# Supplementary material for: A triclinic polymorph of (−)-(S)-N-benzyl-2-[(R)-6-fluoro­chroman-2-yl]-2-hy­droxy­ethanaminium bromide
Source: Acta Crystallogr Sect E Struct Rep Online. 2013 Nov 20;69(Pt 12):o1794–5. doi: 10.1107/S1600536813030377 (PMC4004435; doi:10.1107/S1600536813030377)
Supplement: Supplementary file 1 [file e-69-o1794-sup1.cif]

##############################################################################
#                                                                            #
# This CIF contains the data in a paper accepted for publication in          #
# Acta Crystallographica Section E. It conforms to the requirements of       #
# Notes for Authors for Acta Crystallographica Section E, and has been       #
# peer reviewed under the auspices of the IUCr Commission on Journals.       #
#                                                                            #
# Full details of the Crystallographic Information File format               #
# are given in the paper "The Crystallographic Information File (CIF):       #
# a New Standard Archive File for Crystallography" by S. R. Hall, F. H.      #
# Allen and I. D. Brown [Acta Cryst. (1991), A47, 655-685].                  #
#                                                                            #
# The current version of the core CIF dictionary is obtainable from          #
# ftp://ftp.iucr.org/pub/cif_core.dic.                                       #
#                                                                            #
# Software is freely available for graphical display of the structure(s)     #
# in this CIF. For information consult the CIF software page                 #
# http://www.iucr.org/resources/cif/software.                                #
#                                                                            #
# This file may be used for bona fide research purposes within the           #
# scientific community so long as proper attribution is given to the journal # 
# article from which it was obtained.                                        #
#                                                                            #
##############################################################################
data_I
_audit_creation_method
;
  Olex2 1.2
  (compiled 2013.04.25 svn.r2679, GUI svn.r4466)
;
_journal_date_recd_electronic     2013-10-03
_journal_date_accepted     2013-11-06
_journal_name_full     'Acta Crystallographica, Section E'
_journal_year     2013
_journal_volume     69
_journal_issue     12
_journal_page_first     o1794
_journal_page_last     o1795
_journal_paper_category     QO
_journal_paper_doi     10.1107/S1600536813030377
_journal_coeditor_code     GW2140
_publ_contact_author_name     'Yoann Rousselin'
_publ_contact_author_address
;
Institut de Chimie Moleculaire de l'Universite de Bourgogne - ICMUB
UMR CNRS 6302
Universite de Bourgogne
9, Av. Alain Savary
21078 Dijon CEDEX
France
;
_publ_contact_author_email     'Yoann.Rousselin@u-bourgogne.fr'
_publ_contact_author_fax     '+33(0)380393835'
_publ_contact_author_phone     '+33(0)380393835'
_publ_section_title
;\
A triclinic polymorph of
(-)-(<i>S</i>)-<i>N</i>-benzyl-2-[(<i>R</i>)-6-fluorochroman-2-yl]-2-\
hydroxyethanaminium bromide
;
loop_
    _publ_author_name
    _publ_author_footnote
    _publ_author_address
    'Rousselin, Yoann' ?
;
Institut de Chimie Moleculaire de l'Universite de Bourgogne - ICMUB
UMR CNRS 6302
Universite de Bourgogne
9, Av. Alain Savary
21078 Dijon CEDEX
France
;
    'Laureano, Hugo' .
;
CordenPharma-Synkem
47 rue de Longvic
21301 Chenove
France
;
    'Clavel, Alexandre' .
;
CordenPharma-Synkem
47 rue de Longvic
21301 Chenove
France
;
_database_code_depnum_ccdc_archive     'CCDC 970428'
_chemical_name_systematic
;\
(-)-(<i>S</i>)-<i>N</i>-Benzyl-2-[(<i>R</i>)-6-fluorochroman-2-yl]-\
2-hydroxyethanaminium bromide
;
_chemical_name_common     ?
_chemical_formula_moiety     'C18 H21 F N O2 +, Br -'
_chemical_formula_sum     'C18 H21 Br F N O2'
_chemical_formula_iupac     'C18 H21 F N O2 +, Br -'
_chemical_formula_weight     382.27
_chemical_melting_point     ?
_shelx_space_group_comment
;
The symmetry employed for this shelxl refinement is uniquely defined
by the following loop, which should always be used as a source of
symmetry information in preference to the above space-group names.
They are only intended as comments.
;
_space_group_crystal_system     triclinic
_space_group_name_H-M_alt     'P 1'
_space_group_name_Hall     'P 1'
loop_
    _space_group_symop_operation_xyz
    'x, y, z'
_cell_length_a     4.9248(2)
_cell_length_b     5.5117(2)
_cell_length_c     16.3894(7)
_cell_angle_alpha     83.721(2)
_cell_angle_beta     89.038(2)
_cell_angle_gamma     86.765(2)
_cell_volume     441.48(3)
_cell_formula_units_Z     1
_cell_measurement_reflns_used     ?
_cell_measurement_theta_min     ?
_cell_measurement_theta_max     ?
_cell_measurement_temperature     115
_exptl_crystal_description     prism
_exptl_crystal_colour     'clear light colourless'
_exptl_crystal_size_max     0.25
_exptl_crystal_size_mid     0.2
_exptl_crystal_size_min     0.2
_exptl_crystal_density_diffrn     1.438
_exptl_crystal_density_meas     ?
_exptl_crystal_density_method     ?
_exptl_crystal_F_000     196
_exptl_absorpt_coefficient_mu     2.346
_exptl_absorpt_correction_type     multi-scan
_exptl_absorpt_process_details     '(SADABS; Bruker, 2012)'
_shelx_estimated_absorpt_T_min     0.592
_shelx_estimated_absorpt_T_max     0.651
_exptl_absorpt_correction_T_min     0.61
_exptl_absorpt_correction_T_max     0.74
_exptl_special_details     ?
_diffrn_ambient_temperature     115.0
_diffrn_radiation_type     'Mo K\a~1~'
_diffrn_radiation_wavelength     0.71073
_diffrn_radiation_monochromator     graphite
_diffrn_measurement_device_type
                           'Nonius KappaCCD diffractometer with APEXII detector'
_diffrn_measurement_device     '\k-geometry diffractometer'
_diffrn_measurement_method     'CCD rotation images, thick slices'
_diffrn_detector_area_resol_mean     9
_diffrn_reflns_number     10328
_diffrn_reflns_av_R_equivalents     0.0202
_diffrn_reflns_theta_min     3.725
_diffrn_reflns_theta_max     27.587
_diffrn_reflns_theta_full     25.242
_diffrn_measured_fraction_theta_max     0.997
_diffrn_measured_fraction_theta_full     0.996
_diffrn_reflns_limit_h_min     -6
_diffrn_reflns_limit_h_max     6
_diffrn_reflns_limit_k_min     -7
_diffrn_reflns_limit_k_max     6
_diffrn_reflns_limit_l_min     -21
_diffrn_reflns_limit_l_max     21
_refine_special_details
;
Refined as a 2-component inversion twin.
;
_reflns_number_total     3903
_reflns_number_gt     3886
_reflns_threshold_expression     I>2\s(I)
_refine_ls_structure_factor_coef     Fsqd
_refine_ls_matrix_type     full
_refine_ls_R_factor_all     0.0210
_refine_ls_R_factor_gt     0.0209
_refine_ls_wR_factor_gt     0.0522
_refine_ls_wR_factor_ref     0.0523
_refine_ls_goodness_of_fit_ref     1.114
_refine_ls_restrained_S_all     1.114
_refine_ls_number_reflns     3903
_refine_ls_number_parameters     210
_refine_ls_number_restraints     3
_refine_ls_number_constraints     0
_refine_ls_hydrogen_treatment     constr
_refine_ls_weighting_scheme     calc
_refine_ls_weighting_details
;
 w=1/[\s^2^(Fo^2^)+(0.0317P)^2^+0.0488P]
 where P=(Fo^2^+2Fc^2^)/3
;
_atom_sites_solution_hydrogens     geom
_atom_sites_solution_primary     ?
_atom_sites_solution_secondary     ?
_refine_ls_shift/su_max     0.000
_refine_ls_shift/su_mean     0.000
_refine_diff_density_max     0.368
_refine_diff_density_min     -0.177
_refine_ls_extinction_method     none
_refine_ls_extinction_coef     .
_refine_ls_abs_structure_details
;
Flack (1983); refined as an inversion twin
;
_refine_ls_abs_structure_Flack     0.013(7)
loop_
    _atom_type_symbol
    _atom_type_description
    _atom_type_scat_dispersion_real
    _atom_type_scat_dispersion_imag
    _atom_type_scat_source
    'C' 'C' 0.0033 0.0016
                         'International Tables Vol C Tables 4.2.6.8 and 6.1.1.4'
    'H' 'H' 0.0000 0.0000
                         'International Tables Vol C Tables 4.2.6.8 and 6.1.1.4'
    'N' 'N' 0.0061 0.0033
                         'International Tables Vol C Tables 4.2.6.8 and 6.1.1.4'
    'O' 'O' 0.0106 0.0060
                         'International Tables Vol C Tables 4.2.6.8 and 6.1.1.4'
    'F' 'F' 0.0171 0.0103
                         'International Tables Vol C Tables 4.2.6.8 and 6.1.1.4'
    'Br' 'Br' -0.2901 2.4595
                         'International Tables Vol C Tables 4.2.6.8 and 6.1.1.4'
_computing_data_collection     'APEX2 (Bruker, 2012)'
_computing_cell_refinement     'SAINT (Bruker, 2012)'
_computing_data_reduction     'SAINT (Bruker, 2012)'
_computing_structure_solution     'SHELXS97 (Sheldrick, 2008)'
_computing_structure_refinement     'SHELXL97 (Sheldrick, 2008)'
_computing_molecular_graphics     'OLEX2 (Dolomanov <i>et al.</i>, 2009)'
_computing_publication_material     'OLEX2 (Dolomanov <i>et al.</i>, 2009)'
loop_
    _atom_site_type_symbol
    _atom_site_label
    _atom_site_fract_x
    _atom_site_fract_y
    _atom_site_fract_z
    _atom_site_U_iso_or_equiv
    _atom_site_adp_type
    _atom_site_calc_flag
    _atom_site_occupancy
    _atom_site_disorder_assembly
    _atom_site_disorder_group
    C C1 -0.0450(9) 0.1145(8) 0.4454(2) 0.0432(10) Uani d 1 . .
    C C2 0.1300(8) 0.3000(9) 0.4294(2) 0.0438(11) Uani d 1 . .
    H H2 0.1974 0.3810 0.4725 0.053 Uiso calc 1 . .
    C C3 0.2056(7) 0.3656(7) 0.3481(2) 0.0336(7) Uani d 1 . .
    H H3 0.3260 0.4932 0.3348 0.040 Uiso calc 1 . .
    C C4 0.1030(6) 0.2425(5) 0.28630(16) 0.0208(5) Uani d 1 . .
    C C5 -0.0712(6) 0.0542(6) 0.30396(17) 0.0229(6) Uani d 1 . .
    C C6 -0.1462(7) -0.0085(7) 0.3862(2) 0.0350(8) Uani d 1 . .
    H H6 -0.2666 -0.1356 0.4003 0.042 Uiso calc 1 . .
    C C7 -0.1764(6) -0.0806(7) 0.2368(2) 0.0220(6) Uani d 1 . .
    H H7A -0.3673 -0.0241 0.2246 0.026 Uiso calc 1 . .
    H H7B -0.1721 -0.2580 0.2551 0.026 Uiso calc 1 . .
    C C8 -0.0012(6) -0.0345(6) 0.15966(19) 0.0155(6) Uani d 1 . .
    H H8A 0.1775 -0.1248 0.1676 0.019 Uiso calc 1 . .
    H H8B -0.0911 -0.0932 0.1125 0.019 Uiso calc 1 . .
    C C9 0.0379(5) 0.2363(5) 0.14248(15) 0.0135(5) Uani d 1 . .
    H H9 -0.1448 0.3254 0.1390 0.016 Uiso calc 1 . .
    C C10 0.2004(5) 0.3138(5) 0.06472(15) 0.0142(5) Uani d 1 . .
    H H10 0.2312 0.4917 0.0642 0.017 Uiso calc 1 . .
    C C11 0.0363(5) 0.2836(6) -0.01119(18) 0.0122(6) Uani d 1 . .
    H H11A -0.0166 0.1125 -0.0092 0.015 Uiso calc 1 . .
    H H11B -0.1318 0.3911 -0.0120 0.015 Uiso calc 1 . .
    C C12 0.0371(6) 0.3492(6) -0.1649(2) 0.0174(7) Uani d 1 . .
    H H12A -0.0300 0.1845 -0.1681 0.021 Uiso calc 1 . .
    H H12B -0.1225 0.4662 -0.1633 0.021 Uiso calc 1 . .
    C C13 0.2086(6) 0.4206(5) -0.23948(16) 0.0186(5) Uani d 1 . .
    C C14 0.4109(6) 0.2578(6) -0.26486(18) 0.0263(6) Uani d 1 . .
    H H14 0.4397 0.1012 -0.2349 0.032 Uiso calc 1 . .
    C C15 0.5715(8) 0.3220(8) -0.3336(2) 0.0394(8) Uani d 1 . .
    H H15 0.7117 0.2107 -0.3494 0.047 Uiso calc 1 . .
    C C16 0.5283(9) 0.5446(9) -0.3784(2) 0.0438(10) Uani d 1 . .
    H H16 0.6358 0.5868 -0.4260 0.053 Uiso calc 1 . .
    C C17 0.3274(12) 0.7082(9) -0.3541(2) 0.0481(13) Uani d 1 . .
    H H17 0.2989 0.8634 -0.3851 0.058 Uiso calc 1 . .
    C C18 0.1655(10) 0.6482(8) -0.2847(2) 0.0332(10) Uani d 1 . .
    H H18 0.0277 0.7615 -0.2685 0.040 Uiso calc 1 . .
    N N1 0.2011(4) 0.3481(4) -0.08768(13) 0.0128(4) Uani d 1 . .
    H H1A 0.3584 0.2287 -0.0893 0.015 Uiso calc 1 . .
    H H1B 0.2725 0.5118 -0.0859 0.015 Uiso calc 1 . .
    O O1 0.1885(4) 0.3208(4) 0.20789(11) 0.0191(4) Uani d 1 . .
    O O2 0.4597(3) 0.1871(4) 0.06423(12) 0.0191(4) Uani d 1 . .
    H H2A 0.4477 0.0574 0.0423 0.029 Uiso calc 1 . .
    F F1 -0.1223(7) 0.0501(6) 0.52531(13) 0.0673(9) Uani d 1 . .
    Br Br1 0.56053(2) 0.82061(2) 0.92529(2) 0.02213(8) Uani d 1 . .
loop_
    _atom_site_aniso_label
    _atom_site_aniso_U_11
    _atom_site_aniso_U_22
    _atom_site_aniso_U_33
    _atom_site_aniso_U_12
    _atom_site_aniso_U_13
    _atom_site_aniso_U_23
    C1 0.055(2) 0.058(3) 0.0135(14) 0.0171(19) 0.0071(14) -0.0006(14)
    C2 0.058(3) 0.055(3) 0.0186(15) 0.016(2) -0.0064(19) -0.0170(16)
    C3 0.0379(18) 0.042(2) 0.0223(15) 0.0058(15) -0.0052(13) -0.0137(14)
    C4 0.0202(13) 0.0257(14) 0.0158(12) 0.0085(10) -0.0025(10) -0.0045(10)
    C5 0.0190(13) 0.0303(15) 0.0173(13) 0.0093(11) 0.0031(10) 0.0012(11)
    C6 0.0363(18) 0.043(2) 0.0228(15) 0.0080(15) 0.0072(13) 0.0047(14)
    C7 0.0181(13) 0.0259(16) 0.0207(16) -0.0041(11) 0.0036(12) 0.0049(13)
    C8 0.0139(13) 0.0169(15) 0.0157(14) -0.0014(10) -0.0005(11) -0.0009(12)
    C9 0.0117(11) 0.0151(12) 0.0142(11) 0.0001(9) -0.0005(9) -0.0038(9)
    C10 0.0106(11) 0.0166(12) 0.0161(12) -0.0021(9) 0.0005(9) -0.0042(9)
    C11 0.0065(11) 0.0168(13) 0.0135(14) -0.0025(9) 0.0012(10) -0.0017(11)
    C12 0.0136(13) 0.0244(15) 0.0152(14) -0.0036(11) -0.0040(11) -0.0055(12)
    C13 0.0214(13) 0.0216(14) 0.0140(12) -0.0088(10) -0.0044(10) -0.0022(10)
    C14 0.0285(15) 0.0325(16) 0.0190(13) -0.0058(12) 0.0027(11) -0.0060(12)
    C15 0.0361(18) 0.063(3) 0.0220(15) -0.0132(17) 0.0078(13) -0.0121(16)
    C16 0.050(2) 0.067(3) 0.0170(14) -0.034(2) 0.0022(14) -0.0008(16)
    C17 0.082(3) 0.037(2) 0.025(2) -0.030(2) -0.016(2) 0.0138(18)
    C18 0.047(2) 0.027(2) 0.0249(19) -0.0061(16) -0.0111(16) 0.0009(15)
    N1 0.0104(10) 0.0143(10) 0.0140(10) -0.0030(8) 0.0001(8) -0.0017(8)
    O1 0.0196(9) 0.0250(10) 0.0139(8) -0.0045(7) -0.0015(7) -0.0060(7)
    O2 0.0065(8) 0.0321(11) 0.0197(9) 0.0000(7) -0.0006(7) -0.0073(8)
    F1 0.101(2) 0.082(2) 0.0154(10) 0.0127(17) 0.0165(12) -0.0005(11)
    Br1 0.01948(11) 0.01430(11) 0.03333(14) -0.00276(7) -0.00045(8) -0.00482(8)
_geom_special_details
;
All e.s.d.'s (except the e.s.d. in the dihedral angle between two l.s. planes)
are estimated using the full covariance matrix. The cell e.s.d.'s are taken
into account individually in the estimation of e.s.d.'s in distances, angles
and torsion angles; correlations between e.s.d.'s in cell parameters are only
used when they are defined by crystal symmetry. An approximate (isotropic)
treatment of cell e.s.d.'s is used for estimating e.s.d.'s involving l.s.
planes.
;
loop_
    _geom_bond_atom_site_label_1
    _geom_bond_atom_site_label_2
    _geom_bond_site_symmetry_2
    _geom_bond_distance
    _geom_bond_publ_flag
    C1 C2 . 1.375(7) ?
    C1 C6 . 1.360(6) ?
    C1 F1 . 1.372(4) ?
    C2 H2 . 0.9500 ?
    C2 C3 . 1.392(6) ?
    C3 H3 . 0.9500 ?
    C3 C4 . 1.396(4) ?
    C4 C5 . 1.387(5) ?
    C4 O1 . 1.377(3) ?
    C5 C6 . 1.403(4) ?
    C5 C7 . 1.508(5) ?
    C6 H6 . 0.9500 ?
    C7 H7A . 0.9900 ?
    C7 H7B . 0.9900 ?
    C7 C8 . 1.525(4) ?
    C8 H8A . 0.9900 ?
    C8 H8B . 0.9900 ?
    C8 C9 . 1.511(4) ?
    C9 H9 . 1.0000 ?
    C9 C10 . 1.527(3) ?
    C9 O1 . 1.446(3) ?
    C10 H10 . 1.0000 ?
    C10 C11 . 1.524(4) ?
    C10 O2 . 1.421(3) ?
    C11 H11A . 0.9900 ?
    C11 H11B . 0.9900 ?
    C11 N1 . 1.502(3) ?
    C12 H12A . 0.9900 ?
    C12 H12B . 0.9900 ?
    C12 C13 . 1.503(4) ?
    C12 N1 . 1.513(4) ?
    C13 C14 . 1.392(4) ?
    C13 C18 . 1.393(5) ?
    C14 H14 . 0.9500 ?
    C14 C15 . 1.390(4) ?
    C15 H15 . 0.9500 ?
    C15 C16 . 1.367(6) ?
    C16 H16 . 0.9500 ?
    C16 C17 . 1.384(7) ?
    C17 H17 . 0.9500 ?
    C17 C18 . 1.399(7) ?
    C18 H18 . 0.9500 ?
    N1 H1A . 0.9900 ?
    N1 H1B . 0.9900 ?
    O2 H2A . 0.8400 ?
loop_
    _geom_angle_atom_site_label_1
    _geom_angle_atom_site_label_2
    _geom_angle_atom_site_label_3
    _geom_angle_site_symmetry_1
    _geom_angle_site_symmetry_3
    _geom_angle
    _geom_angle_publ_flag
    C6 C1 C2 . . 123.4(3) ?
    C6 C1 F1 . . 118.2(4) ?
    F1 C1 C2 . . 118.4(4) ?
    C1 C2 H2 . . 121.0 ?
    C1 C2 C3 . . 118.1(4) ?
    C3 C2 H2 . . 121.0 ?
    C2 C3 H3 . . 120.3 ?
    C2 C3 C4 . . 119.4(4) ?
    C4 C3 H3 . . 120.3 ?
    C5 C4 C3 . . 121.5(3) ?
    O1 C4 C3 . . 115.2(3) ?
    O1 C4 C5 . . 123.2(3) ?
    C4 C5 C6 . . 118.2(3) ?
    C4 C5 C7 . . 121.0(2) ?
    C6 C5 C7 . . 120.8(3) ?
    C1 C6 C5 . . 119.4(4) ?
    C1 C6 H6 . . 120.3 ?
    C5 C6 H6 . . 120.3 ?
    C5 C7 H7A . . 109.7 ?
    C5 C7 H7B . . 109.7 ?
    C5 C7 C8 . . 109.8(3) ?
    H7A C7 H7B . . 108.2 ?
    C8 C7 H7A . . 109.7 ?
    C8 C7 H7B . . 109.7 ?
    C7 C8 H8A . . 109.9 ?
    C7 C8 H8B . . 109.9 ?
    H8A C8 H8B . . 108.3 ?
    C9 C8 C7 . . 109.1(3) ?
    C9 C8 H8A . . 109.9 ?
    C9 C8 H8B . . 109.9 ?
    C8 C9 H9 . . 108.7 ?
    C8 C9 C10 . . 115.5(2) ?
    C10 C9 H9 . . 108.7 ?
    O1 C9 C8 . . 110.5(2) ?
    O1 C9 H9 . . 108.7 ?
    O1 C9 C10 . . 104.45(19) ?
    C9 C10 H10 . . 107.5 ?
    C11 C10 C9 . . 110.3(2) ?
    C11 C10 H10 . . 107.5 ?
    O2 C10 C9 . . 111.7(2) ?
    O2 C10 H10 . . 107.5 ?
    O2 C10 C11 . . 112.2(2) ?
    C10 C11 H11A . . 109.6 ?
    C10 C11 H11B . . 109.6 ?
    H11A C11 H11B . . 108.1 ?
    N1 C11 C10 . . 110.3(2) ?
    N1 C11 H11A . . 109.6 ?
    N1 C11 H11B . . 109.6 ?
    H12A C12 H12B . . 108.1 ?
    C13 C12 H12A . . 109.6 ?
    C13 C12 H12B . . 109.6 ?
    C13 C12 N1 . . 110.4(2) ?
    N1 C12 H12A . . 109.6 ?
    N1 C12 H12B . . 109.6 ?
    C14 C13 C12 . . 120.2(3) ?
    C14 C13 C18 . . 119.1(3) ?
    C18 C13 C12 . . 120.7(3) ?
    C13 C14 H14 . . 119.6 ?
    C15 C14 C13 . . 120.7(3) ?
    C15 C14 H14 . . 119.6 ?
    C14 C15 H15 . . 119.9 ?
    C16 C15 C14 . . 120.3(4) ?
    C16 C15 H15 . . 119.9 ?
    C15 C16 H16 . . 120.2 ?
    C15 C16 C17 . . 119.7(3) ?
    C17 C16 H16 . . 120.2 ?
    C16 C17 H17 . . 119.5 ?
    C16 C17 C18 . . 120.9(4) ?
    C18 C17 H17 . . 119.5 ?
    C13 C18 C17 . . 119.3(4) ?
    C13 C18 H18 . . 120.4 ?
    C17 C18 H18 . . 120.4 ?
    C11 N1 C12 . . 112.5(2) ?
    C11 N1 H1A . . 109.1 ?
    C11 N1 H1B . . 109.1 ?
    C12 N1 H1A . . 109.1 ?
    C12 N1 H1B . . 109.1 ?
    H1A N1 H1B . . 107.8 ?
    C4 O1 C9 . . 115.5(2) ?
    C10 O2 H2A . . 109.5 ?
loop_
    _geom_torsion_atom_site_label_1
    _geom_torsion_atom_site_label_2
    _geom_torsion_atom_site_label_3
    _geom_torsion_atom_site_label_4
    _geom_torsion_site_symmetry_1
    _geom_torsion_site_symmetry_2
    _geom_torsion_site_symmetry_3
    _geom_torsion_site_symmetry_4
    _geom_torsion
    _geom_torsion_publ_flag
    C1 C2 C3 C4 . . . . -0.1(5) ?
    C2 C1 C6 C5 . . . . -0.1(6) ?
    C2 C3 C4 C5 . . . . -0.6(5) ?
    C2 C3 C4 O1 . . . . 179.8(3) ?
    C3 C4 C5 C6 . . . . 0.9(4) ?
    C3 C4 C5 C7 . . . . -178.8(3) ?
    C3 C4 O1 C9 . . . . -166.3(2) ?
    C4 C5 C6 C1 . . . . -0.6(5) ?
    C4 C5 C7 C8 . . . . 17.2(4) ?
    C5 C4 O1 C9 . . . . 14.1(4) ?
    C5 C7 C8 C9 . . . . -47.7(3) ?
    C6 C1 C2 C3 . . . . 0.4(6) ?
    C6 C5 C7 C8 . . . . -162.5(3) ?
    C7 C5 C6 C1 . . . . 179.1(3) ?
    C7 C8 C9 C10 . . . . -177.6(2) ?
    C7 C8 C9 O1 . . . . 64.1(3) ?
    C8 C9 C10 C11 . . . . 70.0(3) ?
    C8 C9 C10 O2 . . . . -55.4(3) ?
    C8 C9 O1 C4 . . . . -46.4(3) ?
    C9 C10 C11 N1 . . . . -177.2(2) ?
    C10 C9 O1 C4 . . . . -171.2(2) ?
    C10 C11 N1 C12 . . . . -173.5(2) ?
    C12 C13 C14 C15 . . . . -179.8(3) ?
    C12 C13 C18 C17 . . . . -179.5(4) ?
    C13 C12 N1 C11 . . . . 178.6(2) ?
    C13 C14 C15 C16 . . . . -1.5(5) ?
    C14 C13 C18 C17 . . . . -0.4(5) ?
    C14 C15 C16 C17 . . . . 1.3(6) ?
    C15 C16 C17 C18 . . . . -0.6(6) ?
    C16 C17 C18 C13 . . . . 0.1(7) ?
    C18 C13 C14 C15 . . . . 1.0(5) ?
    N1 C12 C13 C14 . . . . 72.8(3) ?
    N1 C12 C13 C18 . . . . -108.0(3) ?
    O1 C4 C5 C6 . . . . -179.5(3) ?
    O1 C4 C5 C7 . . . . 0.8(4) ?
    O1 C9 C10 C11 . . . . -168.4(2) ?
    O1 C9 C10 O2 . . . . 66.1(2) ?
    O2 C10 C11 N1 . . . . -52.0(3) ?
    F1 C1 C2 C3 . . . . -179.5(3) ?
    F1 C1 C6 C5 . . . . 179.8(3) ?
loop_
    _geom_hbond_atom_site_label_D
    _geom_hbond_atom_site_label_H
    _geom_hbond_atom_site_label_A
    _geom_hbond_site_symmetry_A
    _geom_hbond_distance_DH
    _geom_hbond_distance_HA
    _geom_hbond_distance_DA
    _geom_hbond_angle_DHA
    N1 H1A Br1 1_544 0.99 2.40 3.306(2) 152.4
    N1 H1B Br1 1_554 0.99 2.30 3.258(2) 162.4
    O2 H2A Br1 1_544 0.84 2.47 3.2198(19) 148.5
_shelx_hkl_checksum     43226
_shelx_hkl_file
;
  -1   0   0   80.13    1.74
  -1   0   0   80.54    1.88
  -1   0   0   75.94    2.05
  -1   0   0   76.96    2.05
   1   0   0   58.68    1.39
   1   0   0   56.56    1.29
   1   0   0   57.45    1.52
  -2   0   0  147.53    3.82
  -2   0   0  142.46    3.49
  -2   0   0  149.50    3.25
  -2   0   0  147.79    3.37
  -2   0   0  143.80    3.82
   2   0   0  141.57    3.75
   2   0   0  147.21    3.76
   2   0   0  137.78    3.18
   2   0   0  147.58    3.43
  -3   0   0  142.72    3.86
  -3   0   0  149.03    3.87
  -3   0   0  139.91    3.52
  -3   0   0  146.89    3.28
  -3   0   0  148.26    3.40
   3   0   0  136.13    3.53
   3   0   0  128.95    3.28
   3   0   0  135.26    3.21
   3   0   0  130.98    2.99
   3   0   0  128.68    3.52
  -4   0   0   14.39    0.60
  -4   0   0   14.05    0.65
  -4   0   0   15.05    0.46
   4   0   0   12.08    0.48
   4   0   0   11.93    0.53
   4   0   0   12.45    0.59
  -5   0   0   20.43    0.62
  -5   0   0   22.03    0.95
  -5   0   0   20.00    0.82
   5   0   0   28.88    1.07
   5   0   0   28.91    0.91
   5   0   0   26.77    0.89
  -6   0   0   20.21    1.08
  -6   0   0   20.91    0.92
   6   0   0   19.28    0.86
   6   0   0   17.49    0.98
   6  -1   0    8.58    0.63
   6  -1   0    7.84    0.67
   6  -1   0    7.01    0.59
  -6   1   0    4.86    0.50
  -6   1   0    4.56    0.58
   5  -1   0   20.21    0.77
   5  -1   0   20.60    0.80
   5  -1   0   21.09    0.92
  -5   1   0   22.76    0.85
  -5   1   0   23.86    1.01
   4  -1   0   64.16    1.87
   4  -1   0   62.56    1.59
   4  -1   0   63.87    1.73
  -4   1   0   58.97    1.39
  -4   1   0   62.94    1.80
  -4   1   0   58.63    1.60
   3  -1   0   63.36    1.81
   3  -1   0   64.69    1.63
   3  -1   0   64.61    1.54
  -3   1   0   54.55    1.39
  -3   1   0   55.42    1.34
  -3   1   0   52.23    1.54
  -3   1   0   53.68    1.53
  -3   1   0   51.87    1.23
   2  -1   0   51.30    1.26
   2  -1   0   55.23    1.48
   2  -1   0   54.91    1.34
   2  -1   0   53.24    1.47
  -2   1   0   72.27    1.68
  -2   1   0   67.97    1.74
  -2   1   0   69.39    1.91
  -2   1   0   72.93    1.92
  -2   1   0   72.61    1.64
   1  -1   0  993.13   25.07
   1  -1   0 1000.00   25.04
   1  -1   0  967.40   21.37
   1  -1   0  963.22   22.95
   1  -1   0  944.81   22.09
  -1   1   0  996.75   21.25
  -1   1   0  962.71   21.97
  -1   1   0  946.32   24.86
  -1   1   0  964.03   24.90
   0  -1   0  135.47    3.25
   0   1   0  173.02    4.20
  -1  -1   0  118.19    3.11
  -1  -1   0  119.26    2.86
  -1  -1   0  122.18    2.64
  -1  -1   0  120.86    3.11
   1   1   0  143.48    3.10
   1   1   0  144.52    3.68
   1   1   0  143.27    3.39
   1   1   0  139.96    3.68
  -2  -1   0  155.28    3.39
  -2  -1   0  157.47    4.00
  -2  -1   0  150.46    3.99
  -2  -1   0  148.69    3.66
   2   1   0  134.03    3.59
   2   1   0  142.35    3.60
   2   1   0  142.64    3.30
   2   1   0  130.88    3.04
   2   1   0  135.03    3.32
  -3  -1   0   39.06    1.19
  -3  -1   0   40.14    1.00
  -3  -1   0   41.47    1.19
  -3  -1   0   38.71    1.09
   3   1   0   46.51    1.21
   3   1   0   43.45    1.14
   3   1   0   46.35    1.32
   3   1   0   43.52    1.31
   3   1   0   42.94    1.10
  -4  -1   0   57.48    1.57
  -4  -1   0   57.95    1.72
   4   1   0   56.66    1.44
   4   1   0   57.13    1.70
   4   1   0   57.52    1.47
  -5  -1   0   35.89    1.17
  -5  -1   0   36.26    1.30
  -5  -1   0   35.65    1.00
   5   1   0   26.85    0.80
   5   1   0   27.03    0.92
   5   1   0   27.89    1.09
  -6  -1   0    1.12    0.43
  -6  -1   0    0.63    0.47
   6   1   0    1.55    0.41
   6   1   0    1.33    0.48
   6  -2   0    9.29    0.71
   6  -2   0   10.49    0.75
   6  -2   0   10.46    0.81
   5  -2   0   26.02    0.99
   5  -2   0   27.80    0.95
   5  -2   0   26.45    1.05
  -5   2   0   21.90    0.97
   4  -2   0   23.19    0.76
   4  -2   0   22.83    0.85
   4  -2   0   21.48    0.81
  -4   2   0   23.38    0.92
  -4   2   0   26.71    0.93
   3  -2   0   60.74    1.74
   3  -2   0   59.29    1.68
   3  -2   0   63.66    1.51
   3  -2   0   63.37    1.58
  -3   2   0   79.34    2.18
  -3   2   0   81.42    1.92
  -3   2   0   77.07    2.19
   2  -2   0  271.91    6.98
   2  -2   0  266.37    5.96
   2  -2   0  280.41    6.40
   2  -2   0  272.11    6.98
   2  -2   0  263.51    6.15
  -2   2   0  233.60    6.12
  -2   2   0  229.04    5.71
  -2   2   0  241.49    5.40
  -2   2   0  243.42    6.12
   1  -2   0   95.45    2.47
   1  -2   0   94.01    2.19
   1  -2   0   95.87    2.18
   1  -2   0   95.86    2.47
   1  -2   0   94.76    2.14
  -1   2   0  121.12    2.63
  -1   2   0  120.66    2.70
  -1   2   0  113.53    3.04
  -1   2   0  115.34    2.89
   0  -2   0  288.76    6.88
   0  -2   0  288.05    6.72
   0   2   0  284.35    6.79
  -1  -2   0  108.20    2.61
  -1  -2   0  104.44    2.38
  -1  -2   0  107.47    2.80
  -1  -2   0  110.22    2.63
  -1  -2   0  109.27    2.80
   1   2   0   78.33    1.89
   1   2   0   76.95    1.72
   1   2   0   75.41    2.01
  -2  -2   0   84.61    1.87
  -2  -2   0   81.99    2.05
  -2  -2   0   81.78    2.20
  -2  -2   0   79.82    2.19
   2   2   0   92.08    2.56
   2   2   0   99.73    2.39
   2   2   0   95.58    2.57
   2   2   0   99.59    2.18
  -3  -2   0   37.19    1.07
  -3  -2   0   36.13    1.13
  -3  -2   0   39.19    0.98
   3   2   0   42.61    1.27
   3   2   0   42.28    1.26
  -4  -2   0   31.47    1.02
  -4  -2   0   33.44    1.11
   4   2   0   31.73    1.09
  -5  -2   0   16.12    0.66
  -5  -2   0   16.42    0.80
  -5  -2   0   16.35    0.81
   5   2   0   23.88    0.97
  -6  -2   0   35.04    1.29
  -6  -2   0   32.58    1.33
  -6  -2   0   33.85    1.07
   6   2   0   29.19    1.22
   5  -3   0    9.51    0.65
   5  -3   0    8.74    0.70
  -5   3   0   11.24    0.83
  -5   3   0   10.47    0.72
   4  -3   0   25.70    0.94
   4  -3   0   24.96    0.92
   4  -3   0   25.24    0.82
  -4   3   0   29.83    1.05
  -4   3   0   29.88    1.05
   3  -3   0   31.54    0.98
   3  -3   0   30.74    1.02
   3  -3   0   31.54    0.90
   3  -3   0   32.07    0.90
  -3   3   0   19.75    0.73
  -3   3   0   20.32    0.78
  -3   3   0   21.09    0.63
  -3   3   0   20.61    0.72
   2  -3   0   56.33    1.52
   2  -3   0   58.09    1.43
   2  -3   0   55.09    1.35
   2  -3   0   55.02    1.34
   2  -3   0   53.49    1.52
  -2   3   0   69.53    1.90
  -2   3   0   72.25    1.72
  -2   3   0   75.22    1.71
  -2   3   0   73.56    1.94
  -2   3   0   69.39    1.94
   1  -3   0  156.93    3.58
   1  -3   0  162.08    4.13
   1  -3   0  162.61    3.70
   1  -3   0  161.17    3.68
   1  -3   0  161.75    4.13
  -1   3   0  159.59    4.20
  -1   3   0  162.57    4.02
  -1   3   0  168.54    4.20
   0  -3   0    0.43    0.16
   0  -3   0    0.34    0.13
   0  -3   0    0.48    0.10
   0  -3   0    0.49    0.10
   0  -3   0    0.42    0.11
   0   3   0    1.99    0.24
  -1  -3   0  206.99    4.94
  -1  -3   0  200.85    4.42
  -1  -3   0  197.78    4.84
  -1  -3   0  207.95    5.19
  -1  -3   0  204.53    5.19
  -1  -3   0  195.51    4.91
   1   3   0  221.53    5.45
   1   3   0  203.04    5.44
  -2  -3   0   60.58    1.60
  -2  -3   0   61.43    1.66
  -2  -3   0   58.63    1.66
  -2  -3   0   62.52    1.43
   2   3   0   57.09    1.59
   2   3   0   58.52    1.59
   2   3   0   57.88    1.38
  -3  -3   0   42.52    1.22
  -3  -3   0   41.38    1.25
   3   3   0   38.62    1.14
   3   3   0   35.77    1.14
  -4  -3   0   29.66    1.00
  -4  -3   0   28.88    1.02
  -4  -3   0   28.42    0.90
   4   3   0   31.25    1.07
   4   3   0   32.45    1.09
  -5  -3   0   21.56    0.81
  -5  -3   0   19.81    0.89
  -5  -3   0   21.03    0.96
   5   3   0   15.21    0.77
   5  -4   0   18.68    0.99
   5  -4   0   18.73    0.86
  -5   4   0   17.33    0.96
  -5   4   0   18.58    0.89
   4  -4   0    6.45    0.55
   4  -4   0    7.30    0.51
  -4   4   0    5.13    0.42
  -4   4   0    5.13    0.56
   3  -4   0   35.05    1.19
   3  -4   0   36.17    1.02
   3  -4   0   35.91    1.09
  -3   4   0   38.74    1.17
  -3   4   0   39.31    1.04
  -3   4   0   38.37    1.25
   2  -4   0   72.09    1.99
   2  -4   0   72.69    1.93
   2  -4   0   72.34    1.74
   2  -4   0   72.10    1.71
   2  -4   0   72.01    1.93
   2  -4   0   72.44    1.72
  -2   4   0   64.52    1.76
  -2   4   0   64.25    1.82
  -2   4   0   64.73    1.75
  -2   4   0   67.08    1.58
   1  -4   0   10.81    0.41
   1  -4   0   11.54    0.36
   1  -4   0   10.93    0.52
   1  -4   0   11.27    0.41
  -1   4   0   12.75    0.60
   0  -4   0   71.77    1.89
   0  -4   0   72.84    1.83
   0  -4   0   69.82    1.72
   0  -4   0   73.20    1.66
   0  -4   0   72.51    1.77
   0  -4   0   70.30    1.67
   0  -4   0   72.72    1.65
  -1  -4   0   32.28    0.89
  -1  -4   0   33.82    0.99
  -1  -4   0   33.57    0.87
  -1  -4   0   33.62    0.94
  -1  -4   0   35.73    0.90
   1   4   0   32.26    0.84
   1   4   0   31.19    0.84
  -2  -4   0   28.04    0.76
  -2  -4   0   29.59    0.77
  -2  -4   0   28.20    0.85
  -2  -4   0   28.85    0.90
   2   4   0   18.35    0.58
  -3  -4   0   68.44    1.86
  -3  -4   0   66.15    1.89
   3   4   0   68.55    1.94
   3   4   0   69.62    1.95
  -4  -4   0   19.09    0.77
  -4  -4   0   19.49    0.85
  -4  -4   0   19.60    0.81
   4   4   0   15.68    0.72
  -5  -4   0   17.08    0.95
  -5  -4   0   16.80    0.81
   5   4   0   17.22    0.87
   4  -5   0   17.81    0.79
   4  -5   0   17.97    1.00
  -4   5   0   16.50    0.74
  -4   5   0   16.99    0.98
   3  -5   0   11.62    0.71
   3  -5   0   10.98    0.58
  -3   5   0    9.94    0.47
  -3   5   0   10.21    0.75
   2  -5   0   21.48    0.69
   2  -5   0   21.33    0.88
   2  -5   0   20.84    0.63
   2  -5   0   20.80    0.59
  -2   5   0   22.83    0.64
  -2   5   0   24.57    0.99
   1  -5   0   36.67    1.00
   1  -5   0   35.19    0.91
   1  -5   0   36.39    0.96
   1  -5   0   35.37    0.91
   1  -5   0   37.66    1.16
   1  -5   0   35.20    0.95
  -1   5   0   33.80    1.15
   0  -5   0   17.47    0.53
   0  -5   0   15.97    0.51
   0  -5   0   15.78    0.64
   0  -5   0   15.29    0.60
   0  -5   0   16.50    0.52
   0  -5   0   15.91    0.50
   0  -5   0   15.99    0.60
  -1  -5   0   35.49    1.03
  -1  -5   0   36.54    0.94
  -1  -5   0   34.59    1.07
  -1  -5   0   34.87    1.05
  -2  -5   0   30.67    1.01
  -2  -5   0   31.49    0.86
  -2  -5   0   31.40    1.01
   2   5   0   27.35    0.80
  -3  -5   0   12.96    0.65
  -3  -5   0   11.54    0.71
   3   5   0   10.61    0.51
  -4  -5   0    6.67    0.61
  -4  -5   0    6.05    0.53
   4   5   0    7.33    0.55
   3  -6   0   13.06    0.89
   3  -6   0   12.23    0.65
  -3   6   0   15.54    0.99
   2  -6   0   17.42    0.91
   2  -6   0   18.22    0.72
   2  -6   0   18.49    0.69
  -2   6   0   15.73    0.93
   1  -6   0   10.35    0.69
   1  -6   0   11.58    0.50
   1  -6   0   10.40    0.49
   1  -6   0   11.41    0.54
   1  -6   0   11.02    0.55
   0  -6   0   23.55    0.87
   0  -6   0   23.08    0.71
   0  -6   0   22.39    0.81
   0  -6   0   23.14    0.69
   0  -6   0   22.58    0.82
  -1  -6   0   19.18    0.65
  -1  -6   0   19.19    0.63
  -1  -6   0   19.27    0.79
  -1  -6   0   19.88    0.72
  -1  -6   0   19.17    0.80
  -2  -6   0   18.34    0.79
  -2  -6   0   18.38    0.80
  -3  -6   0   23.86    1.04
  -3  -6   0   22.66    0.95
   3   6   0   22.11    0.78
   0  -7   0   12.63    0.71
   0  -7   0   10.75    0.73
   0  -7   0   12.70    0.67
  -1  -7   0   11.55    0.74
  -1  -7   0   10.38    0.70
  -1  -7   1   13.16    0.77
  -1  -7   1   13.74    0.79
   0  -7   1    7.62    0.56
   0  -7   1    5.93    0.51
   0  -7   1    6.19    0.51
  -3  -6   1   23.86    1.00
  -3  -6   1   24.18    0.97
  -2  -6   1   18.06    0.79
  -2  -6   1   17.95    0.84
  -1  -6   1   13.93    0.66
  -1  -6   1   13.89    0.61
  -1  -6   1   13.73    0.69
  -1  -6   1   14.37    0.51
   0  -6   1   21.96    0.79
   0  -6   1   19.78    0.64
   0  -6   1   20.81    0.80
   0  -6   1   21.73    0.83
   1  -6   1   23.54    0.73
   1  -6   1   24.96    0.85
   1  -6   1   23.32    0.97
   1  -6   1   23.23    0.78
   1  -6   1   23.78    0.73
  -2   6  -1   12.96    0.89
   2  -6   1   10.89    0.56
   2  -6   1   10.95    0.78
   2  -6   1   11.86    0.54
  -3   6  -1   10.74    0.83
   3  -6   1   10.50    0.62
   3  -6   1   11.11    0.88
   4   5  -1   19.66    0.82
  -4  -5   1   21.67    0.97
  -4  -5   1   22.49    0.91
   3   5  -1   33.03    1.04
  -3  -5   1   30.86    1.09
  -3  -5   1   31.93    1.08
   2   5  -1   13.09    0.45
  -2  -5   1   16.89    0.53
  -2  -5   1   16.56    0.70
  -2  -5   1   17.14    0.70
  -1  -5   1   34.16    1.04
  -1  -5   1   35.76    1.08
  -1  -5   1   34.30    1.02
   0  -5   1   19.89    0.57
   0  -5   1   19.57    0.73
   0  -5   1   19.88    0.56
   0  -5   1   19.07    0.56
   0  -5   1   19.16    0.68
   0  -5   1   20.15    0.70
   0  -5   1   19.61    0.58
  -1   5  -1   22.61    0.93
   1  -5   1   22.56    0.67
   1  -5   1   23.07    0.59
   1  -5   1   23.19    0.68
   1  -5   1   23.13    0.62
   1  -5   1   22.86    0.86
   1  -5   1   22.61    0.72
  -2   5  -1   43.05    1.42
   2  -5   1   46.41    1.20
   2  -5   1   46.42    1.44
  -3   5  -1    9.25    0.45
  -3   5  -1    9.68    0.76
   3  -5   1    9.52    0.52
   3  -5   1    7.24    0.60
  -4   5  -1   12.29    0.89
  -4   5  -1   11.14    0.62
   4  -5   1   13.12    0.68
   4  -5   1   12.65    0.90
   5   4  -1   14.90    0.82
  -5  -4   1   14.51    0.78
  -5  -4   1   14.78    0.85
   4   4  -1   29.59    1.06
  -4  -4   1   26.71    0.96
  -4  -4   1   27.78    1.02
  -4  -4   1   26.59    0.99
   3   4  -1   34.35    1.08
  -3  -4   1   36.15    1.08
  -3  -4   1   37.20    1.17
  -3  -4   1   36.24    1.13
   2   4  -1   32.27    0.94
  -2  -4   1   43.43    1.09
  -2  -4   1   45.58    1.14
  -2  -4   1   44.76    1.28
  -2  -4   1   44.29    1.25
  -2  -4   1   43.35    1.23
   1   4  -1   39.74    1.02
   1   4  -1   37.55    1.02
  -1  -4   1   34.53    0.99
  -1  -4   1   35.50    0.99
  -1  -4   1   35.41    1.04
  -1  -4   1   36.07    0.95
  -1  -4   1   36.99    0.95
   0  -4   1   22.08    0.59
   0  -4   1   21.18    0.71
   0  -4   1   20.47    0.67
   0  -4   1   23.41    0.60
   0  -4   1   21.83    0.70
   0  -4   1   21.86    0.57
   0  -4   1   21.49    0.58
  -1   4  -1  106.68    2.77
   1  -4   1  103.35    2.72
   1  -4   1  103.51    2.38
   1  -4   1  106.84    2.48
   1  -4   1  105.05    2.41
  -2   4  -1    6.94    0.33
  -2   4  -1    7.07    0.28
  -2   4  -1    6.74    0.51
  -2   4  -1    6.78    0.31
   2  -4   1    5.07    0.41
   2  -4   1    4.74    0.27
   2  -4   1    4.87    0.23
   2  -4   1    5.05    0.27
   2  -4   1    5.17    0.33
  -3   4  -1   14.11    0.58
  -3   4  -1   13.73    0.71
   3  -4   1   15.62    0.59
   3  -4   1   15.07    0.62
   3  -4   1   13.42    0.73
  -4   4  -1   23.22    0.89
  -4   4  -1   23.40    1.02
   4  -4   1   21.95    0.77
   4  -4   1   20.86    0.93
  -5   4  -1    5.41    0.52
  -5   4  -1    5.95    0.66
   5  -4   1    7.85    0.66
   5   3  -1    4.61    0.50
  -5  -3   1    3.28    0.46
  -5  -3   1    4.75    0.44
  -5  -3   1    3.90    0.49
   4   3  -1   45.02    1.41
   4   3  -1   44.60    1.40
  -4  -3   1   42.19    1.33
  -4  -3   1   45.53    1.25
  -4  -3   1   44.98    1.39
   3   3  -1   25.29    0.83
   3   3  -1   24.07    0.83
  -3  -3   1   23.64    0.76
  -3  -3   1   26.12    0.85
  -3  -3   1   23.24    0.81
   2   3  -1   46.01    1.29
   2   3  -1   46.16    1.13
   2   3  -1   45.95    1.29
  -2  -3   1   49.49    1.18
  -2  -3   1   49.62    1.38
  -2  -3   1   49.59    1.35
  -2  -3   1   49.75    1.38
   1   3  -1   20.50    0.58
   1   3  -1   19.87    0.58
  -1  -3   1   26.40    0.78
  -1  -3   1   27.93    0.74
  -1  -3   1   27.32    0.75
  -1  -3   1   27.41    0.75
  -1  -3   1   26.22    0.76
  -1  -3   1   26.32    0.81
   0   3  -1  149.91    3.70
   0  -3   1  143.93    3.17
   0  -3   1  143.00    3.56
   0  -3   1  142.67    3.28
   0  -3   1  142.40    3.13
   0  -3   1  145.30    3.54
   0  -3   1  143.30    3.33
  -1   3  -1   65.36    1.76
  -1   3  -1   66.89    1.78
  -1   3  -1   70.35    1.76
   1  -3   1   78.03    1.88
   1  -3   1   80.20    2.07
   1  -3   1   79.88    1.82
   1  -3   1   79.06    1.84
   1  -3   1   82.05    2.07
   1  -3   1   80.51    2.07
   1  -3   1   78.53    2.07
  -2   3  -1   23.23    0.65
  -2   3  -1   22.69    0.70
  -2   3  -1   22.32    0.78
  -2   3  -1   21.60    0.70
  -2   3  -1   23.48    0.61
   2  -3   1   23.34    0.65
   2  -3   1   23.11    0.60
   2  -3   1   22.30    0.70
   2  -3   1   22.36    0.70
   2  -3   1   24.24    0.70
   2  -3   1   22.99    0.77
  -3   3  -1   54.56    1.58
  -3   3  -1   55.41    1.37
  -3   3  -1   56.85    1.59
  -3   3  -1   53.05    1.57
   3  -3   1   48.78    1.29
   3  -3   1   47.01    1.36
   3  -3   1   45.88    1.21
   3  -3   1   45.35    1.37
  -4   3  -1   21.33    0.84
  -4   3  -1   22.51    0.92
   4  -3   1   23.94    0.80
   4  -3   1   24.96    0.96
   4  -3   1   24.74    0.89
  -5   3  -1    8.13    0.67
  -5   3  -1    9.19    0.68
   5  -3   1    8.31    0.67
   5  -3   1    8.42    0.58
   6   2  -1    4.89    0.61
  -6  -2   1    6.66    0.48
  -6  -2   1    7.34    0.71
  -6  -2   1    7.52    0.65
   5   2  -1   35.97    1.29
  -5  -2   1   31.47    1.19
  -5  -2   1   32.07    0.97
  -5  -2   1   30.41    1.08
   4   2  -1   26.08    0.93
  -4  -2   1   24.58    0.86
  -4  -2   1   25.14    0.78
  -4  -2   1   24.47    0.89
   3   2  -1   23.44    0.78
   3   2  -1   23.03    0.80
  -3  -2   1   20.85    0.74
  -3  -2   1   20.98    0.61
  -3  -2   1   21.19    0.72
   2   2  -1   40.85    1.07
   2   2  -1   38.82    1.13
   2   2  -1   40.50    1.14
   2   2  -1   39.77    0.98
  -2  -2   1   47.01    1.30
  -2  -2   1   46.74    1.23
  -2  -2   1   46.30    1.10
  -2  -2   1   45.82    1.30
   1   2  -1   74.66    1.53
   1   2  -1   60.49    1.84
   1   2  -1   72.62    1.84
   1   2  -1   73.01    1.58
  -1  -2   1   55.17    1.43
  -1  -2   1   57.42    1.51
  -1  -2   1   57.68    1.41
  -1  -2   1   57.23    1.51
   0   2  -1  299.09    7.14
   0  -2   1  328.22    7.17
   0  -2   1  328.79    7.59
   0  -2   1  341.45    7.92
   0  -2   1  330.62    8.06
  -1   2  -1   33.44    0.80
  -1   2  -1   33.59    0.79
  -1   2  -1   32.62    0.90
  -1   2  -1   32.99    0.91
   1  -2   1   39.52    0.94
   1  -2   1   39.94    1.08
   1  -2   1   40.50    0.94
   1  -2   1   40.53    1.09
   1  -2   1   40.51    0.96
  -2   2  -1   39.14    1.09
  -2   2  -1   37.67    1.06
  -2   2  -1   37.58    1.09
  -2   2  -1   38.83    0.95
  -2   2  -1   37.82    0.94
   2  -2   1   23.81    0.65
   2  -2   1   23.08    0.74
   2  -2   1   26.23    0.70
   2  -2   1   25.07    0.75
   2  -2   1   24.21    0.74
  -3   2  -1  125.02    3.45
  -3   2  -1  129.70    3.02
  -3   2  -1  132.38    3.45
   3  -2   1  132.98    3.54
   3  -2   1  128.53    3.37
   3  -2   1  133.79    3.03
   3  -2   1  135.04    3.23
  -4   2  -1   22.30    0.86
  -4   2  -1   22.48    0.83
   4  -2   1   19.21    0.78
   4  -2   1   19.88    0.77
   4  -2   1   20.19    0.70
  -5   2  -1   13.57    0.74
   5  -2   1   14.78    0.67
   5  -2   1   15.30    0.78
   5  -2   1   14.68    0.73
   6  -2   1   16.51    0.84
   6  -2   1   15.99    0.86
   6   1  -1    6.51    0.53
   6   1  -1    7.33    0.65
  -6  -1   1    5.64    0.61
  -6  -1   1    6.22    0.57
   5   1  -1   31.46    1.16
   5   1  -1   31.88    0.91
   5   1  -1   32.02    1.01
  -5  -1   1   37.40    1.03
  -5  -1   1   37.05    1.30
  -5  -1   1   37.19    1.18
   4   1  -1   48.45    1.48
   4   1  -1   46.97    1.26
   4   1  -1   49.50    1.26
  -4  -1   1   51.37    1.28
  -4  -1   1   48.70    1.52
  -4  -1   1   49.69    1.40
   3   1  -1   88.33    2.05
   3   1  -1   88.14    2.42
   3   1  -1   89.29    2.42
   3   1  -1   86.33    2.19
   3   1  -1   90.17    2.22
  -3  -1   1   96.57    2.31
  -3  -1   1   94.63    2.43
  -3  -1   1   97.89    2.67
  -3  -1   1   99.02    2.35
  -3  -1   1  100.15    2.25
  -3  -1   1   98.83    2.66
   2   1  -1   94.20    2.60
   2   1  -1   99.27    2.60
   2   1  -1  102.09    2.39
   2   1  -1   96.54    2.20
  -2  -1   1   85.20    1.93
  -2  -1   1   84.47    2.28
  -2  -1   1   85.68    2.28
  -2  -1   1   85.92    2.09
   1   1  -1  454.25   10.85
   1   1  -1  441.84    9.88
   1   1  -1  461.69   10.70
   1   1  -1  443.15   11.61
   1   1  -1  434.90   11.60
  -1  -1   1  450.18   11.46
  -1  -1   1  427.03   10.50
  -1  -1   1  444.16   11.52
  -1  -1   1  452.54   10.78
  -1  -1   1  447.87    9.77
   0   1  -1  240.69    5.56
   0   1  -1  241.09    5.91
   0   1  -1  244.66    5.97
   0   1  -1  239.22    6.24
   0  -1   1  243.55    5.99
   0  -1   1  243.78    5.89
   0  -1   1  250.95    5.68
   0  -1   1  248.82    6.33
   0  -1   1  246.34    5.32
   0  -1   1  237.96    6.35
  -1   1  -1   19.51    0.49
  -1   1  -1   19.20    0.56
  -1   1  -1   19.99    0.48
  -1   1  -1   19.65    0.47
  -1   1  -1   19.80    0.57
   1  -1   1   10.57    0.35
   1  -1   1   10.90    0.33
   1  -1   1   10.73    0.34
   1  -1   1   10.82    0.30
   1  -1   1   11.00    0.36
  -2   1  -1  258.90    6.91
  -2   1  -1  276.89    6.09
  -2   1  -1  267.96    6.92
  -2   1  -1  260.00    6.33
  -2   1  -1  276.52    5.88
   2  -1   1  263.46    5.75
   2  -1   1  262.48    6.76
   2  -1   1  256.31    6.40
   2  -1   1  260.45    6.76
   2  -1   1  266.42    6.19
  -3   1  -1   30.01    0.88
  -3   1  -1   30.70    0.98
  -3   1  -1   31.62    0.84
  -3   1  -1   32.61    0.99
   3  -1   1   34.61    1.02
   3  -1   1   37.02    0.99
   3  -1   1   36.50    0.95
   3  -1   1   37.41    1.15
   3  -1   1   35.36    1.10
  -4   1  -1   15.06    0.40
  -4   1  -1   15.97    0.70
  -4   1  -1   15.46    0.60
   4  -1   1   17.39    0.62
   4  -1   1   17.89    0.67
   4  -1   1   18.39    0.75
  -5   1  -1   26.29    1.04
  -5   1  -1   25.70    0.90
   5  -1   1   25.86    0.99
   5  -1   1   24.66    0.89
   5  -1   1   24.23    0.88
  -6   1  -1    2.40    0.43
  -6   1  -1    3.40    0.53
   6  -1   1    3.64    0.53
   6  -1   1    4.47    0.45
   6  -1   1    4.39    0.50
   6   0  -1   11.13    0.72
   6   0  -1   11.80    0.80
  -6   0   1   11.99    0.73
  -6   0   1   11.38    0.82
   5   0  -1   31.55    1.13
   5   0  -1   29.84    0.94
   5   0  -1   29.46    0.95
  -5   0   1   22.73    0.86
  -5   0   1   23.91    0.68
  -5   0   1   24.43    0.98
   4   0  -1   16.81    0.60
   4   0  -1   16.84    0.58
   4   0  -1   17.38    0.74
  -4   0   1   20.72    0.84
  -4   0   1   21.71    0.60
  -4   0   1   21.91    0.75
   3   0  -1   12.28    0.42
   3   0  -1   11.18    0.43
   3   0  -1   11.04    0.49
   3   0  -1   12.59    0.52
  -3   0   1   10.59    0.39
  -3   0   1    9.06    0.32
  -3   0   1   10.91    0.46
  -3   0   1    9.60    0.37
  -3   0   1    9.93    0.46
  -3   0   1    9.84    0.41
   2   0  -1  148.65    4.01
   2   0  -1  156.29    4.02
   2   0  -1  156.33    3.67
   2   0  -1  154.16    3.41
  -2   0   1  157.50    3.53
  -2   0   1  148.96    3.65
  -2   0   1  156.74    4.00
  -2   0   1  151.35    3.49
  -2   0   1  159.96    3.40
  -2   0   1  144.86    4.00
   1   0  -1  256.92    6.64
   1   0  -1  253.08    5.75
   1   0  -1  253.57    6.09
   1   0  -1  254.31    5.63
   1   0  -1  255.06    6.52
  -1   0   1  252.92    6.63
  -1   0   1  260.20    5.65
  -1   0   1  255.17    5.88
  -1   0   1  244.78    5.83
  -1   0   1  258.80    6.62
  -1   0   1  261.88    6.08
   0   0  -1    0.00    0.01
   0   0  -1    0.01    0.01
   0   0  -1    0.01    0.01
   0   0  -1   -0.01    0.01
   0   0   1    0.00    0.01
   0   0   1    0.00    0.01
   0   0   1    0.00    0.01
   0   0   1    0.00    0.01
  -1   0  -1  410.34   10.73
  -1   0  -1  425.52   10.71
  -1   0  -1  416.88   10.12
  -1   0  -1  394.60    9.03
  -1   0  -1  409.97    9.83
   1   0   1  348.94    9.04
   1   0   1  361.05    8.30
   1   0   1  347.59    8.53
   1   0   1  342.72    7.67
   1   0   1  333.96    9.00
  -2   0  -1  150.51    3.20
  -2   0  -1  143.90    3.45
  -2   0  -1  143.38    3.77
  -2   0  -1  138.13    3.76
   2   0   1  144.84    3.91
   2   0   1  150.75    3.68
   2   0   1  142.21    3.32
   2   0   1  155.87    3.92
   2   0   1  155.41    3.59
  -3   0  -1   41.59    1.07
  -3   0  -1   41.01    1.12
  -3   0  -1   41.52    1.23
  -3   0  -1   39.83    1.23
  -3   0  -1   42.48    1.04
   3   0   1   40.68    1.21
   3   0   1   39.20    1.09
   3   0   1   39.94    1.02
   3   0   1   40.70    1.21
   3   0   1   41.21    1.09
  -4   0  -1   55.21    1.51
  -4   0  -1   55.48    1.66
   4   0   1   43.47    1.19
   4   0   1   45.90    1.25
   4   0   1   46.19    1.41
  -5   0  -1    4.68    0.31
  -5   0  -1    5.17    0.43
  -5   0  -1    6.20    0.55
   5   0   1    8.62    0.55
   5   0   1    8.10    0.64
   5   0   1    7.45    0.45
  -6   0  -1   25.65    1.20
  -6   0  -1   25.51    1.04
   6   0   1   20.81    0.91
   6   0   1   20.66    1.06
   6  -1  -1   12.69    0.69
   6  -1  -1   12.86    0.82
   6  -1  -1   11.63    0.75
  -6   1   1    9.83    0.80
  -6   1   1   11.07    0.71
   5  -1  -1   40.30    1.17
   5  -1  -1   38.24    1.21
   5  -1  -1   39.73    1.35
  -5   1   1   43.79    1.31
  -5   1   1   45.48    1.49
   4  -1  -1   21.57    0.72
   4  -1  -1   21.45    0.74
   4  -1  -1   20.30    0.80
  -4   1   1   20.50    0.70
  -4   1   1   19.83    0.79
   3  -1  -1   77.02    2.17
   3  -1  -1   77.97    1.85
   3  -1  -1   80.42    1.96
   3  -1  -1   79.67    2.18
  -3   1   1   68.85    1.81
  -3   1   1   74.72    2.02
  -3   1   1   74.42    1.77
  -3   1   1   70.96    2.01
   2  -1  -1   23.51    0.62
   2  -1  -1   21.41    0.70
   2  -1  -1   23.12    0.62
   2  -1  -1   23.76    0.62
   2  -1  -1   23.59    0.70
  -2   1   1   18.72    0.63
  -2   1   1   20.87    0.56
  -2   1   1   19.81    0.56
  -2   1   1   20.40    0.63
  -2   1   1   21.47    0.56
   1  -1  -1  253.76    6.61
   1  -1  -1  247.40    5.89
   1  -1  -1  270.76    6.69
   1  -1  -1  255.87    6.05
   1  -1  -1  256.74    5.66
  -1   1   1  284.24    7.76
  -1   1   1  308.25    7.78
  -1   1   1  302.02    6.91
  -1   1   1  303.06    6.62
   0  -1  -1  128.81    3.09
   0  -1  -1  127.28    3.37
   0  -1  -1  130.48    3.36
   0  -1  -1  130.12    3.10
   0  -1  -1  127.21    3.03
   0  -1  -1  130.29    2.85
   0   1   1  103.50    2.21
   0   1   1   99.14    2.61
   0   1   1   99.37    2.42
  -1  -1  -1  327.42    8.40
  -1  -1  -1  320.31    8.39
  -1  -1  -1  326.24    7.81
  -1  -1  -1  310.88    7.59
  -1  -1  -1  323.43    7.05
   1   1   1  373.54    9.62
   1   1   1  378.37    8.87
   1   1   1  354.95    9.54
   1   1   1  373.49    8.10
  -2  -1  -1  110.83    2.84
  -2  -1  -1  106.83    2.61
  -2  -1  -1  109.15    2.42
  -2  -1  -1  103.41    2.84
   2   1   1  123.94    3.02
   2   1   1  120.77    2.77
   2   1   1  126.56    3.00
   2   1   1  128.13    2.75
   2   1   1  120.35    3.26
   2   1   1  126.26    3.27
  -3  -1  -1   36.87    1.06
  -3  -1  -1   38.34    0.97
  -3  -1  -1   39.94    1.16
  -3  -1  -1   37.92    1.15
   3   1   1   32.24    1.04
   3   1   1   32.98    0.89
   3   1   1   35.20    0.96
   3   1   1   35.62    1.06
   3   1   1   33.74    0.89
  -4  -1  -1   49.78    1.42
  -4  -1  -1   51.80    1.57
   4   1   1   62.09    1.54
   4   1   1   60.96    1.81
   4   1   1   60.19    1.57
  -5  -1  -1   32.73    1.17
  -5  -1  -1   29.67    1.04
  -5  -1  -1   30.45    0.90
   5   1   1   26.50    1.02
   5   1   1   26.20    0.78
   5   1   1   25.67    0.89
  -6  -1  -1    6.43    0.59
  -6  -1  -1    7.10    0.70
   6   1   1   10.63    0.85
   6  -2  -1    9.95    0.72
   6  -2  -1    9.99    0.83
   6  -2  -1   11.87    0.77
   5  -2  -1    6.42    0.54
   5  -2  -1    6.22    0.48
   5  -2  -1    6.42    0.50
  -5   2   1    6.61    0.55
   4  -2  -1   22.22    0.73
   4  -2  -1   21.80    0.83
   4  -2  -1   20.72    0.80
  -4   2   1   25.49    0.91
  -4   2   1   23.92    0.91
   3  -2  -1   31.65    0.86
   3  -2  -1   30.58    0.98
   3  -2  -1   31.93    0.87
  -3   2   1   35.58    1.08
  -3   2   1   34.33    1.08
  -3   2   1   35.05    0.94
   2  -2  -1  248.55    6.26
   2  -2  -1  233.85    5.35
   2  -2  -1  251.23    5.72
   2  -2  -1  236.28    5.52
   2  -2  -1  241.67    6.26
  -2   2   1  254.88    6.23
  -2   2   1  261.77    5.91
  -2   2   1  266.64    5.72
  -2   2   1  258.74    6.68
  -2   2   1  252.85    6.68
   1  -2  -1   94.79    2.44
   1  -2  -1   95.15    2.44
   1  -2  -1   91.38    2.12
   1  -2  -1   94.47    2.17
  -1   2   1   68.66    1.76
  -1   2   1   70.76    1.60
  -1   2   1   69.10    1.82
  -1   2   1   69.78    1.63
   0  -2  -1  203.27    4.86
   0  -2  -1  200.58    4.78
   0  -2  -1  199.17    4.43
   0  -2  -1  206.89    4.69
   0   2   1  210.74    5.06
  -1  -2  -1   94.63    2.47
  -1  -2  -1   96.63    2.47
  -1  -2  -1   94.52    2.31
  -1  -2  -1   94.42    2.11
   1   2   1   82.93    1.83
   1   2   1   82.77    1.99
   1   2   1   79.58    2.13
  -2  -2  -1   34.55    0.98
  -2  -2  -1   36.40    1.04
  -2  -2  -1   37.41    1.04
  -2  -2  -1   36.68    0.89
   2   2   1   31.32    0.91
   2   2   1   30.30    0.78
   2   2   1   31.88    0.86
   2   2   1   30.69    0.91
  -3  -2  -1   81.93    2.10
  -3  -2  -1   81.40    2.25
   3   2   1   88.81    2.40
   3   2   1   85.48    2.39
  -4  -2  -1   34.49    1.09
  -4  -2  -1   36.90    1.20
   4   2   1   30.22    1.05
  -5  -2  -1    8.33    0.67
  -5  -2  -1    8.21    0.49
  -5  -2  -1    8.51    0.62
   5   2   1   11.63    0.73
  -6  -2  -1   35.53    1.38
  -6  -2  -1   34.88    1.10
  -6  -2  -1   34.99    1.31
   6   2   1   34.17    1.38
   5  -3  -1   10.46    0.72
   5  -3  -1   10.29    0.63
  -5   3   1   11.92    0.75
  -5   3   1   11.86    0.82
   4  -3  -1   15.55    0.67
   4  -3  -1   14.07    0.72
   4  -3  -1   14.35    0.61
  -4   3   1   11.40    0.69
  -4   3   1   11.00    0.61
   3  -3  -1   58.58    1.67
   3  -3  -1   59.69    1.51
   3  -3  -1   58.26    1.47
   3  -3  -1   58.66    1.47
  -3   3   1   58.44    1.66
  -3   3   1   56.67    1.63
  -3   3   1   60.11    1.47
  -3   3   1   57.65    1.66
   2  -3  -1    0.87    0.09
   2  -3  -1    1.37    0.17
   2  -3  -1    0.87    0.14
   2  -3  -1    1.40    0.21
   2  -3  -1    0.70    0.15
   2  -3  -1    0.76    0.15
  -2   3   1    2.86    0.30
  -2   3   1    3.06    0.23
  -2   3   1    2.75    0.21
  -2   3   1    3.38    0.23
  -2   3   1    2.86    0.22
   1  -3  -1  156.17    4.01
   1  -3  -1  154.32    3.48
   1  -3  -1  157.53    4.01
   1  -3  -1  151.99    3.58
   1  -3  -1  160.00    3.84
  -1   3   1  154.90    4.11
  -1   3   1  164.46    3.68
  -1   3   1  167.00    4.12
  -1   3   1  154.07    3.93
   0  -3  -1   18.32    0.52
   0  -3  -1   18.72    0.54
   0  -3  -1   18.94    0.62
   0  -3  -1   18.27    0.49
   0   3   1   20.35    0.67
  -1  -3  -1  166.18    4.24
  -1  -3  -1  167.90    4.04
  -1  -3  -1  161.24    3.62
  -1  -3  -1  164.26    4.24
  -1  -3  -1  164.46    3.96
   1   3   1  166.63    4.36
   1   3   1  175.61    3.72
   1   3   1  166.54    4.36
  -2  -3  -1   97.02    2.21
  -2  -3  -1   97.10    2.56
  -2  -3  -1   99.14    2.56
  -2  -3  -1   91.68    2.40
   2   3   1   89.54    2.43
   2   3   1   92.40    2.43
  -3  -3  -1   52.73    1.53
  -3  -3  -1   52.76    1.47
   3   3   1   46.39    1.40
   3   3   1   48.58    1.40
  -4  -3  -1   10.70    0.60
  -4  -3  -1   10.50    0.59
   4   3   1   14.22    0.68
   4   3   1   15.11    0.65
  -5  -3  -1   38.85    1.21
  -5  -3  -1   40.34    1.34
  -5  -3  -1   41.28    1.41
   5   3   1   35.07    1.28
   5  -4  -1    5.27    0.60
   5  -4  -1    5.60    0.54
  -5   4   1    4.13    0.57
  -5   4   1    4.28    0.49
   4  -4  -1   37.15    1.31
   4  -4  -1   37.44    1.14
  -4   4   1   32.44    1.12
  -4   4   1   33.14    1.21
   3  -4  -1    8.15    0.45
   3  -4  -1    7.62    0.54
   3  -4  -1    6.99    0.41
   3  -4  -1    8.47    0.38
  -3   4   1   11.26    0.51
  -3   4   1   11.88    0.65
  -3   4   1   11.76    0.46
   2  -4  -1  113.44    2.65
   2  -4  -1  113.84    2.77
   2  -4  -1  110.99    2.96
   2  -4  -1  111.73    2.62
   2  -4  -1  112.78    2.96
   2  -4  -1  114.49    2.62
  -2   4   1  103.15    2.38
  -2   4   1   97.72    2.64
  -2   4   1   99.60    2.62
   1  -4  -1    7.44    0.30
   1  -4  -1    7.37    0.35
   1  -4  -1    6.53    0.32
  -1   4   1    3.50    0.38
   0  -4  -1   53.38    1.31
   0  -4  -1   55.20    1.41
   0  -4  -1   55.53    1.29
   0  -4  -1   52.40    1.35
   0  -4  -1   55.35    1.29
  -1  -4  -1   36.32    1.05
  -1  -4  -1   37.41    0.96
  -1  -4  -1   37.11    0.99
  -1  -4  -1   39.54    1.01
  -1  -4  -1   38.29    1.03
   1   4   1   31.55    0.81
   1   4   1   29.05    0.81
  -2  -4  -1   22.57    0.71
  -2  -4  -1   22.94    0.62
  -2  -4  -1   22.39    0.78
   2   4   1   17.96    0.64
   2   4   1   22.95    0.54
   2   4   1   21.99    0.67
  -3  -4  -1   32.47    1.05
  -3  -4  -1   34.82    1.10
   3   4   1   38.39    1.18
   3   4   1   38.52    1.17
  -4  -4  -1   31.75    1.13
  -4  -4  -1   30.30    1.08
   4   4   1   23.64    0.90
  -5  -4  -1   14.06    0.90
  -5  -4  -1   13.85    0.71
   5   4   1   15.35    0.82
   4  -5  -1    6.97    0.51
   4  -5  -1    6.86    0.63
  -4   5   1   10.33    0.60
  -4   5   1   12.03    0.86
   3  -5  -1   25.56    0.86
   3  -5  -1   26.54    1.06
  -3   5   1   23.66    0.79
  -3   5   1   24.03    1.03
   2  -5  -1    9.25    0.36
   2  -5  -1    9.34    0.63
   2  -5  -1    8.53    0.37
   2  -5  -1    9.59    0.48
  -2   5   1   12.71    0.74
  -2   5   1   11.93    0.38
   1  -5  -1   48.53    1.27
   1  -5  -1   49.31    1.47
   1  -5  -1   51.54    1.30
   1  -5  -1   50.13    1.24
   1  -5  -1   50.13    1.34
   1  -5  -1   50.43    1.26
  -1   5   1   57.51    1.70
   0  -5  -1   35.10    0.94
   0  -5  -1   33.72    0.99
   0  -5  -1   34.80    1.01
   0  -5  -1   34.90    1.07
   0  -5  -1   34.57    0.94
   0  -5  -1   35.38    0.90
   0  -5  -1   34.93    0.91
  -1  -5  -1   41.22    1.18
  -1  -5  -1   40.00    1.14
  -1  -5  -1   41.89    1.06
  -1  -5  -1   38.70    1.09
  -2  -5  -1   33.83    1.09
  -2  -5  -1   33.75    0.92
   2   5   1   32.89    0.94
  -3  -5  -1   14.53    0.76
   3   5   1    9.61    0.49
  -4  -5  -1   10.06    0.74
  -4  -5  -1   11.68    0.68
   4   5   1   15.62    0.72
   3  -6  -1    6.54    0.62
   3  -6  -1    6.53    0.50
  -3   6   1    7.59    0.73
   2  -6  -1   21.26    0.80
   2  -6  -1   22.60    0.78
   2  -6  -1   23.14    1.01
  -2   6   1   21.35    0.99
   1  -6  -1    3.96    0.34
   1  -6  -1    3.63    0.33
   1  -6  -1    4.68    0.31
   1  -6  -1    3.37    0.44
   1  -6  -1    3.60    0.33
   1  -6  -1    4.08    0.35
   0  -6  -1   29.46    0.93
   0  -6  -1   27.73    1.00
   0  -6  -1   29.50    0.94
   0  -6  -1   28.26    0.84
   0  -6  -1   28.57    0.82
  -1  -6  -1   20.69    0.78
  -1  -6  -1   19.37    0.68
  -1  -6  -1   20.44    0.68
  -1  -6  -1   19.02    0.73
  -1  -6  -1   19.86    0.79
  -1  -6  -1   19.48    0.66
  -2  -6  -1   18.39    0.83
  -2  -6  -1   21.08    0.86
  -3  -6  -1   15.71    0.82
  -3  -6  -1   16.82    0.81
   3   6   1   18.60    0.66
   0  -7  -1   12.92    0.70
   0  -7  -1   13.73    0.77
   0  -7  -1   12.80    0.71
  -1  -7  -1    9.33    0.65
  -1  -7  -1    9.27    0.69
   0  -7   2   12.39    0.70
   0  -7   2   11.97    0.73
   0  -7   2   12.07    0.73
  -3  -6   2   11.60    0.73
  -3  -6   2   11.17    0.79
  -2  -6   2    9.67    0.63
  -2  -6   2    8.96    0.63
  -1  -6   2   25.42    0.86
  -1  -6   2   26.23    0.95
  -1  -6   2   25.90    0.97
   0  -6   2   21.04    0.84
   0  -6   2   19.77    0.81
   0  -6   2   22.50    0.81
   1  -6   2   23.99    0.79
   1  -6   2   22.71    0.72
   1  -6   2   23.44    0.85
   1  -6   2   23.33    0.95
   1  -6   2   21.99    0.75
  -2   6  -2   12.12    0.89
   2  -6   2   10.23    0.78
  -3   6  -2    8.81    0.87
   3  -6   2    5.97    0.63
   4   5  -2   29.02    1.05
  -4  -5   2   29.20    1.14
  -4  -5   2   28.90    1.09
   3   5  -2   19.04    0.71
  -3  -5   2   17.86    0.84
  -3  -5   2   17.13    0.76
   2   5  -2   18.70    0.59
  -2  -5   2   16.86    0.54
  -2  -5   2   17.82    0.76
  -2  -5   2   15.85    0.69
  -1  -5   2   26.35    0.90
  -1  -5   2   27.11    0.86
  -1  -5   2   25.99    0.82
   0  -5   2   25.99    0.86
   0  -5   2   26.45    0.70
   0  -5   2   26.39    0.83
   0  -5   2   25.55    0.87
   0  -5   2   25.50    0.67
   0  -5   2   24.95    0.67
  -1   5  -2   28.71    1.08
   1  -5   2   29.92    1.04
   1  -5   2   31.46    0.74
   1  -5   2   31.64    0.91
   1  -5   2   31.20    0.84
   1  -5   2   32.96    0.78
  -2   5  -2   10.14    0.34
  -2   5  -2   11.13    0.74
   2  -5   2   10.18    0.46
   2  -5   2   10.46    0.68
  -3   5  -2   26.35    0.86
  -3   5  -2   27.32    1.13
   3  -5   2   28.58    1.13
   3  -5   2   28.18    0.89
  -4   5  -2   13.18    0.67
  -4   5  -2   13.41    0.87
   4  -5   2   14.70    0.70
   4  -5   2   13.93    0.93
   5   4  -2   10.21    0.73
  -5  -4   2   10.71    0.71
  -5  -4   2   10.51    0.78
   4   4  -2   23.42    0.92
  -4  -4   2   25.67    0.93
  -4  -4   2   25.15    0.98
   3   4  -2    5.07    0.40
  -3  -4   2    6.73    0.48
  -3  -4   2    6.48    0.42
  -3  -4   2    7.24    0.56
   2   4  -2   50.86    1.41
   2   4  -2   50.44    1.41
  -2  -4   2   52.16    1.41
  -2  -4   2   54.56    1.47
  -2  -4   2   53.55    1.26
  -2  -4   2   53.17    1.35
  -2  -4   2   50.96    1.47
   1   4  -2   44.37    1.16
   1   4  -2   41.99    1.14
  -1  -4   2   42.23    1.13
  -1  -4   2   42.75    1.20
  -1  -4   2   41.31    1.15
  -1  -4   2   41.15    1.15
  -1  -4   2   43.63    1.12
   0  -4   2   57.94    1.31
   0  -4   2   57.96    1.54
   0  -4   2   56.44    1.32
   0  -4   2   56.77    1.35
   0  -4   2   56.38    1.44
   0  -4   2   56.42    1.31
  -1   4  -2   13.35    0.63
   1  -4   2   13.20    0.60
   1  -4   2   14.80    0.49
   1  -4   2   13.96    0.44
   1  -4   2   14.66    0.40
   1  -4   2   14.32    0.36
  -2   4  -2   27.62    0.96
  -2   4  -2   27.38    0.82
   2  -4   2   19.97    0.62
   2  -4   2   20.39    0.63
   2  -4   2   20.47    0.78
  -3   4  -2   22.35    0.80
  -3   4  -2   24.54    0.96
   3  -4   2   26.29    0.80
   3  -4   2   25.15    0.96
  -4   4  -2    4.91    0.42
  -4   4  -2    4.61    0.53
   4  -4   2    7.51    0.54
   4  -4   2    9.21    0.67
  -5   4  -2    8.46    0.71
  -5   4  -2    9.61    0.80
   5  -4   2    7.68    0.67
   5  -4   2    8.17    0.57
   5   3  -2   29.58    1.15
  -5  -3   2   26.91    0.94
  -5  -3   2   26.78    1.08
  -5  -3   2   27.32    1.05
   4   3  -2   10.79    0.61
   4   3  -2   11.46    0.61
  -4  -3   2   13.33    0.61
  -4  -3   2   13.58    0.66
  -4  -3   2   13.06    0.65
   3   3  -2   28.45    0.93
   3   3  -2   28.20    0.93
  -3  -3   2   25.18    0.80
  -3  -3   2   25.66    0.70
  -3  -3   2   24.49    0.86
  -3  -3   2   24.10    0.83
   2   3  -2   48.76    1.18
   2   3  -2   49.13    1.36
   2   3  -2   47.01    1.35
  -2  -3   2   53.18    1.31
  -2  -3   2   54.62    1.24
  -2  -3   2   51.36    1.35
  -2  -3   2   52.28    1.43
  -2  -3   2   52.22    1.46
  -2  -3   2   51.67    1.46
   1   3  -2   57.18    1.54
   1   3  -2   59.23    1.35
  -1  -3   2   61.41    1.61
  -1  -3   2   62.36    1.56
  -1  -3   2   60.75    1.52
  -1  -3   2   57.70    1.57
  -1  -3   2   61.19    1.62
  -1  -3   2   62.21    1.62
   0   3  -2  129.33    3.23
   0  -3   2  148.32    3.63
   0  -3   2  150.21    3.24
   0  -3   2  145.99    3.19
   0  -3   2  146.29    3.35
   0  -3   2  147.74    3.42
   0  -3   2  142.71    3.65
  -1   3  -2   52.93    1.38
  -1   3  -2   51.45    1.38
  -1   3  -2   51.20    1.42
   1  -3   2   43.93    1.11
   1  -3   2   44.88    1.06
   1  -3   2   45.31    1.20
   1  -3   2   45.55    1.03
   1  -3   2   46.86    1.26
   1  -3   2   41.60    1.24
  -2   3  -2   88.22    2.38
  -2   3  -2   91.27    2.38
  -2   3  -2   89.05    2.08
  -2   3  -2   91.98    2.07
  -2   3  -2   85.78    2.31
   2  -3   2   91.26    2.09
   2  -3   2   89.48    2.38
   2  -3   2   90.27    2.42
   2  -3   2   92.52    2.29
   2  -3   2   91.19    2.42
  -3   3  -2   58.45    1.62
  -3   3  -2   54.29    1.61
  -3   3  -2   58.47    1.40
  -3   3  -2   54.37    1.60
   3  -3   2   60.63    1.71
   3  -3   2   59.84    1.69
   3  -3   2   58.91    1.48
  -4   3  -2   18.61    0.82
  -4   3  -2   18.49    0.79
   4  -3   2   14.26    0.61
   4  -3   2   12.89    0.72
   4  -3   2   13.59    0.66
  -5   3  -2   12.50    0.85
  -5   3  -2   11.00    0.74
   5  -3   2   12.59    0.69
   5  -3   2   12.08    0.77
   6   2  -2   10.85    0.86
  -6  -2   2    9.78    0.63
  -6  -2   2   10.24    0.73
  -6  -2   2   10.01    0.78
   5   2  -2   25.22    1.05
  -5  -2   2   28.63    0.90
  -5  -2   2   29.04    1.12
  -5  -2   2   26.65    1.03
   4   2  -2   24.24    0.75
   4   2  -2   23.29    0.88
  -4  -2   2   23.10    0.82
  -4  -2   2   23.03    0.87
  -4  -2   2   23.76    0.76
   3   2  -2   53.45    1.51
   3   2  -2   50.80    1.51
  -3  -2   2   54.72    1.37
  -3  -2   2   52.17    1.36
  -3  -2   2   52.51    1.54
  -3  -2   2   53.25    1.28
  -3  -2   2   52.37    1.43
   2   2  -2   96.14    2.19
   2   2  -2   99.46    2.59
   2   2  -2  100.14    2.41
   2   2  -2   93.39    2.59
  -2  -2   2   89.40    2.46
  -2  -2   2   94.41    2.46
  -2  -2   2   94.92    2.08
  -2  -2   2   92.96    2.30
  -2  -2   2   89.54    2.20
   1   2  -2  121.26    2.90
   1   2  -2  118.97    2.60
   1   2  -2  119.24    3.07
   1   2  -2  113.97    3.07
  -1  -2   2  119.13    3.09
  -1  -2   2  115.32    2.77
  -1  -2   2  120.17    3.09
  -1  -2   2  117.75    2.88
  -1  -2   2  123.11    2.62
  -1  -2   2  118.76    2.91
   0   2  -2   58.76    1.54
   0   2  -2   60.52    1.54
   0   2  -2   58.23    1.52
   0  -2   2   38.08    1.04
   0  -2   2   40.56    1.04
   0  -2   2   40.69    1.05
   0  -2   2   40.51    0.90
   0  -2   2   39.58    0.98
   0  -2   2   38.80    1.06
   0  -2   2   39.51    0.89
  -1   2  -2   25.07    0.72
  -1   2  -2   25.86    0.64
  -1   2  -2   26.37    0.63
  -1   2  -2   25.25    0.61
  -1   2  -2   25.91    0.76
   1  -2   2   20.34    0.50
   1  -2   2   19.65    0.61
   1  -2   2   19.93    0.58
   1  -2   2   19.65    0.57
   1  -2   2   19.87    0.52
  -2   2  -2  113.94    2.64
  -2   2  -2  111.49    3.02
  -2   2  -2  115.79    3.03
  -2   2  -2  121.20    2.59
  -2   2  -2  113.06    2.61
  -2   2  -2  112.25    2.85
   2  -2   2  122.82    2.80
   2  -2   2  128.86    3.03
   2  -2   2  121.71    3.15
   2  -2   2  122.07    3.28
   2  -2   2  128.21    3.28
  -3   2  -2    6.41    0.41
  -3   2  -2    7.62    0.32
  -3   2  -2    7.10    0.40
   3  -2   2    8.59    0.44
   3  -2   2    8.99    0.42
   3  -2   2    8.57    0.45
   3  -2   2    8.88    0.41
  -4   2  -2   36.43    1.21
   4  -2   2   38.27    1.19
   4  -2   2   36.79    1.05
   4  -2   2   38.10    1.22
  -5   2  -2   21.51    0.96
   5  -2   2   21.42    0.88
   5  -2   2   20.81    0.93
   5  -2   2   21.26    0.83
   6  -2   2    9.76    0.68
   6   1  -2   13.01    0.90
   6   1  -2   13.74    0.77
  -6  -1   2   13.43    0.80
  -6  -1   2   14.19    0.94
   5   1  -2   19.72    0.64
   5   1  -2   20.24    0.77
   5   1  -2   20.76    0.89
  -5  -1   2   18.35    0.87
  -5  -1   2   20.41    0.67
  -5  -1   2   20.15    0.83
   4   1  -2   17.69    0.61
   4   1  -2   18.71    0.75
   4   1  -2   17.98    0.55
  -4  -1   2   19.04    0.72
  -4  -1   2   19.29    0.61
  -4  -1   2   19.20    0.77
   3   1  -2   76.85    2.07
   3   1  -2   73.73    2.07
   3   1  -2   75.34    1.89
   3   1  -2   71.48    1.74
  -3  -1   2   76.15    2.06
  -3  -1   2   74.49    1.82
  -3  -1   2   72.59    1.78
  -3  -1   2   75.12    2.07
  -3  -1   2   71.39    1.88
  -3  -1   2   74.32    1.73
   2   1  -2  149.88    3.59
   2   1  -2  150.67    3.87
   2   1  -2  143.73    3.86
   2   1  -2  142.26    3.27
   2   1  -2  151.26    3.55
  -2  -1   2  144.32    3.57
  -2  -1   2  149.38    3.44
  -2  -1   2  152.12    3.89
  -2  -1   2  148.92    3.43
  -2  -1   2  145.73    3.89
  -2  -1   2  151.51    3.29
   1   1  -2  121.60    3.18
   1   1  -2  122.68    2.69
   1   1  -2  121.03    2.93
   1   1  -2  123.84    2.98
   1   1  -2  124.20    3.18
  -1  -1   2  117.75    2.63
  -1  -1   2  114.93    2.98
  -1  -1   2  115.11    2.98
  -1  -1   2  115.81    2.75
  -1  -1   2  109.74    2.64
  -1  -1   2  114.79    2.85
  -1  -1   2  114.80    2.51
   0   1  -2  118.28    2.66
   0   1  -2  115.73    2.99
   0   1  -2  114.49    2.80
   0   1  -2  119.67    2.85
   0   1  -2  111.99    2.52
   0  -1   2  104.48    2.71
   0  -1   2  100.90    2.71
   0  -1   2  106.68    2.58
   0  -1   2  102.54    2.41
   0  -1   2  106.00    2.40
   0  -1   2  107.35    2.53
   0  -1   2  106.10    2.30
  -1   1  -2  367.37    8.97
  -1   1  -2  370.82    9.53
  -1   1  -2  357.70    9.51
  -1   1  -2  364.12    8.08
  -1   1  -2  366.46    8.36
   1  -1   2  341.64    7.69
   1  -1   2  350.84    8.52
   1  -1   2  343.00    9.12
   1  -1   2  356.86    9.04
  -2   1  -2   44.43    1.18
  -2   1  -2   45.74    1.28
  -2   1  -2   46.94    1.11
  -2   1  -2   44.47    1.29
  -2   1  -2   48.28    1.10
   2  -1   2   43.98    1.25
   2  -1   2   43.37    1.24
   2  -1   2   44.90    1.19
   2  -1   2   44.15    1.06
   2  -1   2   45.90    1.15
  -3   1  -2   52.10    1.57
  -3   1  -2   55.34    1.57
  -3   1  -2   57.24    1.37
  -3   1  -2   54.75    1.44
   3  -1   2   41.17    1.26
   3  -1   2   44.74    1.16
   3  -1   2   43.36    1.20
   3  -1   2   42.53    1.08
  -4   1  -2   21.36    0.83
  -4   1  -2   20.16    0.74
   4  -1   2   19.33    0.77
   4  -1   2   19.53    0.71
   4  -1   2   20.84    0.70
  -5   1  -2    8.39    0.68
  -5   1  -2    7.87    0.53
   5  -1   2    9.50    0.55
   5  -1   2    8.48    0.53
   5  -1   2    9.35    0.67
  -6   1  -2   10.18    0.71
  -6   1  -2    9.74    0.79
   6  -1   2   10.58    0.78
   6  -1   2   12.19    0.74
   6  -1   2   10.95    0.67
   6   0  -2   10.32    0.77
   6   0  -2   11.50    0.68
  -6   0   2   10.29    0.79
  -6   0   2    9.36    0.66
   5   0  -2   10.73    0.57
   5   0  -2   10.79    0.50
   5   0  -2   10.74    0.71
  -5   0   2   11.48    0.61
  -5   0   2   12.11    0.75
  -5   0   2   11.02    0.43
   4   0  -2   14.60    0.68
   4   0  -2   14.01    0.54
  -4   0   2   13.47    0.57
  -4   0   2   13.55    0.44
  -4   0   2   13.85    0.68
   3   0  -2   61.89    1.53
   3   0  -2   63.72    1.81
   3   0  -2   66.78    1.63
   3   0  -2   64.15    1.81
  -3   0   2   61.40    1.75
  -3   0   2   62.93    1.74
  -3   0   2   58.88    1.46
  -3   0   2   60.27    1.57
  -3   0   2   64.44    1.54
  -3   0   2   61.65    1.47
   2   0  -2   10.31    0.34
   2   0  -2    9.71    0.39
   2   0  -2    9.93    0.32
   2   0  -2   10.03    0.40
  -2   0   2   17.13    0.54
  -2   0   2   15.81    0.47
  -2   0   2   15.69    0.54
  -2   0   2   16.25    0.48
  -2   0   2   16.36    0.45
  -2   0   2   15.65    0.43
   1   0  -2   45.28    1.10
   1   0  -2   47.03    1.22
   1   0  -2   44.33    1.06
   1   0  -2   43.35    1.21
   1   0  -2   45.02    1.03
   1   0  -2   45.83    1.07
  -1   0   2   48.70    1.34
  -1   0   2   50.34    1.18
  -1   0   2   50.08    1.16
  -1   0   2   51.51    1.34
  -1   0   2   48.79    1.21
  -1   0   2   50.33    1.13
  -1   0  -2  122.22    2.97
  -1   0  -2  126.53    2.75
  -1   0  -2  128.24    3.24
  -1   0  -2  120.88    3.24
  -1   0  -2  127.20    3.06
   1   0   2  153.58    4.10
   1   0   2  162.84    3.76
   1   0   2  154.35    3.48
   1   0   2  159.89    3.91
   1   0   2  157.98    3.43
   1   0   2  165.19    4.11
  -2   0  -2  130.45    3.42
  -2   0  -2  134.85    2.91
  -2   0  -2  129.26    3.42
  -2   0  -2  126.40    3.13
   2   0   2  130.55    3.46
   2   0   2  134.48    3.17
   2   0   2  126.35    2.94
   2   0   2  135.35    3.47
   2   0   2  132.73    3.25
  -3   0  -2   50.18    1.42
  -3   0  -2   46.51    1.41
  -3   0  -2   48.86    1.20
  -3   0  -2   48.36    1.30
   3   0   2   48.57    1.37
   3   0   2   48.06    1.25
   3   0   2   45.70    1.16
   3   0   2   46.45    1.24
   3   0   2   43.55    1.35
  -4   0  -2   45.06    1.28
  -4   0  -2   45.25    1.43
   4   0   2   45.91    1.43
   4   0   2   46.76    1.22
   4   0   2   44.97    1.26
  -5   0  -2   19.41    0.91
  -5   0  -2   18.79    0.81
   5   0   2   13.80    0.59
   5   0   2   15.68    0.75
   5   0   2   13.97    0.63
  -6   0  -2   12.78    0.81
  -6   0  -2   14.10    0.94
   6   0   2   12.79    0.76
   6   0   2   13.38    0.89
   6  -1  -2   15.06    0.75
   6  -1  -2   15.74    0.95
   6  -1  -2   15.23    0.77
  -6   1   2   14.74    0.96
  -6   1   2   14.50    0.75
   5  -1  -2   17.06    0.84
   5  -1  -2   16.38    0.71
   5  -1  -2   15.65    0.72
  -5   1   2   19.65    0.76
  -5   1   2   21.03    0.94
   4  -1  -2   58.67    1.72
   4  -1  -2   56.68    1.47
  -4   1   2   51.01    1.38
  -4   1   2   51.46    1.56
   3  -1  -2   56.21    1.39
   3  -1  -2   56.27    1.62
   3  -1  -2   58.40    1.45
  -3   1   2   65.04    1.57
  -3   1   2   61.01    1.59
  -3   1   2   60.16    1.77
  -3   1   2   65.00    1.78
   2  -1  -2  116.49    3.00
   2  -1  -2  111.70    2.64
   2  -1  -2  109.97    2.55
   2  -1  -2  111.24    2.99
   2  -1  -2  117.90    2.71
  -2   1   2  107.03    3.01
  -2   1   2  116.33    2.73
  -2   1   2  118.71    2.58
  -2   1   2  114.33    2.66
  -2   1   2  115.24    3.02
   1  -1  -2  262.14    6.07
   1  -1  -2  266.48    6.89
   1  -1  -2  264.81    6.84
   1  -1  -2  269.57    6.27
   1  -1  -2  262.73    5.79
  -1   1   2  238.09    6.45
  -1   1   2  247.20    6.41
  -1   1   2  247.90    5.91
  -1   1   2  260.65    5.46
  -1   1   2  255.46    5.72
   0  -1  -2   42.94    1.14
   0  -1  -2   42.82    1.02
   0  -1  -2   41.40    1.02
   0  -1  -2   42.15    1.13
   0  -1  -2   43.52    0.98
   0  -1  -2   43.05    1.06
   0   1   2   61.08    1.49
   0   1   2   61.28    1.37
   0   1   2   59.64    1.60
   0   1   2   62.77    1.46
  -1  -1  -2  490.88   12.07
  -1  -1  -2  481.41   10.86
  -1  -1  -2  492.53   12.87
  -1  -1  -2  506.16   11.83
  -1  -1  -2  500.06   12.89
   1   1   2  496.50   12.76
   1   1   2  485.90   11.51
   1   1   2  477.19   10.65
   1   1   2  492.88   11.93
   1   1   2  494.97   12.73
  -2  -1  -2   60.33    1.53
  -2  -1  -2   61.66    1.67
  -2  -1  -2   59.35    1.67
  -2  -1  -2   62.45    1.42
  -2  -1  -2   61.39    1.51
   2   1   2   55.47    1.59
   2   1   2   57.81    1.45
   2   1   2   58.17    1.60
   2   1   2   60.09    1.35
   2   1   2   60.04    1.47
  -3  -1  -2   57.81    1.68
  -3  -1  -2   60.24    1.68
  -3  -1  -2   58.60    1.54
   3   1   2   61.42    1.50
   3   1   2   64.28    1.78
   3   1   2   62.77    1.59
   3   1   2   62.93    1.78
  -4  -1  -2   26.49    0.94
  -4  -1  -2   24.79    0.87
   4   1   2   26.65    0.78
   4   1   2   27.98    0.96
   4   1   2   27.67    0.84
  -5  -1  -2   36.22    1.31
  -5  -1  -2   35.66    1.19
   5   1   2   36.19    1.03
   5   1   2   36.05    1.08
   5   1   2   36.27    1.27
  -6  -1  -2   14.40    0.80
  -6  -1  -2   13.97    0.94
   6   1   2   18.44    1.01
   6  -2  -2    8.01    0.61
   6  -2  -2    9.14    0.65
   6  -2  -2    7.77    0.71
   5  -2  -2    7.68    0.55
   5  -2  -2    6.90    0.51
   5  -2  -2    8.05    0.60
  -5   2   2    5.43    0.54
   4  -2  -2   27.73    0.85
   4  -2  -2   26.78    0.97
  -4   2   2   32.26    1.07
  -4   2   2   30.01    1.07
   3  -2  -2   34.37    0.93
   3  -2  -2   34.21    0.92
   3  -2  -2   33.23    1.05
   3  -2  -2   34.19    0.93
  -3   2   2   38.67    1.16
  -3   2   2   35.88    1.15
  -3   2   2   38.66    1.01
   2  -2  -2   97.76    2.53
   2  -2  -2   94.25    2.28
   2  -2  -2   93.28    2.52
   2  -2  -2   94.61    2.18
   2  -2  -2   94.13    2.23
  -2   2   2   91.85    2.08
  -2   2   2   88.12    2.41
  -2   2   2   89.75    2.27
  -2   2   2   91.28    2.14
  -2   2   2   89.96    2.41
   1  -2  -2   41.66    1.12
   1  -2  -2   41.86    1.12
   1  -2  -2   40.08    0.99
   1  -2  -2   42.09    1.02
  -1   2   2   48.30    1.36
  -1   2   2   53.15    1.21
  -1   2   2   50.85    1.36
  -1   2   2   52.24    1.24
  -1   2   2   51.36    1.32
   0  -2  -2  150.84    3.59
   0  -2  -2  147.08    3.67
   0  -2  -2  153.90    3.97
   0  -2  -2  156.20    3.89
   0  -2  -2  150.68    3.49
   0  -2  -2  152.25    3.35
   0   2   2  148.06    3.95
   0   2   2  157.00    3.89
   0   2   2  150.26    3.67
  -1  -2  -2  128.11    2.85
  -1  -2  -2  129.90    3.36
  -1  -2  -2  132.26    3.36
  -1  -2  -2  127.89    3.11
   1   2   2  121.70    2.87
   1   2   2  121.18    3.10
   1   2   2  116.02    3.10
  -2  -2  -2   73.87    2.04
  -2  -2  -2   77.90    2.04
  -2  -2  -2   75.79    1.90
  -2  -2  -2   74.73    1.84
  -2  -2  -2   76.18    1.75
   2   2   2   73.37    1.70
   2   2   2   69.56    1.99
   2   2   2   76.18    2.00
   2   2   2   76.81    1.86
  -3  -2  -2   37.08    1.07
  -3  -2  -2   36.25    1.12
   3   2   2   32.47    1.01
   3   2   2   32.02    1.01
  -4  -2  -2   28.58    1.02
  -4  -2  -2   28.69    0.97
   4   2   2   21.61    0.85
   4   2   2   21.69    0.56
  -5  -2  -2   11.38    0.73
  -5  -2  -2   11.40    0.74
   5   2   2   13.51    0.77
  -6  -2  -2    9.57    0.57
  -6  -2  -2    9.85    0.72
  -6  -2  -2    9.80    0.84
   6   2   2    9.82    0.77
   5  -3  -2   13.31    0.68
   5  -3  -2   12.34    0.77
  -5   3   2   13.81    0.79
  -5   3   2   13.00    0.80
   4  -3  -2   30.55    0.96
   4  -3  -2   29.06    1.03
  -4   3   2   27.49    1.00
  -4   3   2   25.86    0.98
   3  -3  -2   23.58    0.71
   3  -3  -2   22.78    0.79
   3  -3  -2   23.84    0.74
   3  -3  -2   23.90    0.69
  -3   3   2   21.76    0.75
  -3   3   2   21.69    0.77
  -3   3   2   21.87    0.67
  -3   3   2   21.04    0.78
   2  -3  -2   32.96    0.95
   2  -3  -2   32.32    0.95
   2  -3  -2   33.53    0.86
   2  -3  -2   32.35    0.86
   2  -3  -2   31.81    0.87
   2  -3  -2   32.57    0.78
  -2   3   2   34.25    1.02
  -2   3   2   34.57    0.90
  -2   3   2   33.23    0.98
  -2   3   2   33.67    0.99
   1  -3  -2   45.36    1.23
   1  -3  -2   46.49    1.22
   1  -3  -2   44.96    1.12
   1  -3  -2   46.95    1.26
   1  -3  -2   45.76    1.14
  -1   3   2   48.36    1.18
  -1   3   2   46.90    1.30
  -1   3   2   46.26    1.27
  -1   3   2   48.62    1.27
   0  -3  -2   61.40    1.52
   0  -3  -2   62.30    1.45
   0  -3  -2   63.52    1.55
  -1  -3  -2  118.52    2.94
  -1  -3  -2  118.20    3.07
  -1  -3  -2  121.27    3.07
  -1  -3  -2  116.24    2.64
  -1  -3  -2  117.51    2.88
   1   3   2  120.75    3.22
   1   3   2  128.29    3.01
   1   3   2  123.55    2.75
  -2  -3  -2   28.36    0.85
  -2  -3  -2   28.62    0.85
  -2  -3  -2   28.28    0.84
  -2  -3  -2   29.28    0.72
  -2  -3  -2   27.31    0.76
   2   3   2   25.47    0.78
  -3  -3  -2   37.28    1.11
  -3  -3  -2   36.54    1.14
   3   3   2   38.49    1.16
   3   3   2   36.20    1.14
  -4  -3  -2   27.63    0.95
  -4  -3  -2   26.25    0.97
   4   3   2   28.60    1.02
   4   3   2   28.91    1.02
  -5  -3  -2   41.60    1.40
  -5  -3  -2   41.26    1.43
   5   3   2   38.68    1.37
   5  -4  -2   12.48    0.87
   5  -4  -2   13.41    0.77
  -5   4   2   10.88    0.75
  -5   4   2    9.95    0.78
   4  -4  -2   17.06    0.73
   4  -4  -2   17.00    0.86
  -4   4   2   20.03    0.82
  -4   4   2   20.09    0.93
   3  -4  -2   22.11    0.76
   3  -4  -2   21.66    0.68
   3  -4  -2   21.78    0.73
  -3   4   2   20.90    0.84
  -3   4   2   20.95    0.75
  -3   4   2   21.96    0.69
   2  -4  -2   50.39    1.29
   2  -4  -2   48.33    1.21
   2  -4  -2   49.42    1.38
   2  -4  -2   50.40    1.26
   2  -4  -2   51.98    1.30
  -2   4   2   48.84    1.23
  -2   4   2   47.05    1.33
  -2   4   2   48.06    1.41
   1  -4  -2   10.63    0.42
   1  -4  -2   11.12    0.39
   1  -4  -2   10.01    0.42
  -1   4   2    8.86    0.49
   0  -4  -2  103.82    2.50
   0  -4  -2  102.77    2.31
   0  -4  -2  101.10    2.43
   0  -4  -2   99.61    2.34
   0  -4  -2  101.97    2.32
  -1  -4  -2   13.18    0.40
  -1  -4  -2   12.04    0.45
  -1  -4  -2   12.56    0.38
  -1  -4  -2   12.38    0.50
   1   4   2    8.40    0.30
   1   4   2    9.17    0.29
  -2  -4  -2   33.72    0.87
  -2  -4  -2   32.48    0.97
  -2  -4  -2   32.93    1.00
  -2  -4  -2   33.10    0.87
  -2  -4  -2   32.35    0.90
   2   4   2   34.52    1.02
   2   4   2   34.94    0.85
   2   4   2   35.72    1.02
  -3  -4  -2   18.38    0.74
  -3  -4  -2   18.82    0.70
   3   4   2   22.32    0.77
   3   4   2   21.13    0.76
  -4  -4  -2   36.59    1.20
  -4  -4  -2   33.92    1.18
   4   4   2   30.95    1.08
  -5  -4  -2    6.84    0.62
   5   4   2   11.11    0.76
   4  -5  -2    4.20    0.55
   4  -5  -2    5.44    0.51
  -4   5   2    4.68    0.41
  -4   5   2    4.93    0.59
   3  -5  -2   27.29    1.08
   3  -5  -2   27.17    0.91
   3  -5  -2   27.28    0.80
  -3   5   2   25.21    0.84
  -3   5   2   28.15    1.09
   2  -5  -2    5.22    0.31
   2  -5  -2    5.89    0.44
   2  -5  -2    5.72    0.32
  -2   5   2    8.09    0.31
  -2   5   2    9.18    0.61
   1  -5  -2   76.76    1.89
   1  -5  -2   78.39    1.87
   1  -5  -2   77.20    1.88
   1  -5  -2   78.48    1.97
   1  -5  -2   78.29    1.91
  -1   5   2   81.02    2.22
   0  -5  -2   30.14    0.83
   0  -5  -2   30.39    0.86
   0  -5  -2   30.16    0.82
   0  -5  -2   30.76    0.86
   0  -5  -2   30.31    0.90
  -1  -5  -2   37.41    1.07
  -1  -5  -2   37.71    1.00
  -1  -5  -2   36.69    1.09
  -1  -5  -2   36.89    1.03
  -2  -5  -2   34.70    1.09
  -2  -5  -2   35.49    0.96
   2   5   2   34.18    0.99
  -3  -5  -2   31.59    1.11
   3   5   2   23.80    0.82
  -4  -5  -2   19.05    0.96
   4   5   2   21.67    0.87
   3  -6  -2    4.56    0.48
   3  -6  -2    3.15    0.54
   3  -6  -2    4.04    0.42
  -3   6   2    5.21    0.62
   2  -6  -2   21.72    0.79
   2  -6  -2   23.07    1.01
   2  -6  -2   21.67    0.80
  -2   6   2   21.64    1.03
   1  -6  -2    8.61    0.47
   1  -6  -2    7.56    0.43
   1  -6  -2    7.10    0.47
   1  -6  -2    8.29    0.46
   1  -6  -2    7.75    0.49
   1  -6  -2    6.53    0.53
   0  -6  -2   25.62    0.86
   0  -6  -2   26.12    0.85
   0  -6  -2   25.70    0.78
   0  -6  -2   26.29    0.78
   0  -6  -2   25.20    0.80
   0  -6  -2   26.01    0.94
  -1  -6  -2   13.74    0.64
  -1  -6  -2   14.26    0.69
  -1  -6  -2   12.23    0.58
  -1  -6  -2   13.84    0.57
  -1  -6  -2   13.44    0.57
  -2  -6  -2   18.23    0.81
  -2  -6  -2   15.25    0.73
  -3  -6  -2   15.54    0.78
  -3  -6  -2   13.88    0.84
   3   6   2   17.11    0.63
   1  -7  -2   33.10    1.26
   0  -7  -2    7.23    0.56
   0  -7  -2    5.60    0.48
  -1  -7  -2   12.37    0.70
  -1  -7  -2   12.92    0.76
  -3  -6   3   11.32    0.74
  -3  -6   3   11.61    0.82
  -2  -6   3    9.48    0.71
  -2  -6   3   11.57    0.73
  -1  -6   3   34.93    1.07
  -1  -6   3   33.93    1.16
  -1  -6   3   32.71    1.09
   0  -6   3   13.67    0.68
   0  -6   3   12.79    0.68
   0  -6   3   13.30    0.66
   1  -6   3   13.72    0.62
   1  -6   3   14.71    0.77
  -2   6  -3   10.77    0.80
   2  -6   3   10.97    0.80
   4   5  -3   17.78    0.80
  -4  -5   3   17.40    0.86
  -4  -5   3   13.77    0.85
   3   5  -3    5.85    0.43
  -3  -5   3    3.35    0.46
  -3  -5   3    4.13    0.45
   2   5  -3   48.46    1.34
  -2  -5   3   50.98    1.45
  -2  -5   3   50.95    1.35
  -2  -5   3   51.14    1.31
  -2  -5   3   49.25    1.48
  -1  -5   3    8.98    0.51
  -1  -5   3    8.96    0.45
  -1  -5   3    9.84    0.54
  -1  -5   3    8.94    0.34
   0  -5   3   20.90    0.80
   0  -5   3   23.06    0.80
   0  -5   3   22.60    0.60
   0  -5   3   22.71    0.56
   0  -5   3   22.63    0.76
   0  -5   3   22.77    0.61
  -1   5  -3   17.76    0.85
   1  -5   3   16.93    0.52
   1  -5   3   17.02    0.62
   1  -5   3   16.69    0.73
  -2   5  -3   24.57    1.03
  -2   5  -3   23.75    0.69
   2  -5   3   22.36    0.93
   2  -5   3   21.99    0.68
  -3   5  -3   14.23    0.58
  -3   5  -3   13.23    0.80
   3  -5   3   17.53    0.66
   3  -5   3   17.34    0.90
  -4   5  -3    8.77    0.58
  -4   5  -3    9.45    0.77
   4  -5   3    7.74    0.52
   4  -5   3    8.47    0.71
   5   4  -3    9.11    0.71
  -5  -4   3   10.67    0.66
  -5  -4   3    8.22    0.67
   4   4  -3    5.34    0.45
  -4  -4   3    8.22    0.56
  -4  -4   3    8.06    0.60
   3   4  -3   50.79    1.50
  -3  -4   3   51.25    1.54
  -3  -4   3   54.00    1.48
  -3  -4   3   55.60    1.56
   2   4  -3   40.73    1.15
   2   4  -3   38.34    1.14
  -2  -4   3   43.27    1.05
  -2  -4   3   43.64    1.22
  -2  -4   3   45.13    1.14
  -2  -4   3   42.87    1.24
  -2  -4   3   42.54    1.28
   1   4  -3   46.37    1.25
   1   4  -3   47.37    1.27
  -1  -4   3   49.19    1.37
  -1  -4   3   48.60    1.32
  -1  -4   3   50.37    1.31
  -1  -4   3   48.76    1.32
  -1  -4   3   48.96    1.32
   0  -4   3   51.50    1.16
   0  -4   3   49.83    1.30
   0  -4   3   50.11    1.18
   0  -4   3   48.14    1.38
  -1   4  -3   28.89    0.98
  -1   4  -3   28.32    0.79
  -1   4  -3   29.86    0.78
   1  -4   3   24.84    0.68
   1  -4   3   25.73    0.69
   1  -4   3   24.49    0.66
   1  -4   3   25.10    0.60
   1  -4   3   25.15    0.85
   1  -4   3   24.84    0.73
  -2   4  -3   34.80    1.16
  -2   4  -3   35.79    1.03
   2  -4   3   40.64    1.14
   2  -4   3   39.67    1.02
   2  -4   3   39.47    1.23
  -3   4  -3   14.46    0.75
  -3   4  -3   16.33    0.64
   3  -4   3   16.20    0.59
   3  -4   3   16.08    0.79
  -4   4  -3    9.30    0.60
  -4   4  -3   10.23    0.74
   4  -4   3    8.28    0.64
   4  -4   3    8.44    0.55
   5   3  -3   16.46    0.86
  -5  -3   3   17.76    0.72
  -5  -3   3   17.99    0.87
  -5  -3   3   15.88    0.83
   4   3  -3   26.39    0.98
  -4  -3   3   21.68    0.79
  -4  -3   3   22.75    0.86
  -4  -3   3   22.40    0.87
   3   3  -3   31.11    1.00
   3   3  -3   31.06    1.00
  -3  -3   3   29.86    0.79
  -3  -3   3   30.00    0.97
  -3  -3   3   29.61    0.90
  -3  -3   3   29.18    0.96
   2   3  -3   33.60    1.02
   2   3  -3   35.30    1.02
   2   3  -3   34.66    0.89
  -2  -3   3   32.66    0.95
  -2  -3   3   33.96    1.00
  -2  -3   3   34.96    1.00
  -2  -3   3   34.08    0.90
  -2  -3   3   33.16    1.00
  -2  -3   3   34.38    0.88
  -2  -3   3   35.02    0.83
   1   3  -3   53.33    1.21
   1   3  -3   51.35    1.40
  -1  -3   3   50.88    1.36
  -1  -3   3   49.95    1.29
  -1  -3   3   50.10    1.35
  -1  -3   3   51.40    1.15
  -1  -3   3   50.53    1.32
  -1  -3   3   50.43    1.37
  -1  -3   3   50.89    1.38
   0   3  -3   44.81    1.15
   0   3  -3   42.66    1.15
   0   3  -3   42.48    1.23
   0  -3   3   43.91    1.12
   0  -3   3   43.26    1.22
   0  -3   3   44.41    1.00
   0  -3   3   44.34    1.16
   0  -3   3   44.87    1.16
   0  -3   3   43.25    1.02
   0  -3   3   42.94    1.19
  -1   3  -3   57.51    1.55
  -1   3  -3   56.99    1.53
   1  -3   3   60.89    1.39
   1  -3   3   60.83    1.61
   1  -3   3   60.14    1.60
   1  -3   3   60.30    1.33
   1  -3   3   59.49    1.63
   1  -3   3   61.33    1.47
  -2   3  -3   74.23    1.68
  -2   3  -3   70.07    1.92
  -2   3  -3   71.95    1.94
  -2   3  -3   72.62    1.67
  -2   3  -3   69.25    1.94
   2  -3   3   71.74    1.96
   2  -3   3   73.65    1.70
   2  -3   3   72.64    1.97
   2  -3   3   73.15    1.97
  -3   3  -3   21.65    0.84
  -3   3  -3   23.88    0.80
  -3   3  -3   23.01    0.81
  -3   3  -3   23.79    0.65
   3  -3   3   18.21    0.67
   3  -3   3   18.13    0.75
   3  -3   3   17.07    0.59
  -4   3  -3   33.29    1.13
  -4   3  -3   32.26    1.17
   4  -3   3   33.19    1.13
   4  -3   3   32.59    1.11
   4  -3   3   33.86    1.00
  -5   3  -3    7.00    0.58
  -5   3  -3    7.83    0.65
   5  -3   3    7.21    0.61
   5  -3   3    8.46    0.56
   6   2  -3   10.94    0.80
  -6  -2   3   11.76    0.90
  -6  -2   3   12.82    0.85
   5   2  -3   14.71    0.65
   5   2  -3   14.92    0.82
  -5  -2   3   15.50    0.78
  -5  -2   3   15.43    0.64
  -5  -2   3   16.77    0.85
   4   2  -3   31.79    1.11
   4   2  -3   31.76    0.81
   4   2  -3   33.03    0.93
   4   2  -3   33.03    0.81
  -4  -2   3   36.43    1.21
  -4  -2   3   36.25    1.03
  -4  -2   3   35.63    1.11
   3   2  -3   96.86    2.30
   3   2  -3  102.20    2.44
   3   2  -3  104.72    2.75
   3   2  -3   97.17    2.73
  -3  -2   3   97.07    2.40
  -3  -2   3  101.97    2.73
  -3  -2   3  101.23    2.41
  -3  -2   3   98.24    2.52
  -3  -2   3  101.21    2.29
   2   2  -3   81.45    1.94
   2   2  -3   76.08    2.12
   2   2  -3   78.56    2.13
  -2  -2   3   68.06    1.91
  -2  -2   3   70.66    1.91
  -2  -2   3   71.10    1.72
  -2  -2   3   70.22    1.60
  -2  -2   3   70.78    1.69
  -2  -2   3   71.05    1.80
   1   2  -3   86.30    1.92
   1   2  -3   82.27    2.27
   1   2  -3   89.35    2.15
   1   2  -3   87.93    2.28
  -1  -2   3   79.70    2.12
  -1  -2   3   79.74    1.87
  -1  -2   3   80.80    2.00
  -1  -2   3   80.28    1.92
  -1  -2   3   78.47    2.00
  -1  -2   3   82.81    2.13
  -1  -2   3   81.97    1.78
   0   2  -3   27.21    0.82
   0   2  -3   29.66    0.79
   0   2  -3   28.41    0.79
   0   2  -3   29.52    0.74
   0  -2   3   23.28    0.65
   0  -2   3   21.78    0.61
   0  -2   3   23.29    0.52
   0  -2   3   22.37    0.65
   0  -2   3   22.73    0.53
   0  -2   3   23.82    0.68
   0  -2   3   22.65    0.64
  -1   2  -3   44.22    1.19
  -1   2  -3   37.21    0.99
  -1   2  -3   45.33    1.18
  -1   2  -3   43.93    1.05
  -1   2  -3   46.25    1.01
  -1   2  -3   45.14    1.17
   1  -2   3   48.09    1.25
   1  -2   3   45.61    1.06
   1  -2   3   45.23    1.24
   1  -2   3   45.78    1.25
  -2   2  -3   22.80    0.73
  -2   2  -3   23.79    0.63
  -2   2  -3   22.88    0.73
  -2   2  -3   23.63    0.59
  -2   2  -3   23.54    0.73
  -2   2  -3   24.16    0.60
   2  -2   3   24.24    0.77
   2  -2   3   25.82    0.67
   2  -2   3   26.36    0.75
   2  -2   3   25.54    0.78
   2  -2   3   25.50    0.79
  -3   2  -3   30.38    0.74
  -3   2  -3   31.50    0.83
  -3   2  -3   32.13    0.99
  -3   2  -3   31.17    1.00
   3  -2   3   29.95    0.82
   3  -2   3   31.02    0.96
   3  -2   3   28.54    0.93
  -4   2  -3   21.74    0.86
  -4   2  -3   21.69    0.69
   4  -2   3   24.11    0.78
   4  -2   3   23.99    0.89
   4  -2   3   23.59    0.87
  -5   2  -3   14.80    0.82
   5  -2   3   15.92    0.72
   5  -2   3   16.16    0.81
   5  -2   3   14.98    0.75
   6   1  -3    8.50    0.72
   6   1  -3    9.28    0.64
  -6  -1   3    5.90    0.55
  -6  -1   3    6.30    0.66
   5   1  -3    8.45    0.55
   5   1  -3    8.44    0.67
   5   1  -3    8.07    0.38
  -5  -1   3    6.68    0.52
  -5  -1   3    7.37    0.59
  -5  -1   3    6.70    0.42
   4   1  -3   13.99    0.65
   4   1  -3   14.58    0.56
  -4  -1   3   14.54    0.61
  -4  -1   3   13.81    0.67
  -4  -1   3   14.98    0.52
   3   1  -3   30.36    1.01
   3   1  -3   32.17    0.91
   3   1  -3   31.67    0.84
   3   1  -3   32.35    0.86
   3   1  -3   32.99    1.02
  -3  -1   3   31.67    0.85
  -3  -1   3   32.42    0.83
  -3  -1   3   30.88    0.92
  -3  -1   3   32.25    0.88
   2   1  -3   25.94    0.80
   2   1  -3   26.37    0.73
   2   1  -3   24.47    0.65
   2   1  -3   27.06    0.69
   2   1  -3   25.49    0.79
  -2  -1   3   33.16    0.98
  -2  -1   3   32.12    0.89
  -2  -1   3   33.40    0.80
  -2  -1   3   33.46    0.86
  -2  -1   3   32.29    0.85
  -2  -1   3   34.98    0.98
   1   1  -3  141.60    3.22
   1   1  -3  146.45    3.19
   1   1  -3  148.54    3.57
   1   1  -3  149.57    3.36
   1   1  -3  151.53    3.80
   1   1  -3  140.02    3.79
  -1  -1   3  150.43    3.73
  -1  -1   3  153.95    3.49
  -1  -1   3  152.93    3.34
  -1  -1   3  152.82    3.65
  -1  -1   3  159.27    3.97
  -1  -1   3  150.80    3.96
  -1  -1   3  151.04    3.51
   0   1  -3  106.97    2.39
   0   1  -3  101.48    2.35
   0   1  -3  107.94    2.56
   0   1  -3  101.94    2.51
   0   1  -3  102.06    2.69
   0   1  -3  100.68    2.69
   0  -1   3  102.58    2.59
   0  -1   3  105.44    2.74
   0  -1   3  105.42    2.43
   0  -1   3  102.34    2.74
   0  -1   3  108.59    2.55
   0  -1   3  107.56    2.43
  -1   1  -3  239.97    5.60
  -1   1  -3  243.75    5.74
  -1   1  -3  236.05    6.04
  -1   1  -3  219.93    6.03
  -1   1  -3  234.08    5.12
   1  -1   3  229.94    5.56
   1  -1   3  223.21    5.85
   1  -1   3  231.47    5.85
   1  -1   3  222.95    4.96
   1  -1   3  229.69    4.93
  -2   1  -3   97.80    2.68
  -2   1  -3  103.62    2.68
  -2   1  -3  100.64    2.27
   2  -1   3   89.87    2.45
   2  -1   3   91.59    2.08
   2  -1   3   93.81    2.46
   2  -1   3   95.61    2.26
   2  -1   3   88.85    2.33
  -3   1  -3   34.85    1.05
  -3   1  -3   34.47    0.89
  -3   1  -3   33.18    0.97
  -3   1  -3   32.69    1.05
   3  -1   3   24.33    0.77
   3  -1   3   25.86    0.76
   3  -1   3   25.89    0.71
   3  -1   3   25.17    0.83
  -4   1  -3   24.29    0.90
  -4   1  -3   23.27    0.80
   4  -1   3   24.15    0.90
   4  -1   3   24.05    0.82
   4  -1   3   25.37    0.78
  -5   1  -3   10.64    0.65
  -5   1  -3   10.42    0.73
   5  -1   3    8.12    0.60
   5  -1   3    8.52    0.56
   5  -1   3    7.85    0.52
  -6   1  -3   13.96    0.82
  -6   1  -3   13.27    0.88
   6  -1   3   13.05    0.69
   6  -1   3   13.24    0.83
   6  -1   3   12.88    0.72
   6   0  -3   17.01    0.99
   6   0  -3   16.57    0.83
  -6   0   3   16.86    1.00
  -6   0   3   16.43    0.82
   5   0  -3   15.38    0.61
   5   0  -3   14.81    0.65
   5   0  -3   15.71    0.82
  -5   0   3   17.77    0.73
  -5   0   3   18.86    0.90
  -5   0   3   17.31    0.56
   4   0  -3   70.52    2.04
   4   0  -3   69.04    1.72
  -4   0   3   67.67    1.95
  -4   0   3   65.77    1.58
  -4   0   3   63.04    1.71
   3   0  -3   54.30    1.54
   3   0  -3   54.06    1.38
   3   0  -3   53.02    1.55
   3   0  -3   51.68    1.30
  -3   0   3   53.13    1.29
  -3   0   3   51.30    1.37
  -3   0   3   51.15    1.28
  -3   0   3   54.02    1.53
  -3   0   3   55.72    1.36
   2   0  -3   67.60    1.63
   2   0  -3   63.53    1.81
   2   0  -3   69.43    1.82
   2   0  -3   65.05    1.53
   2   0  -3   66.52    1.60
  -2   0   3   62.09    1.53
  -2   0   3   59.44    1.70
  -2   0   3   60.25    1.46
  -2   0   3   63.88    1.50
  -2   0   3   63.22    1.70
  -2   0   3   64.17    1.44
   1   0  -3   41.78    1.04
   1   0  -3   46.15    1.11
   1   0  -3   42.72    0.99
   1   0  -3   43.76    1.18
   1   0  -3   41.55    1.18
   1   0  -3   44.32    1.03
  -1   0   3   53.87    1.27
  -1   0   3   52.72    1.45
  -1   0   3   54.32    1.22
  -1   0   3   53.85    1.31
  -1   0   3   55.07    1.45
   0   0  -3   77.16    1.88
   0   0  -3   78.10    2.00
   0   0  -3   75.89    1.75
   0   0  -3   72.13    2.00
   0   0  -3   77.37    1.81
   0   0   3   88.14    2.33
   0   0   3   91.31    2.04
   0   0   3   85.60    2.32
   0   0   3   90.78    2.19
  -1   0  -3  414.41   10.89
  -1   0  -3  414.14   11.01
  -1   0  -3  417.35    9.16
  -1   0  -3  425.70   10.38
  -1   0  -3  411.86   10.02
  -1   0  -3  437.68    9.32
   1   0   3  449.89   11.52
   1   0   3  436.40   11.54
   1   0   3  432.66   10.42
   1   0   3  450.61   10.93
   1   0   3  448.30    9.62
  -2   0  -3   50.33    1.40
  -2   0  -3   51.03    1.30
  -2   0  -3   49.26    1.28
  -2   0  -3   52.35    1.19
  -2   0  -3   47.56    1.40
   2   0   3   53.85    1.40
   2   0   3   55.32    1.51
   2   0   3   54.85    1.51
   2   0   3   54.70    1.38
   2   0   3   52.80    1.27
   2   0   3   55.00    1.24
  -3   0  -3   99.87    2.61
  -3   0  -3   89.85    2.60
  -3   0  -3   96.94    2.39
   3   0   3   97.62    2.54
   3   0   3  100.05    2.33
   3   0   3  102.78    2.28
   3   0   3  102.37    2.75
   3   0   3   97.69    2.73
   3   0   3  104.50    2.51
  -4   0  -3   45.52    1.42
  -4   0  -3   44.76    1.29
   4   0   3   45.01    1.27
   4   0   3   46.02    1.42
   4   0   3   45.87    1.20
  -5   0  -3   34.24    1.13
  -5   0  -3   35.71    1.26
   5   0   3   35.06    1.23
   5   0   3   33.73    1.05
   5   0   3   34.28    1.07
  -6   0  -3    5.16    0.64
  -6   0  -3    4.43    0.55
   6   0   3    5.17    0.63
   6   0   3    5.76    0.55
   6  -1  -3    4.99    0.51
   6  -1  -3    5.63    0.49
   6  -1  -3    6.80    0.67
  -6   1   3    6.30    0.68
  -6   1   3    6.16    0.51
   5  -1  -3   13.38    0.78
   5  -1  -3   14.92    0.70
  -5   1   3   12.80    0.78
  -5   1   3   12.06    0.59
   4  -1  -3   40.19    1.28
   4  -1  -3   39.88    1.09
  -4   1   3   42.07    1.35
  -4   1   3   43.18    1.19
   3  -1  -3   51.01    1.48
   3  -1  -3   52.76    1.30
   3  -1  -3   48.60    1.26
   3  -1  -3   51.62    1.31
  -3   1   3   56.39    1.37
  -3   1   3   51.28    1.54
  -3   1   3   51.18    1.36
  -3   1   3   54.66    1.54
   2  -1  -3  128.77    2.92
   2  -1  -3  128.56    2.99
   2  -1  -3  129.66    3.06
   2  -1  -3  126.18    2.89
   2  -1  -3  130.33    3.39
   2  -1  -3  127.92    3.39
  -2   1   3  129.35    3.41
  -2   1   3  131.14    3.02
  -2   1   3  129.17    3.08
  -2   1   3  133.16    2.92
  -2   1   3  125.95    3.42
   1  -1  -3  150.90    3.52
   1  -1  -3  149.79    3.86
   1  -1  -3  147.86    3.30
   1  -1  -3  148.65    3.42
   1  -1  -3  148.61    3.86
  -1   1   3  135.62    2.93
  -1   1   3  133.73    3.43
  -1   1   3  130.24    3.03
  -1   1   3  128.32    3.42
  -1   1   3  131.40    3.13
   0  -1  -3  404.75    9.27
   0  -1  -3  394.16    8.78
   0  -1  -3  383.91   10.20
   0  -1  -3  390.12   10.26
   0  -1  -3  398.88    9.14
   0  -1  -3  384.68    9.41
   0   1   3  403.56    9.05
   0   1   3  370.20   10.17
   0   1   3  375.76   10.06
   0   1   3  395.52    8.69
   0   1   3  404.47    9.23
  -1  -1  -3  177.93    4.17
  -1  -1  -3  183.73    4.55
  -1  -1  -3  177.25    3.83
  -1  -1  -3  170.24    4.33
  -1  -1  -3  172.67    4.55
   1   1   3  145.51    3.86
   1   1   3  151.91    3.54
   1   1   3  150.61    3.87
   1   1   3  149.17    3.64
  -2  -1  -3   35.62    1.01
  -2  -1  -3   34.05    0.93
  -2  -1  -3   35.20    0.89
  -2  -1  -3   35.21    0.86
  -2  -1  -3   32.33    1.00
   2   1   3   19.99    0.58
   2   1   3   19.30    0.52
   2   1   3   19.69    0.54
   2   1   3   20.75    0.64
   2   1   3   18.21    0.62
  -3  -1  -3   37.63    1.18
  -3  -1  -3   40.49    1.10
  -3  -1  -3   38.90    1.18
   3   1   3   40.07    1.06
   3   1   3   38.81    1.21
   3   1   3   42.60    1.23
  -4  -1  -3   23.72    0.82
  -4  -1  -3   23.78    0.89
   4   1   3   22.95    0.84
   4   1   3   20.75    0.65
  -5  -1  -3   20.73    0.85
  -5  -1  -3   21.10    0.92
   5   1   3   23.51    0.75
   5   1   3   25.20    1.02
  -6  -1  -3   11.03    0.88
  -6  -1  -3   10.65    0.74
   6   1   3   10.35    0.84
   6  -2  -3    3.62    0.55
   5  -2  -3   20.20    0.79
   5  -2  -3   18.75    0.85
  -5   2   3   17.34    0.83
   4  -2  -3   20.83    0.74
   4  -2  -3   20.20    0.65
   4  -2  -3   20.79    0.82
  -4   2   3   20.93    0.69
  -4   2   3   22.31    0.82
  -4   2   3   21.01    0.85
   3  -2  -3   22.78    0.79
   3  -2  -3   22.56    0.70
   3  -2  -3   22.60    0.65
   3  -2  -3   23.43    0.70
  -3   2   3   24.00    0.84
  -3   2   3   24.30    0.83
  -3   2   3   26.28    0.75
   2  -2  -3   23.21    0.66
   2  -2  -3   23.14    0.73
   2  -2  -3   23.32    0.73
   2  -2  -3   23.08    0.65
   2  -2  -3   23.96    0.61
  -2   2   3   24.04    0.73
  -2   2   3   23.62    0.74
  -2   2   3   24.57    0.67
  -2   2   3   23.22    0.74
   1  -2  -3   76.00    1.78
   1  -2  -3   75.09    1.98
   1  -2  -3   74.28    1.97
   1  -2  -3   74.07    1.72
  -1   2   3   92.08    2.13
  -1   2   3   91.70    2.38
  -1   2   3   88.97    2.37
  -1   2   3   89.43    2.23
   0  -2  -3  191.47    4.87
   0  -2  -3  195.43    4.46
   0  -2  -3  186.66    4.17
   0  -2  -3  181.39    4.55
   0  -2  -3  188.74    4.35
   0  -2  -3  193.88    4.87
   0   2   3  203.39    5.26
   0   2   3  205.87    4.49
  -1  -2  -3   35.08    0.91
  -1  -2  -3   33.91    0.97
  -1  -2  -3   35.83    0.91
  -1  -2  -3   33.75    0.85
  -1  -2  -3   35.42    0.96
   1   2   3   38.92    1.11
   1   2   3   41.83    1.04
   1   2   3   41.07    1.11
  -2  -2  -3  118.03    2.59
  -2  -2  -3  112.52    2.78
  -2  -2  -3  113.81    3.01
  -2  -2  -3  113.41    2.78
  -2  -2  -3  113.09    3.02
  -2  -2  -3  111.83    2.55
   2   2   3  117.07    2.61
   2   2   3  116.58    3.07
   2   2   3  119.19    2.84
   2   2   3  111.68    3.07
  -3  -2  -3   46.68    1.28
  -3  -2  -3   46.34    1.38
   3   2   3   43.69    1.10
   3   2   3   43.43    1.31
   3   2   3   44.75    1.32
  -4  -2  -3   26.72    0.94
  -4  -2  -3   27.55    0.97
   4   2   3   26.30    0.95
   4   2   3   26.71    0.70
  -5  -2  -3   10.90    0.68
  -5  -2  -3   11.20    0.67
   5   2   3   11.72    0.69
  -6  -2  -3    4.73    0.63
  -6  -2  -3    4.01    0.55
  -6  -2  -3    4.16    0.43
   6   2   3    3.44    0.58
   5  -3  -3   16.56    0.76
   5  -3  -3   16.43    0.85
  -5   3   3   16.40    0.84
  -5   3   3   14.69    0.88
   4  -3  -3   19.06    0.78
   4  -3  -3   19.29    0.75
  -4   3   3   20.30    0.84
  -4   3   3   19.41    0.81
   3  -3  -3   32.58    0.86
   3  -3  -3   32.67    1.01
   3  -3  -3   31.15    0.90
   3  -3  -3   31.69    0.92
  -3   3   3   31.29    0.86
  -3   3   3   29.27    0.96
  -3   3   3   29.44    0.96
  -3   3   3   28.13    0.95
   2  -3  -3   47.13    1.33
   2  -3  -3   48.11    1.21
   2  -3  -3   47.55    1.18
   2  -3  -3   47.41    1.33
   2  -3  -3   46.68    1.19
  -2   3   3   48.89    1.35
  -2   3   3   48.10    1.33
  -2   3   3   45.08    1.34
  -2   3   3   49.10    1.22
   1  -3  -3   55.01    1.45
   1  -3  -3   54.30    1.32
   1  -3  -3   52.53    1.30
   1  -3  -3   54.33    1.46
   1  -3  -3   56.71    1.46
   1  -3  -3   53.71    1.34
  -1   3   3   52.97    1.27
  -1   3   3   49.50    1.36
  -1   3   3   49.58    1.36
   0  -3  -3   39.35    0.97
   0  -3  -3   38.20    1.09
   0  -3  -3   39.28    1.02
   0  -3  -3   40.97    1.05
   0  -3  -3   40.15    1.05
   0  -3  -3   38.85    1.01
   0   3   3   40.33    1.05
   0   3   3   38.84    1.05
  -1  -3  -3   34.04    0.94
  -1  -3  -3   32.24    0.86
  -1  -3  -3   33.44    0.93
  -1  -3  -3   33.45    0.95
  -1  -3  -3   34.87    0.92
   1   3   3   32.24    0.86
   1   3   3   30.69    0.89
   1   3   3   32.11    0.78
  -2  -3  -3   29.06    0.75
  -2  -3  -3   28.44    0.79
  -2  -3  -3   29.09    0.87
  -2  -3  -3   29.16    0.86
  -2  -3  -3   26.68    0.84
   2   3   3   32.27    0.95
   2   3   3   31.11    0.95
   2   3   3   33.11    0.93
  -3  -3  -3   46.63    1.32
  -3  -3  -3   45.84    1.37
   3   3   3   49.53    1.46
  -4  -3  -3   42.15    1.32
  -4  -3  -3   45.15    1.40
   4   3   3   46.82    1.48
   4   3   3   47.94    1.49
  -5  -3  -3   20.82    0.91
  -5  -3  -3   20.62    0.92
   5   3   3   18.42    0.85
   5  -4  -3   12.29    0.85
  -5   4   3   11.42    0.85
  -5   4   3   11.84    0.77
   4  -4  -3    8.45    0.60
  -4   4   3    9.07    0.59
  -4   4   3   10.24    0.72
   3  -4  -3   32.24    1.01
   3  -4  -3   32.62    0.98
   3  -4  -3   31.99    0.93
  -3   4   3   30.61    0.99
  -3   4   3   31.39    1.08
   2  -4  -3   30.60    0.86
   2  -4  -3   32.16    0.84
   2  -4  -3   31.18    0.90
   2  -4  -3   30.23    0.79
   2  -4  -3   30.58    0.91
  -2   4   3   33.41    0.99
  -2   4   3   34.56    0.95
  -2   4   3   34.58    1.09
   1  -4  -3   51.83    1.28
   1  -4  -3   52.84    1.34
   1  -4  -3   49.84    1.28
   1  -4  -3   50.72    1.27
   1  -4  -3   50.64    1.35
   1  -4  -3   49.61    1.29
  -1   4   3   54.82    1.41
  -1   4   3   52.30    1.48
  -1   4   3   51.56    1.39
   0  -4  -3   84.00    2.03
   0  -4  -3   83.09    2.06
   0  -4  -3   83.03    1.94
  -1  -4  -3   27.95    0.79
  -1  -4  -3   27.51    0.78
  -1  -4  -3   27.75    0.77
  -1  -4  -3   28.36    0.83
   1   4   3   24.67    0.71
  -2  -4  -3   65.59    1.75
  -2  -4  -3   67.55    1.68
  -2  -4  -3   65.47    1.82
  -2  -4  -3   66.55    1.62
   2   4   3   63.92    1.48
   2   4   3   61.68    1.73
   2   4   3   63.90    1.73
  -3  -4  -3   26.36    0.94
  -3  -4  -3   27.29    0.91
   3   4   3   24.18    0.83
   3   4   3   23.56    0.82
  -4  -4  -3   20.25    0.82
  -4  -4  -3   19.65    0.85
   4   4   3   18.64    0.79
  -5  -4  -3    5.08    0.61
   5   4   3    3.66    0.49
   4  -5  -3   11.04    0.77
   4  -5  -3   10.96    0.70
  -4   5   3    9.15    0.58
  -4   5   3   10.75    0.80
   3  -5  -3   15.47    0.69
   3  -5  -3   15.00    0.58
  -3   5   3   14.56    0.78
  -3   5   3   15.46    0.60
   2  -5  -3   10.25    0.40
   2  -5  -3    9.86    0.39
   2  -5  -3   10.96    0.44
   2  -5  -3    9.14    0.52
   2  -5  -3   10.66    0.54
  -2   5   3    9.66    0.36
  -2   5   3   10.76    0.68
   1  -5  -3   49.99    1.31
   1  -5  -3   49.37    1.29
   1  -5  -3   50.55    1.29
   1  -5  -3   50.73    1.31
  -1   5   3   48.60    1.47
   0  -5  -3    8.87    0.43
   0  -5  -3    9.26    0.44
   0  -5  -3    8.88    0.45
   0  -5  -3    9.68    0.43
  -1  -5  -3   33.70    1.00
  -1  -5  -3   32.27    0.97
  -1  -5  -3   34.37    0.94
  -2  -5  -3   30.86    1.00
  -2  -5  -3   31.73    0.92
  -2  -5  -3   30.80    0.87
   2   5   3   28.99    0.87
  -3  -5  -3   32.30    1.12
   3   5   3   27.99    0.93
  -4  -5  -3   14.22    0.86
   4   5   3   11.86    0.65
   3  -6  -3    5.80    0.52
   3  -6  -3    6.30    0.66
   3  -6  -3    7.22    0.54
  -3   6   3    7.74    0.71
   2  -6  -3   25.83    1.05
   2  -6  -3   23.48    0.86
   2  -6  -3   24.66    0.87
  -2   6   3   22.66    0.99
   1  -6  -3   15.34    0.59
   1  -6  -3   15.17    0.58
   1  -6  -3   14.29    0.57
   1  -6  -3   14.60    0.61
   1  -6  -3   14.82    0.59
   1  -6  -3   13.52    0.76
   1  -6  -3   14.46    0.62
   0  -6  -3   14.20    0.64
   0  -6  -3   14.49    0.68
   0  -6  -3   14.33    0.61
   0  -6  -3   15.52    0.62
   0  -6  -3   15.16    0.59
   0  -6  -3   14.19    0.57
  -1  -6  -3   23.41    0.83
  -1  -6  -3   21.78    0.78
  -1  -6  -3   22.65    0.78
  -1  -6  -3   22.07    0.75
  -2  -6  -3   18.35    0.81
  -2  -6  -3   17.79    0.73
  -3  -6  -3   11.39    0.79
   3   6   3   13.74    0.57
   1  -7  -3   14.85    0.90
   1  -7  -3   15.23    0.68
   0  -7  -3    8.16    0.52
   0  -7  -3    7.16    0.52
   0  -7  -3    6.91    0.55
  -1  -7  -3   19.85    0.77
  -1  -7  -3   20.93    0.90
  -1  -7  -3   20.81    0.78
  -1  -7  -3   20.94    0.87
  -3  -6   4   20.30    0.97
  -3  -6   4   20.43    0.92
  -2  -6   4    8.68    0.63
  -2  -6   4    9.59    0.65
  -1  -6   4   19.11    0.81
  -1  -6   4   16.91    0.83
  -1  -6   4   15.93    0.68
   0  -6   4   10.95    0.63
   0  -6   4   10.73    0.63
   0  -6   4   10.95    0.63
   1  -6   4   10.41    0.69
  -2   6  -4   16.01    0.93
   2  -6   4   17.89    0.88
   4   5  -4   12.35    0.69
  -4  -5   4   12.37    0.81
  -4  -5   4   12.81    0.80
   3   5  -4   13.68    0.60
  -3  -5   4   15.65    0.83
  -3  -5   4   16.44    0.80
   2   5  -4   35.07    1.02
  -2  -5   4   34.78    1.00
  -2  -5   4   36.70    1.12
  -2  -5   4   35.64    1.16
  -1  -5   4   12.82    0.54
  -1  -5   4   12.72    0.37
  -1  -5   4   12.35    0.61
  -1  -5   4   13.02    0.60
   0  -5   4   28.14    0.70
   0  -5   4   26.96    0.89
   0  -5   4   28.40    0.93
   0  -5   4   28.79    0.70
  -1   5  -4   22.61    0.93
   1  -5   4   20.20    0.81
   1  -5   4   19.71    0.56
   1  -5   4   20.04    0.68
  -2   5  -4   15.17    0.51
  -2   5  -4   16.08    0.82
   2  -5   4   14.80    0.53
   2  -5   4   15.80    0.79
  -3   5  -4    5.29    0.59
  -3   5  -4    5.24    0.41
   3  -5   4    6.76    0.45
   3  -5   4    6.80    0.56
  -4   5  -4   12.20    0.94
  -4   5  -4   12.20    0.67
   4  -5   4   12.02    0.90
   4  -5   4   12.00    0.65
   5   4  -4   15.13    0.84
  -5  -4   4   13.57    0.78
  -5  -4   4   13.33    0.92
   4   4  -4    8.82    0.59
  -4  -4   4   10.99    0.75
  -4  -4   4   10.95    0.67
   3   4  -4   63.73    1.83
  -3  -4   4   62.59    1.77
  -3  -4   4   64.15    1.70
  -3  -4   4   62.14    1.80
   2   4  -4   17.48    0.60
   2   4  -4   16.96    0.60
  -2  -4   4   14.59    0.43
  -2  -4   4   15.07    0.54
  -2  -4   4   15.26    0.50
  -2  -4   4   14.27    0.64
  -2  -4   4   14.66    0.48
  -2  -4   4   15.62    0.64
   1   4  -4   47.38    1.28
   1   4  -4   45.42    1.26
  -1  -4   4   48.32    1.18
  -1  -4   4   48.44    1.32
  -1  -4   4   46.52    1.35
  -1  -4   4   48.89    1.11
  -1  -4   4   49.70    1.32
  -1  -4   4   48.25    1.30
   0   4  -4   37.33    1.00
   0   4  -4   38.33    1.00
   0  -4   4   38.07    1.11
   0  -4   4   37.89    0.88
   0  -4   4   37.82    0.87
   0  -4   4   37.64    0.89
   0  -4   4   37.61    1.00
   0  -4   4   37.78    1.05
   0  -4   4   39.30    1.00
  -1   4  -4   44.19    1.17
  -1   4  -4   43.30    1.34
  -1   4  -4   43.28    1.18
   1  -4   4   42.00    1.13
   1  -4   4   43.25    1.16
   1  -4   4   43.60    1.27
   1  -4   4   42.00    1.02
  -2   4  -4   38.44    1.27
  -2   4  -4   43.30    1.05
  -2   4  -4   40.78    1.18
   2  -4   4   45.93    1.15
   2  -4   4   46.15    1.31
   2  -4   4   47.68    1.42
  -3   4  -4   31.75    1.15
  -3   4  -4   31.31    1.02
   3  -4   4   25.42    0.78
   3  -4   4   25.55    1.00
  -4   4  -4   13.68    0.70
  -4   4  -4   13.15    0.80
   4  -4   4   16.23    0.85
   4  -4   4   17.48    0.69
   5   3  -4    8.76    0.70
  -5  -3   4    8.34    0.60
  -5  -3   4    8.63    0.67
  -5  -3   4    8.67    0.68
   4   3  -4   33.42    1.16
  -4  -3   4   32.45    1.11
  -4  -3   4   31.85    1.12
  -4  -3   4   32.59    1.02
   3   3  -4   19.28    0.74
   3   3  -4   19.35    0.72
  -3  -3   4   17.52    0.53
  -3  -3   4   17.81    0.67
  -3  -3   4   17.69    0.70
  -3  -3   4   17.04    0.67
   2   3  -4   29.29    0.78
   2   3  -4   30.26    0.91
   2   3  -4   28.98    0.90
  -2  -3   4   26.51    0.86
  -2  -3   4   27.56    0.84
  -2  -3   4   27.67    0.68
  -2  -3   4   28.18    0.75
  -2  -3   4   26.32    0.82
  -2  -3   4   28.35    0.76
   1   3  -4   30.03    0.89
   1   3  -4   31.18    0.76
   1   3  -4   31.41    0.88
  -1  -3   4   27.65    0.88
  -1  -3   4   29.73    0.85
  -1  -3   4   29.88    0.84
  -1  -3   4   30.44    0.84
  -1  -3   4   30.46    0.87
  -1  -3   4   30.16    0.76
  -1  -3   4   30.77    0.69
   0   3  -4   21.00    0.61
   0   3  -4   21.65    0.62
   0   3  -4   20.92    0.72
   0  -3   4   15.80    0.38
   0  -3   4   15.68    0.54
   0  -3   4   16.34    0.59
   0  -3   4   15.59    0.48
   0  -3   4   16.03    0.48
   0  -3   4   15.52    0.52
   0  -3   4   15.83    0.38
  -1   3  -4   55.47    1.52
  -1   3  -4   56.16    1.53
   1  -3   4   61.74    1.67
   1  -3   4   62.12    1.41
   1  -3   4   61.28    1.67
   1  -3   4   62.23    1.65
  -2   3  -4   21.73    0.69
  -2   3  -4   20.81    0.60
  -2   3  -4   20.58    0.69
  -2   3  -4   21.67    0.78
  -2   3  -4   21.14    0.53
   2  -3   4   19.01    0.64
   2  -3   4   19.73    0.56
   2  -3   4   19.08    0.72
  -3   3  -4   15.74    0.47
  -3   3  -4   14.83    0.71
  -3   3  -4   16.49    0.62
  -3   3  -4   14.36    0.64
   3  -3   4   16.97    0.74
   3  -3   4   17.05    0.66
   3  -3   4   16.97    0.58
  -4   3  -4   23.26    0.92
  -4   3  -4   24.36    1.00
   4  -3   4   25.74    0.96
   4  -3   4   26.21    0.84
   4  -3   4   25.70    1.00
  -5   3  -4   10.36    0.75
  -5   3  -4    9.31    0.73
   5  -3   4    8.84    0.72
   5  -3   4    9.96    0.64
  -6  -2   4    5.63    0.59
  -6  -2   4    6.74    0.68
   5   2  -4   15.56    0.84
   5   2  -4   14.30    0.66
  -5  -2   4   15.53    0.67
  -5  -2   4   15.79    0.78
  -5  -2   4   15.83    0.85
   4   2  -4   28.13    0.73
   4   2  -4   27.35    0.83
   4   2  -4   27.71    1.01
  -4  -2   4   28.95    1.02
  -4  -2   4   29.12    0.98
  -4  -2   4   28.75    0.88
   3   2  -4   70.18    2.01
   3   2  -4   73.99    1.77
   3   2  -4   68.28    1.67
   3   2  -4   71.28    2.00
  -3  -2   4   71.98    1.79
  -3  -2   4   73.37    1.79
  -3  -2   4   70.74    1.87
  -3  -2   4   71.16    1.68
   2   2  -4   39.67    0.99
   2   2  -4   38.62    1.12
   2   2  -4   36.83    1.12
  -2  -2   4   33.45    0.87
  -2  -2   4   33.85    0.81
  -2  -2   4   33.13    0.91
  -2  -2   4   34.23    1.00
  -2  -2   4   34.20    0.88
  -2  -2   4   32.28    0.95
  -2  -2   4   33.81    1.00
   1   2  -4   82.41    1.95
   1   2  -4   81.63    2.17
   1   2  -4   83.47    2.04
   1   2  -4   78.36    2.16
  -1  -2   4   79.42    2.01
  -1  -2   4   81.17    2.14
  -1  -2   4   81.48    1.77
  -1  -2   4   80.11    1.93
  -1  -2   4   81.35    1.88
  -1  -2   4   80.93    2.02
  -1  -2   4   79.04    2.01
  -1  -2   4   79.91    2.13
   0   2  -4  130.58    3.14
   0   2  -4  127.00    3.29
   0   2  -4  127.99    2.94
   0   2  -4  127.34    2.72
   0   2  -4  125.67    3.29
   0   2  -4  118.67    3.10
   0  -2   4  126.27    3.30
   0  -2   4  127.23    2.75
   0  -2   4  125.72    3.29
   0  -2   4  129.35    3.11
   0  -2   4  123.96    2.94
   0  -2   4  127.61    2.86
   0  -2   4  126.30    3.15
  -1   2  -4  111.82    2.62
  -1   2  -4  113.23    2.50
  -1   2  -4  118.87    2.86
  -1   2  -4  112.12    2.80
  -1   2  -4  110.31    2.95
  -1   2  -4  111.74    2.97
   1  -2   4  109.47    2.87
   1  -2   4  113.02    2.87
   1  -2   4  109.49    2.42
   1  -2   4  105.94    2.76
  -2   2  -4   24.53    0.74
  -2   2  -4   23.41    0.63
  -2   2  -4   23.11    0.74
  -2   2  -4   23.25    0.61
  -2   2  -4   23.47    0.75
  -2   2  -4   23.61    0.60
   2  -2   4   21.56    0.69
   2  -2   4   21.24    0.58
   2  -2   4   22.04    0.69
   2  -2   4   22.11    0.67
   2  -2   4   20.44    0.69
  -3   2  -4   49.89    1.22
  -3   2  -4   50.24    1.17
  -3   2  -4   46.37    1.44
  -3   2  -4   49.11    1.43
   3  -2   4   44.32    1.35
   3  -2   4   46.56    1.16
   3  -2   4   45.72    1.32
  -4   2  -4   13.19    0.65
  -4   2  -4   13.59    0.50
  -4   2  -4   12.83    0.67
   4  -2   4   14.78    0.69
   4  -2   4   14.54    0.68
   4  -2   4   15.93    0.59
  -5   2  -4   13.30    0.75
   5  -2   4   13.28    0.67
   5  -2   4   12.59    0.70
   5  -2   4   12.49    0.69
   6   1  -4   11.53    0.73
   6   1  -4   11.27    0.87
  -6  -1   4   10.01    0.87
  -6  -1   4    9.58    0.71
   5   1  -4    6.65    0.57
   5   1  -4    5.83    0.35
   5   1  -4    5.80    0.43
  -5  -1   4    5.33    0.52
  -5  -1   4    6.04    0.40
  -5  -1   4    5.44    0.45
   4   1  -4   36.18    0.98
   4   1  -4   34.85    0.99
   4   1  -4   35.40    1.20
  -4  -1   4   37.63    1.12
  -4  -1   4   38.59    1.26
  -4  -1   4   36.74    1.02
   3   1  -4    7.37    0.43
   3   1  -4    7.52    0.38
   3   1  -4    7.91    0.42
   3   1  -4    8.08    0.32
   3   1  -4    7.67    0.35
  -3  -1   4   12.02    0.41
  -3  -1   4   10.82    0.42
  -3  -1   4   11.35    0.51
  -3  -1   4   12.38    0.48
  -3  -1   4   11.01    0.45
   2   1  -4   43.94    1.13
   2   1  -4   45.20    1.26
   2   1  -4   43.51    1.26
   2   1  -4   41.87    1.04
   2   1  -4   45.61    1.15
  -2  -1   4   52.55    1.23
  -2  -1   4   50.68    1.35
  -2  -1   4   53.45    1.30
  -2  -1   4   52.58    1.49
  -2  -1   4   54.72    1.49
  -2  -1   4   53.89    1.30
   1   1  -4  140.71    3.35
   1   1  -4  147.84    3.81
   1   1  -4  143.76    3.81
   1   1  -4  151.05    3.59
   1   1  -4  149.19    3.38
   1   1  -4  149.32    3.20
   1   1  -4  143.24    3.20
  -1  -1   4  152.85    3.51
  -1  -1   4  153.94    3.49
  -1  -1   4  147.95    3.64
  -1  -1   4  151.10    3.96
  -1  -1   4  156.69    3.96
  -1  -1   4  154.09    3.33
  -1  -1   4  149.85    3.73
   0   1  -4  190.04    4.86
   0   1  -4  187.97    4.86
   0   1  -4  195.65    4.60
   0   1  -4  180.89    4.31
   0   1  -4  188.33    4.30
   0   1  -4  185.98    4.50
   0  -1   4  201.10    4.65
   0  -1   4  197.06    4.45
   0  -1   4  196.79    5.03
   0  -1   4  184.72    4.75
   0  -1   4  193.70    5.03
  -1   1  -4   89.36    2.40
  -1   1  -4   92.63    2.02
  -1   1  -4   87.35    2.22
  -1   1  -4   95.15    2.29
  -1   1  -4   90.05    2.40
   1  -1   4   97.06    2.40
   1  -1   4   97.26    2.52
   1  -1   4   93.77    2.12
   1  -1   4   94.30    2.52
  -2   1  -4   88.11    2.30
  -2   1  -4   87.28    1.94
  -2   1  -4   80.41    2.29
  -2   1  -4   84.58    2.18
   2  -1   4   74.50    1.98
   2  -1   4   69.85    1.87
   2  -1   4   71.24    1.97
   2  -1   4   70.43    1.66
   2  -1   4   75.18    1.82
   2  -1   4   73.65    1.61
  -3   1  -4   54.60    1.35
  -3   1  -4   52.95    1.58
  -3   1  -4   54.90    1.57
   3  -1   4   59.09    1.33
   3  -1   4   56.25    1.55
   3  -1   4   57.19    1.39
   3  -1   4   55.94    1.64
  -4   1  -4   30.80    1.07
  -4   1  -4   31.89    1.01
   4  -1   4   28.35    0.99
   4  -1   4   28.95    0.85
   4  -1   4   29.07    0.94
  -5   1  -4   16.68    0.83
  -5   1  -4   17.37    0.80
   5  -1   4   14.96    0.76
   5  -1   4   14.70    0.67
   5  -1   4   15.14    0.69
  -6   1  -4    2.74    0.52
   6  -1   4    3.70    0.54
   6  -1   4    3.82    0.43
   6  -1   4    3.44    0.48
   6   0  -4   10.89    0.68
   6   0  -4   12.41    0.83
  -6   0   4   13.35    0.86
  -6   0   4   11.39    0.72
   5   0  -4   39.94    1.39
   5   0  -4   38.13    1.14
  -5   0   4   37.04    1.34
  -5   0   4   35.91    1.13
   4   0  -4   60.90    1.83
   4   0  -4   62.06    1.55
  -4   0   4   57.07    1.55
  -4   0   4   59.08    1.43
  -4   0   4   58.72    1.76
   3   0  -4   37.64    1.19
   3   0  -4   38.87    1.01
   3   0  -4   40.69    1.20
   3   0  -4   39.71    1.05
  -3   0   4   33.87    0.95
  -3   0   4   35.13    0.95
  -3   0   4   34.68    0.88
  -3   0   4   33.85    1.08
  -3   0   4   35.08    1.07
  -3   0   4   35.06    0.91
   2   0  -4  144.66    3.28
   2   0  -4  142.46    3.87
   2   0  -4  150.69    3.52
   2   0  -4  145.00    3.41
   2   0  -4  152.15    3.39
   2   0  -4  149.31    3.88
  -2   0   4  135.47    3.49
  -2   0   4  132.69    3.16
  -2   0   4  135.36    2.95
  -2   0   4  123.44    3.48
  -2   0   4  133.72    3.08
   1   0  -4   89.43    2.36
   1   0  -4   87.41    1.99
   1   0  -4   91.41    2.36
   1   0  -4   89.80    1.99
   1   0  -4   90.94    2.07
   1   0  -4   85.48    2.08
   1   0  -4   90.19    2.22
  -1   0   4   85.35    1.92
  -1   0   4   86.49    2.06
  -1   0   4   86.02    2.01
  -1   0   4   87.09    2.28
  -1   0   4   85.16    2.28
   0   0  -4  187.43    4.22
   0   0  -4  183.36    4.39
   0   0  -4  184.31    4.46
   0   0  -4  175.71    4.73
   0   0  -4  183.11    4.73
   0   0   4  183.13    4.49
   0   0   4  186.02    4.25
   0   0   4  181.79    4.75
   0   0   4  184.47    4.76
  -1   0  -4   84.64    1.87
  -1   0  -4   85.34    2.26
  -1   0  -4   89.20    2.27
  -1   0  -4   82.66    2.07
  -1   0  -4   87.01    1.91
  -1   0  -4   83.94    2.13
   1   0   4   69.00    1.85
   1   0   4   66.43    1.74
   1   0   4   71.07    1.86
   1   0   4   71.07    1.70
  -2   0  -4   69.17    1.77
  -2   0  -4   68.90    1.93
  -2   0  -4   72.07    1.81
  -2   0  -4   72.28    1.94
  -2   0  -4   71.61    1.63
   2   0   4   78.70    1.88
   2   0   4   72.43    1.73
   2   0   4   77.42    1.70
   2   0   4   73.96    1.92
   2   0   4   73.38    2.05
   2   0   4   77.92    2.06
  -3   0  -4   81.20    2.12
  -3   0  -4   82.53    2.32
  -3   0  -4   87.16    2.32
   3   0   4   87.19    1.95
   3   0   4   84.06    2.36
   3   0   4   83.58    2.00
   3   0   4   81.26    2.18
   3   0   4   91.61    2.38
  -4   0  -4   27.35    0.91
  -4   0  -4   28.63    1.02
   4   0   4   25.44    0.79
   4   0   4   26.56    0.96
   4   0   4   26.42    0.82
  -5   0  -4   27.14    1.10
  -5   0  -4   26.37    1.00
   5   0   4   29.15    0.94
   5   0   4   31.00    1.14
   5   0   4   27.64    0.93
  -6   0  -4   11.42    0.91
  -6   0  -4   11.28    0.81
   6   0   4   10.04    0.78
   6  -1  -4    2.65    0.47
   6  -1  -4    1.70    0.38
   6  -1  -4    2.18    0.49
  -6   1   4    2.24    0.50
  -6   1   4    1.66    0.37
   5  -1  -4   17.09    0.85
   5  -1  -4   16.21    0.74
  -5   1   4   15.78    0.85
  -5   1   4   15.02    0.64
   4  -1  -4   13.76    0.53
   4  -1  -4   14.87    0.66
   4  -1  -4   14.31    0.57
  -4   1   4   20.55    0.68
  -4   1   4   20.88    0.83
   3  -1  -4   35.75    1.12
   3  -1  -4   35.81    0.99
   3  -1  -4   35.53    0.95
   3  -1  -4   37.51    0.96
  -3   1   4   35.74    1.15
  -3   1   4   37.45    1.00
  -3   1   4   38.66    1.16
  -3   1   4   39.04    1.02
   2  -1  -4  107.38    2.48
   2  -1  -4  100.84    2.45
   2  -1  -4  101.84    2.78
   2  -1  -4  106.46    2.39
   2  -1  -4  103.89    2.37
  -2   1   4  110.23    2.63
  -2   1   4  107.39    2.94
  -2   1   4  109.29    2.93
  -2   1   4  113.79    2.51
  -2   1   4  111.63    2.60
   1  -1  -4  106.41    2.55
   1  -1  -4  111.63    2.88
   1  -1  -4  112.98    2.88
   1  -1  -4  109.32    2.46
   1  -1  -4  108.93    2.46
  -1   1   4  114.33    2.65
  -1   1   4  111.67    2.99
  -1   1   4  113.74    2.69
  -1   1   4  116.77    3.00
  -1   1   4  114.57    2.55
   0  -1  -4   88.79    2.41
   0  -1  -4   93.06    2.41
   0  -1  -4   90.30    2.18
   0  -1  -4   90.18    2.16
   0  -1  -4   93.32    2.27
   0  -1  -4   92.51    2.14
   0   1   4   82.72    2.16
   0   1   4   80.77    1.83
   0   1   4   80.79    1.91
   0   1   4   78.33    2.15
   0   1   4   83.64    1.93
  -1  -1  -4   25.26    0.72
  -1  -1  -4   24.27    0.61
  -1  -1  -4   23.44    0.65
  -1  -1  -4   23.59    0.72
  -1  -1  -4   25.34    0.66
   1   1   4   13.87    0.47
   1   1   4   15.44    0.48
   1   1   4   14.80    0.43
   1   1   4   14.48    0.43
  -2  -1  -4   36.87    0.92
  -2  -1  -4   38.88    1.09
  -2  -1  -4   37.25    1.09
  -2  -1  -4   35.51    0.90
  -2  -1  -4   38.47    0.98
  -2  -1  -4   36.60    1.00
   2   1   4   41.15    1.09
   2   1   4   42.06    1.19
   2   1   4   40.84    1.07
   2   1   4   39.97    1.18
   2   1   4   42.30    0.99
  -3  -1  -4   15.85    0.59
  -3  -1  -4   17.12    0.63
  -3  -1  -4   16.35    0.65
   3   1   4   14.62    0.57
   3   1   4   14.13    0.59
   3   1   4   13.82    0.46
  -4  -1  -4   31.74    1.10
  -4  -1  -4   31.44    1.00
   4   1   4   32.30    1.12
   4   1   4   33.25    0.93
  -5  -1  -4    3.89    0.45
  -5  -1  -4    4.61    0.52
   5   1   4    4.49    0.50
   5   1   4    3.90    0.29
  -6  -1  -4   13.65    0.95
  -6  -1  -4   13.04    0.80
   6   1   4   14.36    0.93
   5  -2  -4   19.87    0.80
   5  -2  -4   20.63    0.92
  -5   2   4   19.70    0.91
  -5   2   4   20.93    0.73
   4  -2  -4   15.48    0.54
   4  -2  -4   16.57    0.66
   4  -2  -4   16.61    0.72
  -4   2   4   12.89    0.64
  -4   2   4   13.60    0.50
   3  -2  -4   28.41    0.84
   3  -2  -4   30.72    0.80
   3  -2  -4   29.95    0.85
   3  -2  -4   30.21    0.97
  -3   2   4   28.28    0.83
  -3   2   4   28.04    0.91
   2  -2  -4   40.28    1.16
   2  -2  -4   41.24    0.98
   2  -2  -4   39.33    1.04
   2  -2  -4   39.60    1.02
   2  -2  -4   40.44    1.16
  -2   2   4   46.96    1.19
  -2   2   4   48.22    1.17
  -2   2   4   44.81    1.24
  -2   2   4   47.09    1.33
  -2   2   4   47.57    1.33
   1  -2  -4   47.41    1.17
   1  -2  -4   49.19    1.17
   1  -2  -4   49.37    1.33
   1  -2  -4   48.11    1.21
   1  -2  -4   49.27    1.33
  -1   2   4   60.24    1.62
  -1   2   4   60.59    1.63
  -1   2   4   61.66    1.47
  -1   2   4   58.85    1.52
   0  -2  -4  219.78    5.13
   0  -2  -4  219.20    5.01
   0  -2  -4  221.01    5.22
   0  -2  -4  216.56    5.62
   0  -2  -4  212.47    4.80
   0  -2  -4  220.99    5.62
   0   2   4  221.72    4.92
   0   2   4  229.27    5.30
   0   2   4  218.59    5.77
   0   2   4  226.96    5.77
  -1  -2  -4   66.48    1.64
  -1  -2  -4   64.97    1.60
  -1  -2  -4   65.90    1.74
  -1  -2  -4   63.76    1.75
  -1  -2  -4   63.62    1.50
   1   2   4   76.54    1.99
   1   2   4   75.58    1.83
   1   2   4   71.93    1.99
  -2  -2  -4  118.04    2.91
  -2  -2  -4  120.07    3.16
  -2  -2  -4  120.76    2.93
  -2  -2  -4  117.82    3.16
  -2  -2  -4  119.36    2.68
   2   2   4  125.16    3.27
   2   2   4  124.18    2.77
   2   2   4  119.65    3.27
   2   2   4  125.37    3.01
  -3  -2  -4  107.99    2.72
  -3  -2  -4  106.06    2.94
  -3  -2  -4  111.26    2.67
   3   2   4  111.02    2.89
   3   2   4  105.23    2.61
   3   2   4  101.08    2.87
  -4  -2  -4   18.23    0.74
  -4  -2  -4   19.82    0.78
   4   2   4   20.96    0.58
   4   2   4   19.43    0.80
  -5  -2  -4   26.42    1.00
  -5  -2  -4   26.46    1.09
   5   2   4   23.74    1.02
  -6  -2  -4   11.44    0.82
  -6  -2  -4   11.53    0.91
   6   2   4    9.61    0.84
   5  -3  -4   16.08    0.76
  -5   3   4   16.96    0.91
  -5   3   4   17.36    0.90
   4  -3  -4   14.87    0.65
   4  -3  -4   15.08    0.69
   4  -3  -4   15.11    0.60
  -4   3   4   17.22    0.76
  -4   3   4   16.33    0.73
   3  -3  -4   55.85    1.63
   3  -3  -4   56.25    1.46
   3  -3  -4   56.49    1.46
   3  -3  -4   56.93    1.40
  -3   3   4   57.58    1.63
  -3   3   4   54.43    1.62
  -3   3   4   55.56    1.57
   2  -3  -4   28.45    0.81
   2  -3  -4   29.19    0.88
   2  -3  -4   29.00    0.82
   2  -3  -4   28.42    0.73
   2  -3  -4   28.63    0.87
  -2   3   4   31.82    0.86
  -2   3   4   29.80    0.92
  -2   3   4   29.90    0.93
  -2   3   4   30.80    0.93
   1  -3  -4  134.53    3.28
   1  -3  -4  133.50    3.13
   1  -3  -4  130.71    3.00
   1  -3  -4  133.92    3.45
   1  -3  -4  131.84    3.11
   1  -3  -4  127.44    3.01
   1  -3  -4  135.67    3.46
  -1   3   4  116.36    2.91
  -1   3   4  118.01    2.76
  -1   3   4  116.33    3.05
   0  -3  -4   14.74    0.46
   0  -3  -4   14.36    0.46
   0  -3  -4   15.52    0.52
   0  -3  -4   14.66    0.45
   0  -3  -4   14.87    0.43
   0  -3  -4   14.62    0.49
   0   3   4    5.93    0.22
  -1  -3  -4   25.24    0.75
  -1  -3  -4   24.95    0.76
  -1  -3  -4   25.42    0.72
  -1  -3  -4   24.35    0.69
  -1  -3  -4   25.98    0.73
   1   3   4   27.42    0.79
   1   3   4   28.28    0.71
   1   3   4   27.23    0.76
   1   3   4   26.65    0.80
  -2  -3  -4   72.05    1.83
  -2  -3  -4   70.10    1.95
  -2  -3  -4   73.33    1.79
  -2  -3  -4   69.68    1.69
  -2  -3  -4   71.50    1.95
   2   3   4   68.13    1.88
   2   3   4   66.22    1.88
   2   3   4   70.99    1.77
  -3  -3  -4   24.00    0.84
  -3  -3  -4   24.26    0.84
   3   3   4   30.57    0.97
   3   3   4   28.36    0.96
  -4  -3  -4   35.75    1.21
  -4  -3  -4   35.77    1.15
   4   3   4   33.35    1.15
  -5  -3  -4   12.51    0.78
  -5  -3  -4   11.86    0.75
   5   3   4   10.28    0.72
   5  -4  -4    2.92    0.53
   5  -4  -4    4.20    0.51
  -5   4   4    3.98    0.50
  -5   4   4    5.89    0.64
   4  -4  -4   12.37    0.69
   4  -4  -4   13.95    0.61
  -4   4   4   10.30    0.60
  -4   4   4   10.41    0.71
   3  -4  -4   18.52    0.68
   3  -4  -4   18.72    0.71
   3  -4  -4   17.74    0.64
  -3   4   4   21.70    0.85
  -3   4   4   22.70    0.79
   2  -4  -4   39.63    1.05
   2  -4  -4   40.29    0.99
   2  -4  -4   38.73    1.12
   2  -4  -4   36.92    1.06
   2  -4  -4   38.61    1.06
  -2   4   4   36.53    1.06
  -2   4   4   37.18    1.01
  -2   4   4   35.24    1.05
  -2   4   4   35.65    1.13
   1  -4  -4   59.64    1.44
   1  -4  -4   55.88    1.47
   1  -4  -4   58.36    1.46
   1  -4  -4   60.07    1.55
   1  -4  -4   59.62    1.57
   1  -4  -4   56.41    1.44
  -1   4   4   64.92    1.78
  -1   4   4   66.16    1.75
   0  -4  -4   46.83    1.22
   0  -4  -4   47.90    1.22
   0  -4  -4   45.01    1.22
   0  -4  -4   45.10    1.15
   0  -4  -4   45.63    1.19
   0   4   4   48.14    1.28
   0   4   4   48.85    1.28
  -1  -4  -4   74.80    1.99
  -1  -4  -4   76.76    1.91
  -1  -4  -4   77.14    2.02
  -1  -4  -4   73.33    1.79
   1   4   4   65.02    1.77
   1   4   4   67.29    1.75
   1   4   4   65.20    1.55
  -2  -4  -4   58.55    1.47
  -2  -4  -4   56.54    1.44
  -2  -4  -4   57.33    1.54
  -2  -4  -4   55.85    1.60
   2   4   4   55.42    1.59
   2   4   4   59.24    1.59
   2   4   4   56.05    1.36
  -3  -4  -4   28.09    0.95
  -3  -4  -4   28.23    0.95
   3   4   4   23.86    0.83
   3   4   4   22.87    0.86
  -4  -4  -4    8.25    0.59
  -4  -4  -4    8.98    0.58
   4   4   4    7.19    0.55
  -5  -4  -4   14.82    0.87
   5   4   4   15.34    0.84
   4  -5  -4   15.04    0.78
  -4   5   4   14.13    0.89
  -4   5   4   14.69    0.70
   3  -5  -4   11.78    0.62
   3  -5  -4   12.87    0.55
   3  -5  -4   12.92    0.66
  -3   5   4   11.00    0.74
  -3   5   4   10.19    0.50
   2  -5  -4   20.06    0.68
   2  -5  -4   20.93    0.60
   2  -5  -4   20.95    0.61
   2  -5  -4   20.30    0.74
   2  -5  -4   19.65    0.74
  -2   5   4   20.41    0.88
  -2   5   4   20.25    0.63
   1  -5  -4   18.96    0.65
   1  -5  -4   20.12    0.60
   1  -5  -4   20.76    0.67
   1  -5  -4   19.85    0.70
  -1   5   4   21.68    0.86
   0  -5  -4    2.53    0.27
   0  -5  -4    2.56    0.25
   0  -5  -4    2.59    0.28
   0  -5  -4    2.48    0.28
  -1  -5  -4   68.20    1.79
  -1  -5  -4   69.39    1.76
  -1  -5  -4   67.73    1.77
  -1  -5  -4   68.44    1.68
  -2  -5  -4   16.61    0.65
  -2  -5  -4   16.31    0.69
   2   5   4   15.89    0.57
  -3  -5  -4   17.96    0.82
   3   5   4   17.72    0.69
  -4  -5  -4   20.33    0.93
   4   5   4   19.24    0.83
   3  -6  -4   12.13    0.71
   3  -6  -4   12.01    0.71
  -3   6   4   13.69    0.84
   2  -6  -4   30.47    0.99
  -2   6   4   31.11    1.20
   1  -6  -4    3.49    0.33
   1  -6  -4    3.19    0.35
   1  -6  -4    4.01    0.32
   1  -6  -4    3.50    0.38
   0  -6  -4   54.11    1.47
   0  -6  -4   55.03    1.41
   0  -6  -4   55.04    1.46
   0  -6  -4   53.39    1.45
  -1  -6  -4   18.18    0.71
  -1  -6  -4   19.07    0.73
  -1  -6  -4   19.02    0.75
  -1  -6  -4   19.94    0.73
  -2  -6  -4   10.11    0.65
  -2  -6  -4   10.18    0.59
  -2  -6  -4    9.29    0.57
  -3  -6  -4   18.25    0.90
   3   6   4   16.16    0.64
   0  -7  -4   11.97    0.61
   0  -7  -4   13.75    0.74
   0  -7  -4   11.72    0.67
   0  -7  -4   11.59    0.62
  -1  -7  -4   15.44    0.68
  -1  -7  -4   15.02    0.80
  -1  -7  -4   15.31    0.70
  -3  -6   5   19.57    1.01
  -3  -6   5   18.67    0.91
  -2  -6   5    1.81    0.42
  -2  -6   5    1.95    0.43
  -1  -6   5   24.55    1.01
  -1  -6   5   25.10    0.93
  -1  -6   5   24.49    0.88
   0  -6   5    3.47    0.41
   0  -6   5    4.60    0.43
   0  -6   5    4.59    0.48
   1  -6   5   17.78    0.85
  -2   6  -5   12.15    0.89
   2  -6   5   13.33    0.85
   4   5  -5   11.39    0.69
  -4  -5   5   12.70    0.90
  -4  -5   5   12.97    0.77
   3   5  -5   13.87    0.62
  -3  -5   5   17.27    0.88
  -3  -5   5   17.63    0.79
   2   5  -5   41.67    1.20
  -2  -5   5   40.37    1.13
  -2  -5   5   39.44    1.27
  -2  -5   5   39.78    1.22
   1   5  -5   10.94    0.35
  -1  -5   5   10.94    0.61
  -1  -5   5   11.24    0.61
  -1  -5   5   11.80    0.52
   0  -5   5   46.22    1.29
   0  -5   5   46.28    1.37
   0  -5   5   46.24    1.06
   0  -5   5   45.02    1.07
  -1   5  -5   21.48    0.94
   1  -5   5   18.95    0.79
   1  -5   5   17.66    0.51
  -2   5  -5   12.93    0.82
  -2   5  -5   12.36    0.47
   2  -5   5   10.54    0.42
   2  -5   5   10.07    0.68
  -3   5  -5    6.59    0.62
  -3   5  -5    5.55    0.43
   3  -5   5    7.01    0.44
   3  -5   5    7.19    0.62
   5   4  -5    6.66    0.60
  -5  -4   5    6.96    0.67
  -5  -4   5    9.92    0.67
   4   4  -5   13.40    0.70
  -4  -4   5   13.50    0.70
  -4  -4   5   14.49    0.83
   3   4  -5   38.69    1.22
  -3  -4   5   35.02    1.09
  -3  -4   5   33.87    1.07
  -3  -4   5   32.60    1.12
   2   4  -5    1.46    0.21
   2   4  -5    1.35    0.22
  -2  -4   5   -0.03    0.14
  -2  -4   5   -0.22    0.14
  -2  -4   5    0.20    0.28
  -2  -4   5   -0.03    0.10
  -2  -4   5    0.19    0.26
   1   4  -5   57.39    1.54
   1   4  -5   55.79    1.55
  -1  -4   5   61.39    1.35
  -1  -4   5   59.50    1.59
  -1  -4   5   60.52    1.35
  -1  -4   5   61.18    1.66
  -1  -4   5   61.37    1.62
  -1  -4   5   58.78    1.65
  -1  -4   5   61.39    1.64
  -1  -4   5   60.71    1.45
   0   4  -5   20.18    0.59
   0   4  -5   20.49    0.59
   0  -4   5   20.99    0.61
   0  -4   5   20.63    0.50
   0  -4   5   21.22    0.70
   0  -4   5   21.23    0.73
   0  -4   5   21.36    0.61
  -1   4  -5   37.34    1.01
  -1   4  -5   34.95    1.16
  -1   4  -5   36.30    1.03
   1  -4   5   38.35    1.19
   1  -4   5   39.19    0.94
   1  -4   5   40.70    1.10
   1  -4   5   39.15    1.08
  -2   4  -5   23.56    0.66
  -2   4  -5   24.51    0.92
  -2   4  -5   22.12    0.76
   2  -4   5   23.67    0.76
   2  -4   5   24.30    0.67
   2  -4   5   23.65    0.90
  -3   4  -5   39.89    1.33
  -3   4  -5   38.07    1.22
   3  -4   5   32.55    0.91
   3  -4   5   32.02    1.13
  -4   4  -5    7.15    0.57
  -4   4  -5    6.86    0.62
   4  -4   5   10.79    0.59
   4  -4   5   11.78    0.79
   5   3  -5    9.55    0.73
  -5  -3   5   11.79    0.66
  -5  -3   5   11.23    0.75
  -5  -3   5   10.36    0.72
   4   3  -5   40.41    1.34
  -4  -3   5   38.19    1.29
  -4  -3   5   38.69    1.18
  -4  -3   5   40.14    1.27
   3   3  -5    6.71    0.23
   3   3  -5    6.16    0.20
   3   3  -5    5.97    0.44
   3   3  -5    6.58    0.43
  -3  -3   5   10.53    0.38
  -3  -3   5    9.98    0.51
  -3  -3   5   10.59    0.59
   2   3  -5   93.95    2.28
   2   3  -5   89.63    2.46
   2   3  -5   89.57    2.46
   2   3  -5   90.52    2.08
  -2  -3   5   88.18    2.40
  -2  -3   5   86.24    2.28
  -2  -3   5   89.44    2.23
  -2  -3   5   88.60    2.12
  -2  -3   5   90.95    1.99
  -2  -3   5   87.83    2.19
   1   3  -5   35.15    1.03
   1   3  -5   35.44    0.85
   1   3  -5   34.66    1.01
   1   3  -5   36.49    0.98
  -1  -3   5   34.47    1.01
  -1  -3   5   34.65    1.01
  -1  -3   5   35.50    1.00
  -1  -3   5   35.70    0.87
  -1  -3   5   34.28    0.97
  -1  -3   5   35.09    0.78
  -1  -3   5   34.32    0.96
   0   3  -5   40.59    1.15
   0   3  -5   41.79    1.21
   0   3  -5   42.88    1.09
   0   3  -5   41.51    1.16
   0  -3   5   42.58    0.93
   0  -3   5   42.84    1.17
   0  -3   5   41.40    1.11
   0  -3   5   42.87    1.17
   0  -3   5   42.17    1.18
  -1   3  -5   25.78    0.80
  -1   3  -5   27.61    0.88
  -1   3  -5   27.37    0.66
  -1   3  -5   26.73    0.74
  -1   3  -5   25.56    0.78
   1  -3   5   29.69    0.93
   1  -3   5   30.96    0.87
   1  -3   5   30.25    0.72
   1  -3   5   29.84    0.89
  -2   3  -5   19.88    0.77
  -2   3  -5   20.83    0.58
  -2   3  -5   19.72    0.48
  -2   3  -5   19.77    0.69
  -2   3  -5   20.49    0.58
  -2   3  -5   20.33    0.67
   2  -3   5   14.95    0.56
   2  -3   5   15.16    0.47
   2  -3   5   15.72    0.65
  -3   3  -5   38.96    0.97
  -3   3  -5   38.50    0.96
  -3   3  -5   37.61    1.23
  -3   3  -5   39.99    1.20
  -3   3  -5   37.91    1.21
   3  -3   5   47.21    1.43
   3  -3   5   46.89    1.43
   3  -3   5   47.53    1.21
   3  -3   5   49.42    1.10
  -4   3  -5   24.62    0.95
  -4   3  -5   24.23    1.02
   4  -3   5   21.07    0.88
   4  -3   5   22.66    0.87
   4  -3   5   22.15    0.77
  -5   3  -5   10.95    0.80
  -5   3  -5    9.11    0.74
   5  -3   5   12.01    0.68
   5  -3   5   11.49    0.77
   5   2  -5   14.78    0.83
   5   2  -5   14.99    0.67
  -5  -2   5   13.53    0.75
  -5  -2   5   13.86    0.64
  -5  -2   5   15.08    0.78
   4   2  -5   14.96    0.56
   4   2  -5   13.96    0.71
  -4  -2   5   17.86    0.66
  -4  -2   5   18.03    0.79
  -4  -2   5   17.38    0.71
   3   2  -5   34.79    0.91
   3   2  -5   33.95    1.10
   3   2  -5   33.54    0.89
   3   2  -5   35.32    1.10
  -3  -2   5   31.38    1.02
  -3  -2   5   31.52    0.96
  -3  -2   5   31.97    0.82
  -3  -2   5   30.84    0.91
   2   2  -5   36.73    0.87
   2   2  -5   37.07    1.13
   2   2  -5   39.65    1.13
   2   2  -5   39.69    1.01
   2   2  -5   37.52    0.91
  -2  -2   5   43.09    0.99
  -2  -2   5   41.79    1.11
  -2  -2   5   41.98    1.11
  -2  -2   5   40.52    1.22
  -2  -2   5   41.18    1.17
  -2  -2   5   43.37    1.23
  -2  -2   5   43.90    1.08
   1   2  -5  139.77    3.26
   1   2  -5  140.10    3.45
   1   2  -5  144.51    3.66
   1   2  -5  134.03    3.65
  -1  -2   5  138.70    3.37
  -1  -2   5  148.71    3.32
  -1  -2   5  146.80    3.53
  -1  -2   5  140.11    3.77
  -1  -2   5  147.10    3.78
  -1  -2   5  145.29    3.57
  -1  -2   5  144.63    3.14
   0   2  -5  102.88    2.46
   0   2  -5  108.50    2.64
   0   2  -5  104.06    2.60
   0   2  -5  103.23    2.75
   0   2  -5  103.68    2.76
   0   2  -5  104.72    2.26
   0  -2   5  101.20    2.44
   0  -2   5  105.48    2.74
   0  -2   5  106.58    2.58
   0  -2   5  105.45    2.75
   0  -2   5  100.47    2.61
   0  -2   5  104.19    2.36
  -1   2  -5  103.16    2.81
  -1   2  -5  103.53    2.48
  -1   2  -5  108.34    2.35
  -1   2  -5  106.99    2.80
  -1   2  -5  111.40    2.70
  -1   2  -5  103.11    2.64
   1  -2   5   89.96    2.41
   1  -2   5   88.23    2.32
   1  -2   5   91.33    2.01
   1  -2   5   92.96    2.41
  -2   2  -5   55.15    1.31
  -2   2  -5   51.88    1.56
  -2   2  -5   55.71    1.50
  -2   2  -5   56.74    1.56
  -2   2  -5   56.41    1.31
  -2   2  -5   56.83    1.34
   2  -2   5   53.44    1.48
   2  -2   5   55.57    1.44
   2  -2   5   53.81    1.19
   2  -2   5   52.51    1.27
   2  -2   5   53.09    1.51
   2  -2   5   54.30    1.51
  -3   2  -5   47.35    1.40
  -3   2  -5   47.14    1.41
  -3   2  -5   45.98    1.14
  -3   2  -5   46.77    1.17
   3  -2   5   39.19    1.03
   3  -2   5   39.95    1.20
   3  -2   5   40.00    0.95
   3  -2   5   40.50    1.23
  -4   2  -5    9.62    0.61
  -4   2  -5    8.98    0.43
   4  -2   5    9.03    0.57
   4  -2   5    8.39    0.49
   4  -2   5    9.30    0.53
  -5   2  -5   10.24    0.76
   5  -2   5    9.78    0.61
   5  -2   5    8.41    0.68
   5  -2   5    9.47    0.65
   6   1  -5   12.02    0.84
   6   1  -5   11.28    0.73
  -6  -1   5   10.90    0.75
  -6  -1   5   11.61    0.85
   5   1  -5   19.94    0.76
   5   1  -5   19.55    0.91
  -5  -1   5   21.33    0.70
  -5  -1   5   19.60    0.91
  -5  -1   5   18.69    0.80
   4   1  -5   38.87    1.06
   4   1  -5   39.17    1.08
   4   1  -5   38.41    1.27
  -4  -1   5   35.81    1.10
  -4  -1   5   38.83    1.26
  -4  -1   5   36.32    1.01
   3   1  -5   18.01    0.68
   3   1  -5   16.55    0.68
   3   1  -5   17.82    0.54
   3   1  -5   16.65    0.54
  -3  -1   5   17.42    0.56
  -3  -1   5   15.85    0.66
  -3  -1   5   16.95    0.51
  -3  -1   5   15.84    0.54
  -3  -1   5   15.32    0.58
   2   1  -5  191.91    4.35
   2   1  -5  184.07    4.35
   2   1  -5  187.09    4.93
   2   1  -5  194.63    4.94
   2   1  -5  189.79    4.62
   2   1  -5  184.22    4.15
  -2  -1   5  199.14    4.43
  -2  -1   5  194.65    4.23
  -2  -1   5  187.46    5.02
  -2  -1   5  197.65    5.02
  -2  -1   5  189.19    4.60
  -2  -1   5  183.63    4.42
   1   1  -5   13.49    0.48
   1   1  -5   13.97    0.48
   1   1  -5   13.89    0.35
   1   1  -5   14.67    0.43
   1   1  -5   14.61    0.44
  -1  -1   5   12.64    0.40
  -1  -1   5   11.83    0.39
  -1  -1   5   11.91    0.31
  -1  -1   5   12.26    0.36
  -1  -1   5   11.82    0.44
  -1  -1   5   12.41    0.43
   0   1  -5   73.17    1.84
   0   1  -5   76.57    2.01
   0   1  -5   75.05    1.72
   0   1  -5   78.12    1.90
   0   1  -5   71.54    2.01
   0  -1   5   71.85    1.93
   0  -1   5   69.30    1.81
   0  -1   5   70.76    1.76
   0  -1   5   73.32    1.66
   0  -1   5   73.37    1.93
  -1   1  -5   47.71    1.37
  -1   1  -5   50.33    1.37
  -1   1  -5   48.62    1.26
  -1   1  -5   50.36    1.30
  -1   1  -5   49.44    1.12
   1  -1   5   60.85    1.59
   1  -1   5   56.37    1.58
   1  -1   5   56.76    1.51
  -2   1  -5   72.14    1.64
  -2   1  -5   70.60    1.85
  -2   1  -5   69.03    1.95
  -2   1  -5   71.38    1.94
   2  -1   5   77.23    1.88
   2  -1   5   74.92    2.03
   2  -1   5   73.90    1.70
   2  -1   5   74.19    2.03
   2  -1   5   71.16    1.92
   2  -1   5   73.57    1.64
  -3   1  -5   54.15    1.63
  -3   1  -5   58.17    1.64
   3  -1   5   62.74    1.39
   3  -1   5   58.30    1.45
   3  -1   5   58.21    1.62
   3  -1   5   59.08    1.71
  -4   1  -5   37.62    1.27
   4  -1   5   34.10    0.97
   4  -1   5   33.67    1.14
   4  -1   5   32.70    1.05
  -5   1  -5   16.99    0.89
   5  -1   5   17.19    0.75
   5  -1   5   17.07    0.74
   5  -1   5   17.40    0.86
   6  -1   5    6.98    0.54
   6  -1   5    8.16    0.61
   6  -1   5    6.72    0.64
   6   0  -5    5.08    0.66
   6   0  -5    5.37    0.54
  -6   0   5    4.21    0.46
  -6   0   5    5.88    0.67
   5   0  -5   31.46    1.22
   5   0  -5   32.05    1.02
  -5   0   5   28.22    0.98
  -5   0   5   31.48    1.20
   4   0  -5    6.87    0.44
   4   0  -5    7.06    0.55
  -4   0   5    8.16    0.43
   3   0  -5   80.92    1.96
   3   0  -5   77.37    2.19
   3   0  -5   75.70    1.84
   3   0  -5   81.82    2.21
   3   0  -5   74.88    1.92
  -3   0   5   70.62    1.85
  -3   0   5   74.08    2.09
  -3   0   5   74.82    1.83
  -3   0   5   76.07    2.08
   2   0  -5   45.85    1.14
   2   0  -5   48.31    1.24
   2   0  -5   48.70    1.18
   2   0  -5   44.32    1.33
   2   0  -5   48.18    1.34
   2   0  -5   46.79    1.18
   2   0  -5   44.96    1.11
  -2   0   5   47.78    1.18
  -2   0   5   47.61    1.34
  -2   0   5   48.38    1.12
  -2   0   5   44.81    1.18
  -2   0   5   45.29    1.34
   1   0  -5   71.35    1.73
   1   0  -5   73.96    1.97
   1   0  -5   75.30    1.85
   1   0  -5   71.74    1.65
   1   0  -5   73.17    1.97
   1   0  -5   73.64    1.65
  -1   0   5   65.88    1.55
  -1   0   5   66.08    1.77
  -1   0   5   62.31    1.76
  -1   0   5   66.52    1.48
   0   0  -5   98.38    2.28
   0   0  -5  101.38    2.46
   0   0  -5   98.84    2.62
   0   0  -5   96.97    2.61
   0   0  -5   97.24    2.34
   0   0   5   88.70    2.26
   0   0   5   90.80    2.11
   0   0   5   91.38    2.41
   0   0   5   90.76    2.41
  -1   0  -5   41.11    1.08
  -1   0  -5   40.26    1.15
  -1   0  -5   39.69    0.93
  -1   0  -5   41.96    1.15
   1   0   5   26.75    0.82
   1   0   5   27.94    0.75
   1   0   5   29.33    0.83
   1   0   5   27.64    0.77
  -2   0  -5   30.48    0.88
  -2   0  -5   31.63    0.80
  -2   0  -5   31.87    0.96
  -2   0  -5   33.19    0.89
   2   0   5   29.28    0.71
   2   0   5   29.85    0.89
   2   0   5   29.81    0.82
   2   0   5   28.62    0.89
   2   0   5   28.29    0.82
  -3   0  -5   32.84    1.07
  -3   0  -5   31.91    0.98
  -3   0  -5   34.94    0.97
  -3   0  -5   35.37    1.07
   3   0   5   31.64    0.88
   3   0   5   33.27    0.95
   3   0   5   32.87    1.05
   3   0   5   35.22    0.85
  -4   0  -5   16.41    0.73
  -4   0  -5   16.69    0.68
   4   0   5   18.53    0.76
   4   0   5   18.81    0.67
   4   0   5   19.34    0.68
  -5   0  -5    8.80    0.66
  -5   0  -5    8.28    0.61
   5   0   5    8.30    0.49
   5   0   5    8.11    0.61
  -6   0  -5   26.23    1.23
  -6   0  -5   24.89    1.09
   6   0   5   25.57    1.18
   6  -1  -5   10.57    0.87
   6  -1  -5    9.43    0.66
   6  -1  -5   10.30    0.69
  -6   1   5    9.41    0.79
   5  -1  -5   11.22    0.60
   5  -1  -5    9.77    0.72
  -5   1   5   13.89    0.83
  -5   1   5   12.59    0.60
   4  -1  -5   14.65    0.60
   4  -1  -5   14.80    0.52
   4  -1  -5   13.76    0.70
  -4   1   5   15.12    0.56
  -4   1   5   15.95    0.74
   3  -1  -5   51.22    1.26
   3  -1  -5   48.55    1.29
   3  -1  -5   49.29    1.47
   3  -1  -5   48.56    1.25
  -3   1   5   52.39    1.35
  -3   1   5   51.95    1.57
  -3   1   5   54.26    1.38
  -3   1   5   54.72    1.57
   2  -1  -5   71.64    1.71
   2  -1  -5   68.28    1.66
   2  -1  -5   70.30    1.94
   2  -1  -5   71.90    1.66
   2  -1  -5   73.12    1.95
   2  -1  -5   70.06    1.72
  -2   1   5   80.76    1.86
  -2   1   5   76.35    2.18
  -2   1   5   81.86    2.19
  -2   1   5   83.18    1.94
  -2   1   5   80.04    1.93
   1  -1  -5  104.88    2.74
   1  -1  -5  106.44    2.33
   1  -1  -5  102.76    2.33
   1  -1  -5  101.73    2.42
   1  -1  -5  101.85    2.73
  -1   1   5  107.01    2.91
  -1   1   5  111.01    2.92
  -1   1   5  113.96    2.59
  -1   1   5  110.64    2.60
   0  -1  -5  126.96    2.99
   0  -1  -5  124.63    3.39
   0  -1  -5  132.19    3.39
   0  -1  -5  128.95    3.06
   0  -1  -5  133.24    3.20
   0   1   5  146.62    3.38
   0   1   5  135.74    3.74
   0   1   5  145.83    3.32
   0   1   5  143.68    3.18
   0   1   5  145.37    3.75
  -1  -1  -5   36.50    0.97
  -1  -1  -5   35.72    1.05
  -1  -1  -5   37.05    1.05
  -1  -1  -5   36.76    0.88
  -1  -1  -5   37.69    0.95
   1   1   5   46.87    1.21
   1   1   5   45.69    1.30
   1   1   5   46.66    1.17
   1   1   5   48.02    1.31
  -2  -1  -5  263.60    7.12
  -2  -1  -5  275.74    5.97
  -2  -1  -5  284.78    6.06
  -2  -1  -5  282.06    6.71
  -2  -1  -5  265.35    6.52
  -2  -1  -5  278.49    7.12
   2   1   5  281.34    6.90
   2   1   5  269.05    7.33
   2   1   5  282.36    7.34
   2   1   5  290.23    6.15
   2   1   5  293.84    6.73
  -3  -1  -5   48.55    1.28
  -3  -1  -5   48.26    1.44
  -3  -1  -5   48.62    1.33
   3   1   5   46.32    1.35
   3   1   5   43.83    1.33
   3   1   5   43.79    1.19
  -4  -1  -5   13.29    0.69
  -4  -1  -5   13.31    0.62
   4   1   5   12.10    0.64
   4   1   5   12.63    0.47
  -5  -1  -5   30.93    1.17
  -5  -1  -5   30.20    1.11
   5   1   5   27.92    1.07
   5   1   5   26.30    0.84
  -6  -1  -5    4.15    0.57
  -6  -1  -5    4.84    0.66
   6   1   5    4.83    0.63
   5  -2  -5   12.04    0.74
   5  -2  -5   11.76    0.69
  -5   2   5   11.23    0.72
  -5   2   5   12.44    0.55
   4  -2  -5   19.77    0.84
   4  -2  -5   20.28    0.76
   4  -2  -5   22.21    0.77
   4  -2  -5   21.91    0.65
  -4   2   5   18.00    0.59
  -4   2   5   18.29    0.80
   3  -2  -5   42.94    1.33
   3  -2  -5   45.47    1.12
   3  -2  -5   43.78    1.16
   3  -2  -5   44.39    1.19
  -3   2   5   42.50    1.27
  -3   2   5   41.84    1.07
  -3   2   5   41.37    1.28
   2  -2  -5   40.80    1.15
   2  -2  -5   38.84    1.04
   2  -2  -5   39.38    0.95
   2  -2  -5   38.62    1.01
   2  -2  -5   38.16    1.14
  -2   2   5   39.31    1.01
  -2   2   5   36.50    1.11
  -2   2   5   39.27    1.12
  -2   2   5   36.58    1.03
   1  -2  -5  123.22    2.89
   1  -2  -5  121.44    3.24
   1  -2  -5  126.22    3.25
   1  -2  -5  122.91    2.79
   1  -2  -5  122.83    2.78
  -1   2   5  118.22    2.94
  -1   2   5  124.97    2.85
  -1   2   5  125.30    3.20
  -1   2   5  116.57    3.18
   0  -2  -5    1.16    0.15
   0  -2  -5    0.71    0.14
   0  -2  -5    0.80    0.13
   0  -2  -5    0.85    0.13
   0  -2  -5    0.71    0.09
   0   2   5    1.58    0.11
   0   2   5    1.67    0.17
   0   2   5    1.66    0.15
   0   2   5    1.38    0.16
  -1  -2  -5  210.68    4.72
  -1  -2  -5  214.90    5.60
  -1  -2  -5  225.99    5.29
  -1  -2  -5  211.87    5.12
  -1  -2  -5  216.52    5.59
   1   2   5  200.65    5.41
   1   2   5  216.84    4.95
   1   2   5  209.13    5.41
  -2  -2  -5   80.39    2.01
  -2  -2  -5   81.85    2.01
  -2  -2  -5   77.33    1.85
  -2  -2  -5   81.56    2.18
  -2  -2  -5   78.67    2.18
   2   2   5   76.92    1.90
   2   2   5   77.00    1.90
   2   2   5   71.28    2.06
   2   2   5   77.33    2.07
  -3  -2  -5   18.80    0.71
  -3  -2  -5   19.23    0.55
  -3  -2  -5   19.35    0.71
   3   2   5   24.55    0.83
   3   2   5   24.20    0.67
   3   2   5   23.16    0.82
  -4  -2  -5   60.51    1.70
  -4  -2  -5   60.88    1.83
   4   2   5   54.37    1.67
   4   2   5   54.32    1.40
  -5  -2  -5   18.29    0.88
  -5  -2  -5   18.84    0.88
   5   2   5   18.18    0.85
  -6  -2  -5   14.52    0.94
  -6  -2  -5   14.45    1.00
   6   2   5   14.22    0.96
   5  -3  -5    7.05    0.56
  -5   3   5    7.97    0.69
  -5   3   5    8.54    0.66
   4  -3  -5   27.67    0.92
   4  -3  -5   28.77    1.02
   4  -3  -5   27.77    0.92
  -4   3   5   28.15    1.01
  -4   3   5   28.11    1.04
   3  -3  -5   37.35    1.07
   3  -3  -5   38.74    1.18
   3  -3  -5   37.47    0.96
   3  -3  -5   39.65    1.09
  -3   3   5   41.10    1.24
  -3   3   5   39.43    1.20
   2  -3  -5   62.12    1.53
   2  -3  -5   60.47    1.55
   2  -3  -5   61.32    1.45
   2  -3  -5   62.23    1.71
  -2   3   5   58.84    1.59
  -2   3   5   58.48    1.66
  -2   3   5   61.27    1.52
  -2   3   5   59.89    1.67
   1  -3  -5   25.65    0.76
   1  -3  -5   27.09    0.79
   1  -3  -5   24.28    0.75
   1  -3  -5   26.75    0.77
   1  -3  -5   25.74    0.74
   1  -3  -5   26.77    0.64
  -1   3   5   33.55    0.97
  -1   3   5   34.75    0.99
  -1   3   5   34.44    0.92
  -1   3   5   32.87    0.97
   0  -3  -5   64.24    1.63
   0  -3  -5   66.61    1.69
   0  -3  -5   66.90    1.60
   0  -3  -5   63.45    1.76
   0  -3  -5   66.85    1.76
  -1  -3  -5   94.07    2.50
  -1  -3  -5   89.71    2.14
  -1  -3  -5   90.57    2.29
  -1  -3  -5   94.81    2.35
  -1  -3  -5   98.04    2.37
  -1  -3  -5   94.29    2.48
   1   3   5   91.25    2.21
   1   3   5   91.31    2.39
   1   3   5   88.21    2.06
   1   3   5   88.68    2.40
  -2  -3  -5   35.28    1.06
  -2  -3  -5   34.60    1.01
  -2  -3  -5   36.37    0.95
  -2  -3  -5   35.69    0.95
   2   3   5   43.02    1.27
   2   3   5   44.26    1.26
  -3  -3  -5   32.97    1.07
  -3  -3  -5   33.74    1.05
  -3  -3  -5   32.89    0.86
   3   3   5   24.40    0.83
   3   3   5   22.58    0.83
  -4  -3  -5   19.81    0.85
  -4  -3  -5   20.41    0.86
   4   3   5   21.79    0.88
  -5  -3  -5   11.21    0.80
  -5  -3  -5   11.90    0.78
   5   3   5   11.59    0.76
   4  -4  -5   16.18    0.77
   4  -4  -5   16.34    0.69
  -4   4   5   15.67    0.82
  -4   4   5   15.59    0.73
   3  -4  -5    9.64    0.50
   3  -4  -5    9.33    0.56
   3  -4  -5   10.12    0.49
  -3   4   5   10.25    0.62
  -3   4   5   10.34    0.54
   2  -4  -5   31.25    0.93
   2  -4  -5   33.00    0.98
   2  -4  -5   33.42    0.81
   2  -4  -5   32.50    0.95
   2  -4  -5   33.32    0.81
   2  -4  -5   32.31    0.94
  -2   4   5   39.70    1.20
  -2   4   5   39.59    1.17
  -2   4   5   39.91    1.10
   1  -4  -5   27.94    0.82
   1  -4  -5   26.06    0.78
   1  -4  -5   27.62    0.83
   1  -4  -5   28.16    0.72
   1  -4  -5   27.95    0.80
   1  -4  -5   27.32    0.82
  -1   4   5   25.94    0.76
  -1   4   5   23.94    0.74
  -1   4   5   25.98    0.85
   0  -4  -5   41.13    1.13
   0  -4  -5   41.32    1.13
   0  -4  -5   40.92    1.07
   0  -4  -5   42.09    1.12
   0   4   5   38.07    1.06
   0   4   5   39.27    1.06
  -1  -4  -5   99.79    2.61
  -1  -4  -5   97.40    2.43
  -1  -4  -5   97.03    2.28
  -1  -4  -5   96.26    2.40
  -1  -4  -5   99.48    2.58
   1   4   5  109.78    2.46
   1   4   5  104.59    2.84
  -2  -4  -5   19.34    0.67
  -2  -4  -5   19.43    0.60
  -2  -4  -5   19.05    0.68
  -2  -4  -5   19.77    0.71
   2   4   5   11.07    0.49
   2   4   5   11.36    0.47
   2   4   5   10.76    0.41
  -3  -4  -5   41.45    1.28
  -3  -4  -5   41.14    1.24
   3   4   5   39.95    1.24
  -4  -4  -5   20.97    0.93
  -4  -4  -5   21.24    0.88
   4   4   5   20.13    0.85
  -5  -4  -5   14.55    0.86
   5   4   5   15.15    0.85
   4  -5  -5   10.86    0.73
  -4   5   5   10.09    0.78
  -4   5   5    9.99    0.62
   3  -5  -5   20.37    0.75
   3  -5  -5   20.61    0.84
   3  -5  -5   22.46    0.85
  -3   5   5   21.16    0.94
  -3   5   5   21.86    0.77
   2  -5  -5   16.72    0.70
   2  -5  -5   16.10    0.61
   2  -5  -5   17.16    0.69
  -2   5   5   15.22    0.75
  -2   5   5   14.20    0.51
   1  -5  -5   10.19    0.38
   1  -5  -5   10.61    0.48
   1  -5  -5    9.67    0.52
   1  -5  -5    9.76    0.32
   1  -5  -5   10.48    0.51
  -1   5   5    9.79    0.59
  -1   5   5    9.27    0.31
  -1   5   5   10.10    0.32
   0  -5  -5   73.33    1.82
   0  -5  -5   69.97    1.78
   0  -5  -5   72.46    1.84
  -1  -5  -5    8.79    0.32
  -1  -5  -5    8.44    0.48
  -1  -5  -5    9.11    0.46
  -1  -5  -5    8.40    0.47
   1   5   5    9.62    0.35
  -2  -5  -5   28.61    0.89
  -2  -5  -5   29.62    0.97
   2   5   5   27.62    0.87
  -3  -5  -5   28.28    1.03
   3   5   5   28.47    0.96
  -4  -5  -5   15.49    0.83
   4   5   5   16.08    0.76
   3  -6  -5    8.03    0.58
   3  -6  -5    8.35    0.60
  -3   6   5    8.75    0.71
   2  -6  -5   12.33    0.62
   2  -6  -5   11.93    0.65
  -2   6   5   11.24    0.77
   1  -6  -5   32.54    0.98
   1  -6  -5   32.62    1.00
   1  -6  -5   32.75    1.03
   0  -6  -5   18.92    0.72
   0  -6  -5   18.94    0.68
   0  -6  -5   19.75    0.74
   0  -6  -5   19.73    0.72
  -1  -6  -5   14.91    0.67
  -1  -6  -5   14.18    0.66
  -1  -6  -5   15.20    0.64
  -2  -6  -5   19.82    0.77
  -2  -6  -5   18.05    0.82
  -2  -6  -5   18.95    0.79
  -3  -6  -5   13.74    0.82
   3   6   5   14.14    0.61
   0  -7  -5   13.46    0.69
   0  -7  -5   10.92    0.67
   0  -7  -5   13.79    0.77
   0  -7  -5   13.21    0.65
  -1  -7  -5    8.02    0.58
  -1  -7  -5    8.71    0.60
  -2  -6   6    2.62    0.50
  -2  -6   6    3.14    0.49
  -1  -6   6   26.10    0.92
  -1  -6   6   26.12    0.99
  -1  -6   6   24.26    0.99
   0  -6   6    8.39    0.62
   0  -6   6    8.59    0.60
   0  -6   6    8.49    0.61
   1  -6   6   11.31    0.74
  -2   6  -6    7.77    0.70
   2  -6   6    7.73    0.66
   4   5  -6    9.41    0.64
  -4  -5   6    9.40    0.70
  -4  -5   6    8.13    0.63
   3   5  -6    5.29    0.40
  -3  -5   6    7.01    0.57
  -3  -5   6    5.14    0.53
   2   5  -6   35.38    1.06
  -2  -5   6   36.20    1.23
  -2  -5   6   37.02    1.18
  -2  -5   6   35.56    1.06
   1   5  -6   14.67    0.48
  -1  -5   6   15.32    0.75
  -1  -5   6   14.81    0.70
  -1  -5   6   14.83    0.62
   0  -5   6   30.91    1.01
   0  -5   6   28.89    0.94
  -1   5  -6   17.85    0.83
  -1   5  -6   16.45    0.48
   1  -5   6   16.35    0.76
  -2   5  -6   12.65    0.81
  -2   5  -6   12.10    0.49
   2  -5   6   11.16    0.72
  -3   5  -6   10.90    0.56
  -3   5  -6   11.52    0.86
   3  -5   6   12.84    0.84
  -5  -4   6    5.62    0.57
  -5  -4   6    4.78    0.59
   4   4  -6    9.74    0.63
  -4  -4   6   11.49    0.74
  -4  -4   6   11.69    0.71
   3   4  -6   18.73    0.74
  -3  -4   6   15.90    0.73
  -3  -4   6   15.15    0.73
  -3  -4   6   15.77    0.66
   2   4  -6    4.29    0.33
   2   4  -6    3.70    0.30
  -2  -4   6    6.89    0.36
  -2  -4   6    7.02    0.39
  -2  -4   6    7.33    0.51
  -2  -4   6    7.00    0.24
  -2  -4   6    6.65    0.33
  -2  -4   6    6.47    0.50
  -1  -4   6   59.13    1.40
  -1  -4   6   59.58    1.59
  -1  -4   6   58.51    1.60
  -1  -4   6   57.66    1.62
  -1  -4   6   57.53    1.54
   0   4  -6   13.15    0.44
   0   4  -6   12.18    0.44
   0  -4   6   10.82    0.39
   0  -4   6   10.48    0.48
   0  -4   6   10.47    0.38
   0  -4   6   10.68    0.51
  -1   4  -6   22.27    0.75
  -1   4  -6   28.64    0.95
  -1   4  -6   27.52    0.79
   1  -4   6   32.80    0.78
   1  -4   6   32.75    1.06
   1  -4   6   32.24    0.95
  -2   4  -6   24.07    0.93
  -2   4  -6   22.48    0.78
   2  -4   6   21.55    0.61
   2  -4   6   21.22    0.86
   2  -4   6   21.80    0.73
  -3   4  -6   23.80    0.87
  -3   4  -6   23.61    1.00
   3  -4   6   22.52    0.97
   3  -4   6   23.96    0.72
  -4   4  -6    2.48    0.52
  -4   4  -6    2.18    0.39
   4  -4   6    3.01    0.50
   4  -4   6    3.33    0.36
   5   3  -6   16.80    0.91
  -5  -3   6   17.12    0.78
  -5  -3   6   17.23    0.90
  -5  -3   6   16.31    0.88
   4   3  -6   33.13    1.18
  -4  -3   6   30.69    1.03
  -4  -3   6   33.47    1.15
  -4  -3   6   32.18    1.14
   3   3  -6   14.51    0.44
   3   3  -6   14.48    0.64
   3   3  -6   14.06    0.65
  -3  -3   6   16.33    0.68
  -3  -3   6   17.61    0.71
  -3  -3   6   17.33    0.66
  -3  -3   6   17.91    0.52
   2   3  -6  171.19    4.12
   2   3  -6  168.06    3.71
   2   3  -6  161.45    4.40
   2   3  -6  167.16    4.41
  -2  -3   6  163.20    4.07
  -2  -3   6  163.60    3.89
  -2  -3   6  164.69    3.82
  -2  -3   6  164.34    4.33
  -2  -3   6  163.09    4.06
  -2  -3   6  166.77    3.61
   1   3  -6   27.59    0.80
   1   3  -6   26.70    0.68
   1   3  -6   26.58    0.82
   1   3  -6   26.93    0.84
  -1  -3   6   17.98    0.60
  -1  -3   6   18.71    0.50
  -1  -3   6   18.14    0.62
  -1  -3   6   18.21    0.60
  -1  -3   6   17.66    0.61
   0   3  -6   72.94    1.94
   0   3  -6   75.40    1.98
   0   3  -6   71.29    1.97
   0   3  -6   72.55    1.92
   0  -3   6   71.93    1.95
   0  -3   6   73.82    1.96
   0  -3   6   73.33    1.79
   0  -3   6   70.60    1.90
  -1   3  -6   31.61    0.98
  -1   3  -6   30.58    0.73
  -1   3  -6   31.68    0.85
  -1   3  -6   29.69    0.93
  -1   3  -6   30.41    0.91
   1  -3   6   27.11    0.87
   1  -3   6   25.82    0.82
   1  -3   6   27.20    0.81
   1  -3   6   27.01    0.64
  -2   3  -6   32.07    0.96
  -2   3  -6   31.14    0.80
  -2   3  -6   29.34    0.98
  -2   3  -6   31.88    0.84
  -2   3  -6   31.81    1.03
   2  -3   6   28.53    0.74
   2  -3   6   28.16    0.90
   2  -3   6   28.85    0.94
  -3   3  -6   21.84    0.85
  -3   3  -6   22.69    0.84
  -3   3  -6   22.08    0.59
  -3   3  -6   21.23    0.82
   3  -3   6   27.90    0.96
   3  -3   6   28.71    1.02
   3  -3   6   29.98    0.82
   3  -3   6   28.84    0.69
  -4   3  -6   40.22    1.37
  -4   3  -6   39.78    1.34
   4  -3   6   35.32    1.03
   4  -3   6   34.11    1.19
   4  -3   6   36.09    1.23
  -5   3  -6    1.06    0.43
  -5   3  -6    2.00    0.55
   5  -3   6    3.92    0.50
   5  -3   6    4.61    0.45
   5   2  -6   13.54    0.66
   5   2  -6   15.49    0.86
  -5  -2   6   11.96    0.72
  -5  -2   6   12.13    0.62
  -5  -2   6   11.92    0.80
   4   2  -6    4.60    0.33
   4   2  -6    5.95    0.49
  -4  -2   6    9.12    0.47
  -4  -2   6    9.14    0.54
   3   2  -6   50.30    1.31
   3   2  -6   51.88    1.51
   3   2  -6   49.67    1.22
   3   2  -6   49.34    1.18
   3   2  -6   50.01    1.50
  -3  -2   6   46.35    1.41
  -3  -2   6   46.74    1.34
  -3  -2   6   47.66    1.15
  -3  -2   6   47.62    1.26
   2   2  -6    7.95    0.40
   2   2  -6    7.62    0.28
   2   2  -6    7.93    0.32
   2   2  -6    7.62    0.41
  -2  -2   6   13.91    0.46
  -2  -2   6   13.57    0.53
  -2  -2   6   13.94    0.52
  -2  -2   6   14.13    0.39
  -2  -2   6   14.03    0.54
  -2  -2   6   13.39    0.46
   1   2  -6  122.16    3.04
   1   2  -6  119.03    3.21
   1   2  -6  125.07    3.23
   1   2  -6  120.48    2.88
  -1  -2   6  122.22    3.09
  -1  -2   6  125.02    3.27
  -1  -2   6  126.00    3.28
  -1  -2   6  123.43    2.85
  -1  -2   6  119.51    2.91
  -1  -2   6  125.93    3.05
   0   2  -6   47.52    1.25
   0   2  -6   44.02    1.30
   0   2  -6   47.48    1.18
   0   2  -6   46.30    1.31
   0   2  -6   46.54    1.25
   0  -2   6   45.68    1.28
   0  -2   6   45.86    1.22
   0  -2   6   44.94    1.06
   0  -2   6   43.18    1.26
   0  -2   6   45.45    1.21
  -1   2  -6   48.58    1.30
  -1   2  -6   46.77    1.09
  -1   2  -6   50.04    1.21
  -1   2  -6   49.01    1.32
  -1   2  -6   47.82    1.10
  -1   2  -6   46.61    1.36
  -1   2  -6   48.07    1.35
   1  -2   6   40.50    1.15
   1  -2   6   41.59    1.17
   1  -2   6   39.81    1.17
   1  -2   6   41.06    0.94
  -2   2  -6   58.93    1.37
  -2   2  -6   59.03    1.38
  -2   2  -6   56.71    1.65
  -2   2  -6   58.07    1.58
  -2   2  -6   59.13    1.43
  -2   2  -6   59.08    1.65
   2  -2   6   62.82    1.71
   2  -2   6   63.30    1.76
   2  -2   6   61.94    1.46
  -3   2  -6   65.57    1.84
  -3   2  -6   63.99    1.54
  -3   2  -6   62.25    1.84
  -3   2  -6   64.72    1.76
  -3   2  -6   62.25    1.53
   3  -2   6   48.80    1.46
   3  -2   6   50.57    1.26
   3  -2   6   51.71    1.17
   3  -2   6   50.81    1.51
  -4   2  -6    2.07    0.38
  -4   2  -6    1.58    0.23
   4  -2   6    6.53    0.42
   4  -2   6    6.72    0.50
   4  -2   6    6.40    0.50
  -5   2  -6   27.28    1.16
   5  -2   6   25.42    1.05
   5  -2   6   25.39    0.90
   5  -2   6   23.37    0.98
   6   1  -6    7.29    0.57
   6   1  -6    8.20    0.75
  -6  -1   6    6.76    0.59
  -6  -1   6    9.47    0.79
   5   1  -6   25.03    0.87
   5   1  -6   26.86    1.11
  -5  -1   6   27.99    0.99
  -5  -1   6   29.08    1.18
   4   1  -6   38.39    1.27
   4   1  -6   37.68    1.04
   4   1  -6   38.19    1.07
  -4  -1   6   32.64    1.11
  -4  -1   6   30.72    0.97
  -4  -1   6   31.92    0.92
   3   1  -6   24.93    0.71
   3   1  -6   24.43    0.88
   3   1  -6   26.49    0.90
   3   1  -6   26.55    0.76
  -3  -1   6   23.97    0.70
  -3  -1   6   21.91    0.72
  -3  -1   6   24.69    0.66
  -3  -1   6   22.34    0.82
   2   1  -6  167.89    3.91
   2   1  -6  172.24    4.45
   2   1  -6  166.20    3.73
   2   1  -6  164.57    3.72
   2   1  -6  170.91    3.92
   2   1  -6  166.39    4.44
   2   1  -6  172.57    4.16
  -2  -1   6  157.66    4.22
  -2  -1   6  164.85    3.54
  -2  -1   6  161.05    4.22
  -2  -1   6  155.05    3.86
  -2  -1   6  158.54    3.72
  -2  -1   6  162.41    3.71
   1   1  -6   23.59    0.64
   1   1  -6   24.19    0.58
   1   1  -6   23.18    0.75
   1   1  -6   25.59    0.77
   1   1  -6   25.30    0.70
   1   1  -6   24.98    0.68
  -1  -1   6   11.69    0.45
  -1  -1   6   12.29    0.37
  -1  -1   6   11.74    0.41
  -1  -1   6   12.46    0.34
  -1  -1   6   11.71    0.32
  -1  -1   6   12.60    0.46
   0   1  -6   44.23    1.19
   0   1  -6   43.66    1.27
   0   1  -6   45.52    1.11
   0   1  -6   43.45    1.14
   0   1  -6   45.14    1.06
   0   1  -6   45.91    1.27
   0  -1   6   49.72    1.40
   0  -1   6   48.27    1.39
   0  -1   6   50.13    1.19
   0  -1   6   49.04    1.31
   0  -1   6   51.28    1.26
  -1   1  -6   77.23    1.72
  -1   1  -6   77.22    1.83
  -1   1  -6   80.32    1.77
  -1   1  -6   77.70    2.14
  -1   1  -6   81.39    2.04
  -1   1  -6   78.73    1.96
  -1   1  -6   81.14    2.14
   1  -1   6   84.57    2.27
   1  -1   6   89.86    2.40
   1  -1   6   93.72    2.41
  -2   1  -6   85.28    2.40
  -2   1  -6   90.24    2.41
  -2   1  -6   88.17    2.01
  -2   1  -6   89.34    2.28
   2  -1   6   82.12    2.21
   2  -1   6   79.04    2.20
   2  -1   6   79.78    2.09
   2  -1   6   78.14    1.84
   2  -1   6   83.40    2.04
  -3   1  -6   48.41    1.43
  -3   1  -6   47.09    1.43
   3  -1   6   62.76    1.71
   3  -1   6   64.97    1.45
   3  -1   6   59.89    1.79
   3  -1   6   62.65    1.51
  -4   1  -6   73.33    2.15
   4  -1   6   64.88    1.83
   4  -1   6   66.51    1.66
   4  -1   6   66.74    1.96
  -5   1  -6    9.16    0.75
   5  -1   6   10.78    0.63
   5  -1   6   10.93    0.73
   5  -1   6   11.20    0.62
   6  -1   6   13.92    0.76
   6  -1   6   16.48    0.97
   6   0  -6    8.77    0.77
   6   0  -6    8.25    0.61
  -6   0   6    7.66    0.57
  -6   0   6   10.66    0.82
   5   0  -6    5.20    0.53
   5   0  -6    6.25    0.48
  -5   0   6    5.44    0.42
  -5   0   6    5.67    0.55
   4   0  -6    6.49    0.44
   4   0  -6    7.17    0.56
  -4   0   6   13.17    0.68
  -4   0   6   11.56    0.52
   3   0  -6  135.01    3.65
   3   0  -6  133.29    3.22
   3   0  -6  134.40    3.08
   3   0  -6  139.44    3.29
   3   0  -6  135.78    3.41
  -3   0   6  139.72    3.25
  -3   0   6  134.02    3.31
  -3   0   6  135.73    3.68
   2   0  -6   10.94    0.40
   2   0  -6   11.30    0.46
   2   0  -6   11.60    0.37
   2   0  -6   10.72    0.37
   2   0  -6   10.33    0.36
   2   0  -6   11.61    0.42
   2   0  -6   10.57    0.46
  -2   0   6   21.16    0.56
  -2   0   6   20.81    0.69
  -2   0   6   21.17    0.61
  -2   0   6   19.89    0.69
  -2   0   6   20.01    0.58
   1   0  -6  193.27    4.70
   1   0  -6  189.75    4.21
   1   0  -6  188.65    4.39
   1   0  -6  188.56    4.20
   1   0  -6  195.57    4.99
   1   0  -6  192.38    4.99
  -1   0   6  196.62    5.09
  -1   0   6  187.40    4.80
  -1   0   6  198.75    5.10
  -1   0   6  199.30    4.48
   0   0  -6   97.70    2.34
   0   0  -6   99.77    2.63
   0   0  -6   95.76    2.63
   0   0  -6  101.90    2.47
   0   0  -6   97.12    2.29
   0   0   6   94.53    2.17
   0   0   6   91.59    2.33
   0   0   6   94.47    2.49
   0   0   6   90.50    2.48
  -1   0  -6  111.14    3.02
  -1   0  -6  112.64    2.84
  -1   0  -6  116.72    3.02
   1   0   6   90.58    2.42
   1   0   6   91.02    2.42
   1   0   6   88.01    2.28
   1   0   6   91.63    2.21
  -2   0  -6  114.13    3.18
  -2   0  -6  121.76    3.00
  -2   0  -6  114.83    2.91
  -2   0  -6  121.84    2.69
  -2   0  -6  123.81    3.19
   2   0   6  133.38    3.66
   2   0   6  144.38    3.67
   2   0   6  129.86    3.44
   2   0   6  144.85    3.36
  -3   0  -6   50.72    1.46
  -3   0  -6   47.91    1.46
  -3   0  -6   49.38    1.34
  -3   0  -6   48.00    1.34
   3   0   6   31.85    1.03
   3   0   6   31.64    0.81
   3   0   6   31.64    0.93
  -4   0  -6   22.41    0.88
  -4   0  -6   21.95    0.81
   4   0   6   32.43    1.10
   4   0   6   31.81    0.98
  -5   0  -6   33.13    1.28
  -5   0  -6   32.96    1.16
   5   0   6   30.22    1.18
   5   0   6   30.15    0.99
  -6   0  -6    3.98    0.62
  -6   0  -6    4.73    0.58
   6   0   6    6.25    0.67
   6  -1  -6    9.23    0.65
   6  -1  -6    9.86    0.86
   5  -1  -6    7.24    0.61
   5  -1  -6    7.21    0.53
  -5   1   6    6.32    0.48
  -5   1   6    7.65    0.65
   4  -1  -6   73.56    2.13
   4  -1  -6   73.08    1.83
   4  -1  -6   70.31    1.86
   4  -1  -6   70.46    1.79
  -4   1   6   62.33    1.61
   3  -1  -6   23.17    0.82
   3  -1  -6   22.17    0.70
   3  -1  -6   23.00    0.73
   3  -1  -6   23.19    0.61
   3  -1  -6   22.87    0.65
  -3   1   6   28.55    0.94
  -3   1   6   27.02    0.76
  -3   1   6   27.25    0.93
   2  -1  -6   45.46    1.14
   2  -1  -6   46.83    1.35
   2  -1  -6   45.79    1.19
   2  -1  -6   47.22    1.35
   2  -1  -6   47.67    1.14
  -2   1   6   47.80    1.21
  -2   1   6   49.91    1.41
  -2   1   6   50.84    1.21
  -2   1   6   50.25    1.26
  -2   1   6   47.28    1.41
   1  -1  -6   47.12    1.19
   1  -1  -6   46.13    1.13
   1  -1  -6   49.29    1.34
   1  -1  -6   49.61    1.27
   1  -1  -6   46.40    1.13
   1  -1  -6   45.44    1.33
  -1   1   6   48.14    1.32
  -1   1   6   45.00    1.31
  -1   1   6   45.65    1.11
  -1   1   6   45.99    1.16
   0  -1  -6   83.98    2.27
   0  -1  -6   82.35    2.00
   0  -1  -6   84.76    2.01
   0  -1  -6   80.72    2.27
   0  -1  -6   90.18    2.14
   0   1   6   84.18    1.88
   0   1   6   85.12    1.97
   0   1   6   84.74    1.97
   0   1   6   77.96    2.22
   0   1   6   84.29    2.23
   0   1   6   78.11    2.08
  -1  -1  -6  606.87   14.46
  -1  -1  -6  584.38   15.38
  -1  -1  -6  575.49   15.13
  -1  -1  -6  572.16   13.69
   1   1   6  613.25   15.06
   1   1   6  626.70   14.58
   1   1   6  589.60   16.03
   1   1   6  615.64   15.65
  -2  -1  -6   83.73    2.20
  -2  -1  -6   79.53    1.86
  -2  -1  -6   78.63    2.00
  -2  -1  -6   81.57    2.03
  -2  -1  -6   77.37    2.19
  -2  -1  -6   78.43    1.83
   2   1   6   60.91    1.60
   2   1   6   63.46    1.74
   2   1   6   58.61    1.73
   2   1   6   64.81    1.58
  -3  -1  -6   57.31    1.56
  -3  -1  -6   56.82    1.70
  -3  -1  -6   60.86    1.54
   3   1   6   59.90    1.72
   3   1   6   58.78    1.71
   3   1   6   58.10    1.55
  -4  -1  -6   80.55    2.18
  -4  -1  -6   84.13    2.39
   4   1   6   71.46    2.09
  -5  -1  -6    4.06    0.47
  -5  -1  -6    5.59    0.57
   5   1   6    6.14    0.41
   5   1   6    7.27    0.60
  -6  -1  -6    9.26    0.73
  -6  -1  -6    8.74    0.79
   6   1   6    6.66    0.69
   5  -2  -6   12.67    0.71
   5  -2  -6   11.96    0.72
  -5   2   6   10.37    0.77
   4  -2  -6   32.22    1.00
   4  -2  -6   32.53    1.13
   4  -2  -6   32.20    1.00
  -4   2   6   34.37    1.18
  -4   2   6   34.20    0.94
   3  -2  -6   38.87    1.09
   3  -2  -6   40.24    0.96
   3  -2  -6   40.94    1.13
   3  -2  -6   40.53    1.01
   3  -2  -6   39.38    1.24
  -3   2   6   39.53    1.26
  -3   2   6   41.73    1.26
  -3   2   6   40.08    1.02
   2  -2  -6   28.23    0.89
   2  -2  -6   29.70    0.83
   2  -2  -6   28.12    0.79
   2  -2  -6   27.91    0.80
   2  -2  -6   28.70    0.89
  -2   2   6   23.05    0.77
  -2   2   6   23.10    0.69
  -2   2   6   22.18    0.68
  -2   2   6   23.45    0.76
   1  -2  -6   45.79    1.19
   1  -2  -6   45.03    1.15
   1  -2  -6   48.37    1.32
   1  -2  -6   46.33    1.30
   1  -2  -6   45.80    1.14
  -1   2   6   42.74    1.08
  -1   2   6   40.19    1.18
  -1   2   6   42.65    1.20
  -1   2   6   39.90    1.06
   0  -2  -6  109.76    2.59
   0  -2  -6  106.30    2.64
   0  -2  -6  115.71    2.75
   0  -2  -6  106.54    2.90
   0  -2  -6  110.98    2.90
   0  -2  -6  105.69    2.59
   0   2   6  102.04    2.30
   0   2   6   99.48    2.69
   0   2   6  100.86    2.39
   0   2   6  101.05    2.69
  -1  -2  -6    5.28    0.29
  -1  -2  -6    5.34    0.31
  -1  -2  -6    5.39    0.27
  -1  -2  -6    5.48    0.27
   1   2   6   11.46    0.45
   1   2   6   11.89    0.45
   1   2   6   12.10    0.39
  -2  -2  -6    6.41    0.36
  -2  -2  -6    6.18    0.35
  -2  -2  -6    6.81    0.29
  -2  -2  -6    6.11    0.32
  -2  -2  -6    6.77    0.38
   2   2   6    9.19    0.44
   2   2   6    9.78    0.37
   2   2   6    9.96    0.44
   2   2   6   10.20    0.40
  -3  -2  -6   39.79    1.04
  -3  -2  -6   38.09    1.12
  -3  -2  -6   37.59    1.20
   3   2   6   32.07    1.07
   3   2   6   33.60    0.92
   3   2   6   34.31    1.07
  -4  -2  -6   37.29    1.26
  -4  -2  -6   36.47    1.15
   4   2   6   47.33    1.48
   4   2   6   44.99    1.23
  -5  -2  -6   22.70    1.01
  -5  -2  -6   19.38    0.95
   5   2   6   19.20    0.94
  -6  -2  -6   11.93    0.89
  -6  -2  -6   11.31    0.87
   5  -3  -6   11.92    0.75
  -5   3   6   12.52    0.79
  -5   3   6   10.75    0.78
   4  -3  -6   24.05    0.93
   4  -3  -6   23.87    0.88
   4  -3  -6   24.31    0.85
  -4   3   6   24.73    0.92
  -4   3   6   24.30    0.96
   3  -3  -6    9.61    0.53
   3  -3  -6    9.25    0.48
   3  -3  -6    9.13    0.27
   3  -3  -6    8.97    0.24
   3  -3  -6    9.27    0.51
  -3   3   6   11.54    0.56
  -3   3   6   11.25    0.57
  -3   3   6   11.73    0.57
   2  -3  -6   48.14    1.27
   2  -3  -6   50.27    1.29
   2  -3  -6   49.64    1.42
   2  -3  -6   50.49    1.31
  -2   3   6   51.79    1.42
  -2   3   6   52.87    1.50
  -2   3   6   51.79    1.49
  -2   3   6   52.92    1.37
   1  -3  -6   64.07    1.58
   1  -3  -6   64.76    1.63
   1  -3  -6   66.24    1.76
   1  -3  -6   64.17    1.78
   1  -3  -6   63.65    1.56
  -1   3   6   63.43    1.64
  -1   3   6   62.00    1.73
  -1   3   6   63.68    1.75
  -1   3   6   64.04    1.59
   0  -3  -6  106.85    2.69
   0  -3  -6  106.80    2.87
   0  -3  -6  110.29    2.59
   0  -3  -6  109.01    2.87
   0  -3  -6  109.03    2.61
   0   3   6  124.46    3.22
   0   3   6  120.66    3.21
   0   3   6  120.53    2.77
  -1  -3  -6   85.06    2.00
  -1  -3  -6   87.27    2.30
  -1  -3  -6   84.32    2.11
  -1  -3  -6   86.44    2.17
  -1  -3  -6   85.82    2.11
  -1  -3  -6   85.04    2.32
  -1  -3  -6   87.36    2.20
   1   3   6   85.95    2.08
   1   3   6   81.99    2.28
   1   3   6   85.11    2.26
   1   3   6   83.99    1.96
  -2  -3  -6   43.46    1.14
  -2  -3  -6   42.22    1.11
  -2  -3  -6   40.88    1.26
  -2  -3  -6   43.85    1.19
   2   3   6   30.38    0.93
   2   3   6   28.81    0.93
  -3  -3  -6   71.69    1.93
  -3  -3  -6   73.55    2.08
  -3  -3  -6   73.76    1.84
   3   3   6   78.57    2.25
   3   3   6   81.01    2.25
  -4  -3  -6   12.72    0.70
  -4  -3  -6   12.34    0.67
   4   3   6    8.94    0.61
  -5  -3  -6   11.39    0.73
  -5  -3  -6   12.18    0.75
   5   3   6   13.66    0.77
   4  -4  -6    9.00    0.60
   4  -4  -6    9.51    0.57
  -4   4   6   10.65    0.71
  -4   4   6   11.46    0.65
   3  -4  -6   18.19    0.68
   3  -4  -6   18.73    0.74
   3  -4  -6   17.23    0.71
   3  -4  -6   17.17    0.73
  -3   4   6   17.66    0.71
  -3   4   6   17.76    0.76
   2  -4  -6   19.00    0.67
   2  -4  -6   18.65    0.69
   2  -4  -6   19.54    0.70
   2  -4  -6   19.20    0.65
  -2   4   6   16.75    0.61
  -2   4   6   16.18    0.66
  -2   4   6   15.21    0.58
   1  -4  -6   42.73    1.20
   1  -4  -6   42.09    1.17
   1  -4  -6   41.80    1.01
   1  -4  -6   42.02    1.15
   1  -4  -6   40.61    1.10
   1  -4  -6   40.43    1.12
  -1   4   6   49.05    1.36
  -1   4   6   46.75    1.33
   0  -4  -6   43.31    1.10
   0  -4  -6   42.57    1.19
   0  -4  -6   43.14    1.19
   0  -4  -6   42.98    1.18
   0   4   6   42.96    1.20
  -1  -4  -6    3.87    0.25
  -1  -4  -6    3.89    0.31
  -1  -4  -6    4.25    0.34
  -1  -4  -6    3.95    0.28
  -1  -4  -6    4.55    0.31
  -1  -4  -6    3.80    0.28
   1   4   6    4.97    0.28
   1   4   6    5.47    0.30
   1   4   6    4.84    0.32
  -2  -4  -6   92.03    2.35
  -2  -4  -6   92.21    2.52
  -2  -4  -6   94.34    2.36
  -2  -4  -6   90.59    2.20
   2   4   6   89.23    2.52
   2   4   6   95.73    2.51
  -3  -4  -6   21.98    0.76
  -3  -4  -6   22.76    0.84
  -3  -4  -6   22.64    0.83
   3   4   6   22.72    0.84
  -4  -4  -6   24.81    0.99
  -4  -4  -6   22.64    0.94
   4   4   6   22.88    0.92
  -5  -4  -6   20.46    1.04
   5   4   6   16.53    0.89
   4  -5  -6    7.47    0.59
   4  -5  -6   10.05    0.69
   4  -5  -6    9.66    0.61
  -4   5   6    9.79    0.78
  -4   5   6    9.07    0.62
   3  -5  -6   10.08    0.54
   3  -5  -6   10.55    0.66
   3  -5  -6   10.20    0.61
  -3   5   6    8.93    0.51
  -3   5   6    9.02    0.68
   2  -5  -6   36.59    1.07
   2  -5  -6   36.59    1.11
   2  -5  -6   35.96    1.07
  -2   5   6   36.02    1.21
  -2   5   6   36.61    1.07
   1  -5  -6   29.57    0.92
   1  -5  -6   29.40    0.77
   1  -5  -6   28.54    0.90
   1  -5  -6   29.17    0.89
   0  -5  -6   20.39    0.59
   0  -5  -6   20.52    0.73
   0  -5  -6   20.79    0.64
   0   5   6   22.41    0.64
   0   5   6   22.84    0.64
  -1  -5  -6   52.85    1.40
  -1  -5  -6   51.44    1.42
  -1  -5  -6   50.81    1.36
   1   5   6   41.67    1.19
   1   5   6   43.70    1.19
  -2  -5  -6   15.33    0.66
  -2  -5  -6   15.14    0.66
   2   5   6   15.65    0.61
  -3  -5  -6   20.60    0.88
   3   5   6   19.46    0.76
  -4  -5  -6   15.26    0.88
   4   5   6   13.91    0.74
   2  -6  -6    8.52    0.62
   2  -6  -6    7.66    0.53
   2  -6  -6    8.24    0.51
  -2   6   6    8.58    0.69
   1  -6  -6   20.85    0.76
   1  -6  -6   20.00    0.80
   1  -6  -6   21.38    0.78
   0  -6  -6   23.13    0.84
   0  -6  -6   24.32    0.85
   0  -6  -6   23.14    0.81
  -1  -6  -6   10.15    0.60
  -1  -6  -6    9.55    0.55
  -1  -6  -6   10.17    0.57
  -2  -6  -6   32.54    1.09
  -2  -6  -6   32.41    1.04
  -2  -6  -6   32.30    1.08
   2   6   6   30.99    0.92
  -3  -6  -6    9.49    0.66
   3   6   6    7.66    0.50
   0  -7  -6    8.93    0.61
   0  -7  -6    9.16    0.64
  -1  -7  -6   19.95    0.83
  -1  -7  -6   20.87    0.83
  -2  -6   7   11.84    0.79
  -2  -6   7   10.13    0.75
  -1  -6   7   10.49    0.71
  -1  -6   7   10.89    0.73
  -1  -6   7   11.86    0.64
   0  -6   7   16.42    0.79
   0  -6   7   17.62    0.86
   1  -6   7    3.87    0.50
   4   5  -7    9.21    0.66
   3   5  -7    4.47    0.40
  -3  -5   7    4.52    0.53
  -3  -5   7    4.01    0.53
   2   5  -7   21.72    0.75
  -2  -5   7   27.27    0.96
  -2  -5   7   25.45    1.00
   1   5  -7   22.33    0.69
  -1  -5   7   19.41    0.73
  -1  -5   7   18.95    0.81
  -1  -5   7   18.21    0.75
   0   5  -7    6.25    0.27
   0  -5   7    7.98    0.54
  -1   5  -7   26.50    0.78
  -1   5  -7   28.38    1.09
   1  -5   7   27.62    1.02
  -2   5  -7   12.18    0.78
  -2   5  -7   13.47    0.54
   2  -5   7   13.07    0.73
  -3   5  -7   10.30    0.58
  -3   5  -7   11.42    0.82
   3  -5   7   11.88    0.83
   4   4  -7    8.35    0.62
  -4  -4   7    9.89    0.69
  -4  -4   7    9.80    0.69
   3   4  -7   28.04    0.99
  -3  -4   7   28.68    1.06
  -3  -4   7   31.08    1.01
   2   4  -7   32.67    1.03
  -2  -4   7   31.27    1.06
  -2  -4   7   31.20    0.94
  -2  -4   7   34.51    1.04
  -2  -4   7   31.66    0.87
  -2  -4   7   31.46    1.00
   1   4  -7   22.11    0.74
   1   4  -7   22.44    0.72
   1   4  -7   22.22    0.60
  -1  -4   7   26.90    0.81
  -1  -4   7   26.00    0.85
  -1  -4   7   25.33    0.67
  -1  -4   7   25.55    0.89
  -1  -4   7   26.14    0.84
   0  -4   7   27.25    0.81
   0  -4   7   27.08    0.90
  -1   4  -7   14.61    0.56
  -1   4  -7   16.47    0.75
   1  -4   7   15.74    0.69
   1  -4   7   16.31    0.57
   1  -4   7   15.85    0.41
  -2   4  -7   26.87    0.90
  -2   4  -7   27.65    1.03
   2  -4   7   28.20    1.05
   2  -4   7   30.26    0.77
  -3   4  -7    9.22    0.72
  -3   4  -7    8.50    0.56
   3  -4   7    8.27    0.43
   3  -4   7    9.48    0.64
  -4   4  -7    8.83    0.65
  -4   4  -7    8.26    0.71
   4  -4   7    9.50    0.78
   4  -4   7    8.83    0.52
   5   3  -7    9.65    0.77
  -5  -3   7    9.60    0.76
  -5  -3   7   10.25    0.76
  -5  -3   7   10.72    0.68
   4   3  -7   18.50    0.84
  -4  -3   7   17.19    0.83
  -4  -3   7   18.08    0.82
  -4  -3   7   17.56    0.72
   3   3  -7   21.82    0.80
   3   3  -7   19.61    0.79
  -3  -3   7   16.59    0.49
  -3  -3   7   15.69    0.70
  -3  -3   7   16.39    0.68
  -3  -3   7   16.39    0.68
   2   3  -7   82.62    2.30
   2   3  -7   84.83    2.12
   2   3  -7   81.00    2.29
  -2  -3   7   84.53    2.17
  -2  -3   7   83.30    2.32
  -2  -3   7   86.41    2.04
  -2  -3   7   84.24    2.13
  -2  -3   7   82.55    2.22
  -2  -3   7   85.75    1.88
   1   3  -7   28.22    0.72
   1   3  -7   29.68    0.87
   1   3  -7   29.40    0.91
   1   3  -7   28.57    0.90
  -1  -3   7   18.35    0.63
  -1  -3   7   18.04    0.65
  -1  -3   7   18.32    0.63
  -1  -3   7   18.76    0.52
   0   3  -7   32.75    0.98
   0   3  -7   33.92    0.99
   0   3  -7   31.53    1.00
   0  -3   7   35.84    1.06
   0  -3   7   35.73    1.05
   0  -3   7   35.83    1.06
  -1   3  -7   69.84    1.57
  -1   3  -7   70.00    1.89
  -1   3  -7   69.06    1.94
  -1   3  -7   71.28    1.92
   1  -3   7   63.02    1.79
   1  -3   7   66.16    1.78
  -2   3  -7   16.69    0.69
  -2   3  -7   16.87    0.55
  -2   3  -7   16.32    0.65
  -2   3  -7   17.35    0.63
  -2   3  -7   16.97    0.50
   2  -3   7   15.52    0.65
   2  -3   7   15.49    0.47
   2  -3   7   15.10    0.59
  -3   3  -7   12.31    0.65
  -3   3  -7   12.28    0.61
   3  -3   7   11.25    0.64
   3  -3   7   10.13    0.54
   3  -3   7   10.40    0.45
  -4   3  -7   17.88    0.83
  -4   3  -7   18.77    0.91
   4  -3   7   16.73    0.80
   4  -3   7   16.96    0.65
  -5   3  -7    1.58    0.54
  -5   3  -7    2.55    0.49
   5  -3   7    1.95    0.44
   5  -3   7    2.11    0.37
   5   2  -7   10.75    0.60
   5   2  -7   11.44    0.74
  -5  -2   7    9.57    0.58
  -5  -2   7   10.70    0.73
  -5  -2   7   10.21    0.70
   4   2  -7    1.41    0.21
   4   2  -7    1.55    0.26
   4   2  -7    1.92    0.38
  -4  -2   7    0.67    0.33
  -4  -2   7    1.11    0.32
  -4  -2   7    0.80    0.28
   3   2  -7  106.35    2.66
   3   2  -7  104.24    2.41
   3   2  -7  102.49    2.92
   3   2  -7  103.79    2.37
   3   2  -7  112.12    2.94
  -3  -2   7  102.96    2.90
  -3  -2   7  107.61    2.40
  -3  -2   7  106.62    2.57
  -3  -2   7  102.74    2.67
   2   2  -7    1.12    0.23
   2   2  -7    1.09    0.13
   2   2  -7    1.01    0.21
   2   2  -7    1.50    0.17
  -2  -2   7    0.22    0.14
  -2  -2   7    0.28    0.19
  -2  -2   7    0.38    0.10
  -2  -2   7    0.34    0.15
  -2  -2   7    0.41    0.22
  -2  -2   7    0.44    0.20
   1   2  -7   64.03    1.70
   1   2  -7   63.10    1.80
   1   2  -7   68.15    1.82
  -1  -2   7   78.46    2.12
  -1  -2   7   77.69    1.82
  -1  -2   7   75.98    1.96
  -1  -2   7   77.53    1.71
  -1  -2   7   75.80    1.98
  -1  -2   7   76.30    2.10
   0   2  -7   92.61    2.58
   0   2  -7   96.85    2.20
   0   2  -7   95.38    2.41
   0   2  -7   96.46    2.59
   0   2  -7   97.57    2.46
   0   2  -7   96.58    2.30
   0  -2   7   90.18    2.40
   0  -2   7   86.01    2.38
   0  -2   7   87.51    2.04
   0  -2   7   92.36    2.23
   0  -2   7   85.55    2.27
  -1   2  -7   35.61    0.82
  -1   2  -7   35.58    0.94
  -1   2  -7   34.51    1.07
  -1   2  -7   36.73    1.06
  -1   2  -7   34.80    1.00
  -1   2  -7   34.89    0.82
   1  -2   7   45.84    1.27
   1  -2   7   44.34    1.31
   1  -2   7   45.86    1.30
  -2   2  -7   49.73    1.18
  -2   2  -7   48.33    1.44
  -2   2  -7   49.20    1.24
  -2   2  -7   47.24    1.35
  -2   2  -7   50.96    1.43
   2  -2   7   54.51    1.52
   2  -2   7   53.66    1.56
   2  -2   7   55.23    1.29
  -3   2  -7   47.12    1.36
  -3   2  -7   46.35    1.15
  -3   2  -7   44.16    1.41
  -3   2  -7   46.10    1.40
   3  -2   7   38.76    1.24
   3  -2   7   39.83    0.93
   3  -2   7   40.61    1.03
   3  -2   7   38.52    1.20
  -4   2  -7    9.84    0.65
   4  -2   7   10.76    0.64
   4  -2   7   10.36    0.63
   4  -2   7   11.49    0.54
  -5   2  -7   22.44    1.04
   5  -2   7   23.11    1.03
   5  -2   7   23.63    0.98
   5  -2   7   24.97    0.89
   5   1  -7    6.49    0.47
   5   1  -7    6.00    0.57
  -5  -1   7    8.32    0.58
  -5  -1   7    8.98    0.70
   4   1  -7   93.02    2.64
   4   1  -7   92.00    2.36
   4   1  -7   90.12    2.19
  -4  -1   7   83.12    2.19
  -4  -1   7   84.97    2.45
   3   1  -7    8.29    0.47
   3   1  -7    7.96    0.36
   3   1  -7    7.85    0.38
   3   1  -7    7.33    0.47
   3   1  -7    7.97    0.34
  -3  -1   7   10.76    0.54
  -3  -1   7    9.94    0.45
  -3  -1   7   11.38    0.40
   2   1  -7   53.31    1.51
   2   1  -7   50.63    1.30
   2   1  -7   50.63    1.21
   2   1  -7   51.55    1.22
   2   1  -7   53.99    1.32
   2   1  -7   53.60    1.38
   2   1  -7   49.60    1.50
  -2  -1   7   54.27    1.43
  -2  -1   7   52.08    1.56
  -2  -1   7   54.77    1.56
  -2  -1   7   54.91    1.27
  -2  -1   7   56.21    1.37
   1   1  -7  108.38    2.62
   1   1  -7  111.20    2.82
   1   1  -7  116.45    2.66
   1   1  -7  116.92    3.02
   1   1  -7  110.05    3.01
   1   1  -7  112.80    2.48
  -1  -1   7   86.82    1.94
  -1  -1   7   86.94    2.34
  -1  -1   7   86.70    2.33
  -1  -1   7   88.34    2.03
  -1  -1   7   83.21    2.19
  -1  -1   7   83.50    2.11
   0   1  -7   89.05    2.24
   0   1  -7   88.72    2.47
   0   1  -7   96.12    2.33
   0   1  -7   94.97    2.48
   0   1  -7   87.70    2.12
   0  -1   7  103.16    2.70
   0  -1   7  108.09    2.88
   0  -1   7  111.18    2.61
   0  -1   7  104.72    2.87
   0  -1   7  108.63    2.49
  -1   1  -7   79.66    1.76
  -1   1  -7   80.77    2.03
  -1   1  -7   77.45    1.95
  -1   1  -7   74.99    2.14
  -1   1  -7   77.70    1.71
  -1   1  -7   81.14    2.14
  -1   1  -7   76.43    1.83
   1  -1   7   82.76    2.28
   1  -1   7   81.07    2.15
   1  -1   7   87.20    2.28
  -2   1  -7   67.79    1.78
  -2   1  -7   65.04    1.87
  -2   1  -7   65.99    1.86
  -2   1  -7   66.37    1.55
   2  -1   7   50.74    1.46
   2  -1   7   50.21    1.47
   2  -1   7   50.71    1.39
  -3   1  -7    6.95    0.47
  -3   1  -7    7.05    0.45
   3  -1   7   10.14    0.51
   3  -1   7    9.49    0.47
   3  -1   7   10.14    0.35
  -4   1  -7   75.67    2.23
   4  -1   7   80.12    1.94
   4  -1   7   79.21    2.17
   4  -1   7   79.29    2.31
  -5   1  -7    2.55    0.50
   5  -1   7    1.52    0.34
   5  -1   7    1.82    0.45
   6   0  -7    4.49    0.50
   6   0  -7    3.63    0.57
  -6   0   7    4.96    0.65
  -6   0   7    4.69    0.48
   5   0  -7   22.21    0.85
   5   0  -7   22.44    1.03
  -5   0   7   16.82    0.72
  -5   0   7   17.80    0.94
   4   0  -7   23.63    0.77
   4   0  -7   23.59    0.95
  -4   0   7   31.65    1.14
  -4   0   7   31.72    0.95
   3   0  -7  110.03    2.58
   3   0  -7  114.70    2.65
   3   0  -7  109.87    2.70
   3   0  -7  112.03    2.86
   3   0  -7  113.81    3.08
  -3   0   7  115.52    2.89
  -3   0   7  120.87    3.23
   2   0  -7   36.03    0.90
   2   0  -7   37.24    1.10
   2   0  -7   37.04    1.01
   2   0  -7   35.31    0.90
   2   0  -7   34.06    0.95
   2   0  -7   35.44    0.93
   2   0  -7   35.78    1.10
  -2   0   7   21.66    0.63
  -2   0   7   21.90    0.75
  -2   0   7   21.47    0.73
  -2   0   7   20.79    0.62
  -2   0   7   21.47    0.59
   1   0  -7  505.75   11.34
   1   0  -7  504.59   11.31
   1   0  -7  534.98   13.28
   1   0  -7  495.71   11.76
   1   0  -7  499.35   13.15
   1   0  -7  532.02   12.43
  -1   0   7  557.39   14.00
  -1   0   7  536.09   13.40
  -1   0   7  554.47   12.41
  -1   0   7  515.40   13.86
  -1   0   7  538.77   11.84
   0   0  -7  119.71    2.82
   0   0  -7  118.90    3.24
   0   0  -7  121.06    2.89
   0   0  -7  120.75    3.04
   0   0  -7  127.12    3.24
   0   0   7  122.55    2.73
   0   0   7  110.58    3.11
   0   0   7  118.90    3.12
   0   0   7  115.21    2.93
  -1   0  -7   97.49    2.55
  -1   0  -7   91.32    2.54
  -1   0  -7   93.99    2.21
  -1   0  -7   93.50    2.39
   1   0   7   75.64    2.03
   1   0   7   79.29    2.17
   1   0   7   82.91    1.97
   1   0   7   79.27    2.17
  -2   0  -7   10.36    0.46
  -2   0  -7    9.76    0.34
  -2   0  -7   10.58    0.42
  -2   0  -7   10.89    0.46
  -2   0  -7   10.86    0.38
   2   0   7   16.15    0.55
   2   0   7   16.23    0.59
   2   0   7   15.96    0.55
   2   0   7   14.73    0.58
  -3   0  -7  144.86    3.47
  -3   0  -7  131.12    3.68
  -3   0  -7  133.26    3.38
   3   0   7  130.34    2.83
   3   0   7  124.77    3.20
   3   0   7  123.01    3.42
  -4   0  -7    2.24    0.35
  -4   0  -7    2.57    0.37
   4   0   7    7.00    0.52
   4   0   7    7.25    0.44
  -5   0  -7   18.73    0.89
  -5   0  -7   17.95    0.90
   5   0   7   18.79    0.88
   5   0   7   18.36    0.73
  -6   0  -7    8.17    0.66
  -6   0  -7    7.99    0.74
   6   0   7    6.84    0.70
   5  -1  -7   11.60    0.77
   5  -1  -7   10.77    0.62
  -5   1   7   12.79    0.59
  -5   1   7   13.50    0.85
   4  -1  -7   77.73    1.97
   4  -1  -7   77.57    2.01
   4  -1  -7   80.79    2.30
   4  -1  -7   75.66    1.92
  -4   1   7   74.34    2.14
  -4   1   7   68.37    1.81
   3  -1  -7   30.56    0.78
   3  -1  -7   29.36    1.01
   3  -1  -7   29.83    0.86
   3  -1  -7   28.93    0.88
  -3   1   7   21.99    0.65
  -3   1   7   23.66    0.83
  -3   1   7   22.70    0.85
   2  -1  -7  140.31    3.21
   2  -1  -7  145.92    3.35
   2  -1  -7  144.83    3.29
   2  -1  -7  138.54    3.78
   2  -1  -7  143.28    3.78
   2  -1  -7  140.50    3.21
  -2   1   7  143.21    3.42
  -2   1   7  148.63    3.85
  -2   1   7  138.28    3.84
  -2   1   7  145.37    3.26
  -2   1   7  146.44    3.40
   1  -1  -7   23.93    0.78
   1  -1  -7   24.57    0.66
   1  -1  -7   25.51    0.73
   1  -1  -7   24.42    0.78
   1  -1  -7   23.63    0.65
   1  -1  -7   24.06    0.69
  -1   1   7   23.22    0.76
  -1   1   7   24.06    0.67
  -1   1   7   23.55    0.77
  -1   1   7   23.67    0.60
   0  -1  -7   22.24    0.72
   0  -1  -7   22.66    0.67
   0  -1  -7   20.50    0.71
   0  -1  -7   22.23    0.63
   0   1   7   24.18    0.77
   0   1   7   22.78    0.76
   0   1   7   24.61    0.65
   0   1   7   24.32    0.63
   0   1   7   24.22    0.67
   0   1   7   22.86    0.70
  -1  -1  -7   77.23    2.12
  -1  -1  -7   76.95    2.13
  -1  -1  -7   80.94    1.99
  -1  -1  -7   75.49    1.91
   1   1   7   96.46    2.32
   1   1   7   96.57    2.58
   1   1   7   93.77    2.57
   1   1   7   94.74    2.41
  -2  -1  -7  222.76    5.33
  -2  -1  -7  219.30    5.66
  -2  -1  -7  205.80    5.65
  -2  -1  -7  219.14    4.80
  -2  -1  -7  212.33    5.17
  -2  -1  -7  217.01    4.74
   2   1   7  190.43    4.82
   2   1   7  187.29    4.40
   2   1   7  180.70    4.52
   2   1   7  173.10    4.81
  -3  -1  -7   31.53    1.06
  -3  -1  -7   31.81    0.92
  -3  -1  -7   31.14    0.96
   3   1   7   43.94    1.21
   3   1   7   43.87    1.36
  -4  -1  -7   52.31    1.61
  -4  -1  -7   49.79    1.47
   4   1   7   47.99    1.37
   4   1   7   51.15    1.56
  -5  -1  -7   12.14    0.72
  -5  -1  -7   12.53    0.77
   5   1   7    7.41    0.63
   5   1   7    7.09    0.46
  -6  -1  -7    8.19    0.77
  -6  -1  -7    6.72    0.65
   6   1   7    9.13    0.79
   5  -2  -7   30.72    1.07
   5  -2  -7   29.99    1.20
  -5   2   7   32.77    1.30
   4  -2  -7    7.93    0.59
   4  -2  -7    7.96    0.50
   4  -2  -7    7.37    0.50
  -4   2   7   15.28    0.74
  -4   2   7   14.18    0.49
   3  -2  -7  110.75    3.01
   3  -2  -7  107.88    2.58
   3  -2  -7  109.97    2.67
   3  -2  -7  108.81    2.53
  -3   2   7  106.33    2.57
  -3   2   7  109.61    2.96
  -3   2   7  107.12    2.97
   2  -2  -7   46.04    1.36
   2  -2  -7   46.20    1.18
   2  -2  -7   45.78    1.18
   2  -2  -7   47.35    1.23
  -2   2   7   42.45    1.16
  -2   2   7   45.10    1.30
  -2   2   7   42.21    1.29
  -2   2   7   45.20    1.18
   1  -2  -7   41.87    1.20
   1  -2  -7   41.87    1.20
   1  -2  -7   40.52    1.09
   1  -2  -7   40.70    1.05
   1  -2  -7   40.42    1.04
  -1   2   7   50.27    1.40
  -1   2   7   47.82    1.23
  -1   2   7   49.60    1.26
  -1   2   7   46.52    1.38
   0  -2  -7   69.12    1.75
   0  -2  -7   70.13    1.96
   0  -2  -7   72.09    1.95
   0  -2  -7   69.87    1.75
   0  -2  -7   70.34    1.71
   0  -2  -7   75.21    1.86
   0   2   7   82.61    1.96
   0   2   7   82.07    1.90
   0   2   7   79.08    2.22
   0   2   7   82.65    2.23
  -1  -2  -7   90.00    2.29
  -1  -2  -7   88.17    2.18
  -1  -2  -7   90.51    2.21
  -1  -2  -7   92.83    2.44
  -1  -2  -7   90.17    2.45
   1   2   7   65.59    1.89
   1   2   7   70.28    1.70
   1   2   7   69.04    1.89
  -2  -2  -7   86.70    1.99
  -2  -2  -7   84.67    2.17
  -2  -2  -7   84.10    2.14
  -2  -2  -7   85.24    2.35
   2   2   7  114.59    3.05
   2   2   7  111.09    3.04
   2   2   7  118.31    2.79
   2   2   7  107.70    2.83
  -3  -2  -7  101.58    2.79
  -3  -2  -7   97.70    2.54
  -3  -2  -7  101.48    2.54
   3   2   7  102.63    2.76
   3   2   7   98.00    2.51
   3   2   7   97.44    2.75
  -4  -2  -7    2.21    0.38
  -4  -2  -7    1.91    0.36
   4   2   7    2.18    0.22
   4   2   7    2.60    0.38
  -5  -2  -7   34.94    1.31
  -5  -2  -7   36.26    1.23
   5   2   7   36.32    1.33
   5  -3  -7    2.74    0.48
  -5   3   7    5.51    0.56
  -5   3   7    4.94    0.55
   4  -3  -7   29.17    0.96
   4  -3  -7   26.11    0.93
   4  -3  -7   28.06    1.03
  -4   3   7   24.60    1.00
  -4   3   7   24.96    0.94
   3  -3  -7    2.82    0.33
   3  -3  -7    2.36    0.30
   3  -3  -7    2.43    0.31
   3  -3  -7    2.64    0.32
   3  -3  -7    2.36    0.16
  -3   3   7    3.48    0.34
  -3   3   7    3.85    0.36
  -3   3   7    4.26    0.37
   2  -3  -7   53.53    1.40
   2  -3  -7   55.82    1.45
   2  -3  -7   55.31    1.57
   2  -3  -7   54.31    1.40
  -2   3   7   62.16    1.77
  -2   3   7   61.53    1.65
  -2   3   7   63.46    1.78
   1  -3  -7   65.68    1.62
   1  -3  -7   67.75    1.82
   1  -3  -7   67.24    1.83
   1  -3  -7   63.67    1.66
   1  -3  -7   64.63    1.60
  -1   3   7   70.58    1.85
  -1   3   7   74.66    1.83
  -1   3   7   72.03    1.99
  -1   3   7   73.28    2.01
   0  -3  -7   74.83    1.98
   0  -3  -7   70.28    1.81
   0  -3  -7   73.31    1.75
   0  -3  -7   72.67    1.84
   0  -3  -7   71.42    1.98
   0   3   7   63.64    1.53
   0   3   7   62.29    1.51
   0   3   7   63.97    1.74
   0   3   7   61.04    1.74
  -1  -3  -7   63.43    1.63
  -1  -3  -7   63.17    1.65
  -1  -3  -7   67.86    1.71
  -1  -3  -7   64.83    1.81
  -1  -3  -7   64.73    1.67
  -1  -3  -7   64.48    1.78
   1   3   7   68.35    1.69
   1   3   7   73.04    1.96
   1   3   7   70.58    1.98
   1   3   7   73.41    1.78
  -2  -3  -7  129.11    3.16
  -2  -3  -7  124.92    2.93
  -2  -3  -7  126.18    3.44
  -2  -3  -7  132.82    3.22
   2   3   7  113.66    3.09
   2   3   7  115.24    3.08
  -3  -3  -7    3.71    0.34
  -3  -3  -7    3.46    0.35
  -3  -3  -7    3.80    0.25
  -3  -3  -7    3.30    0.34
   3   3   7    5.56    0.43
   3   3   7    6.06    0.46
  -4  -3  -7   48.20    1.47
  -4  -3  -7   50.59    1.59
   4   3   7   43.41    1.43
  -5  -3  -7   10.10    0.77
  -5  -3  -7    8.31    0.64
   5   3   7    8.62    0.74
   4  -4  -7    4.11    0.47
   4  -4  -7    3.91    0.41
   4  -4  -7    3.80    0.48
  -4   4   7    5.14    0.48
  -4   4   7    6.55    0.56
   3  -4  -7   42.81    1.23
   3  -4  -7   42.63    1.24
   3  -4  -7   43.31    1.24
  -3   4   7   41.61    1.29
   2  -4  -7   24.18    0.79
   2  -4  -7   24.25    0.80
   2  -4  -7   24.21    0.80
   2  -4  -7   22.34    0.77
  -2   4   7   22.03    0.78
  -2   4   7   23.31    0.80
  -2   4   7   22.59    0.80
   1  -4  -7   10.51    0.50
   1  -4  -7   10.38    0.51
   1  -4  -7   10.72    0.44
   1  -4  -7   10.84    0.48
  -1   4   7    8.45    0.48
  -1   4   7    8.82    0.41
  -1   4   7    9.77    0.43
   0  -4  -7   46.78    1.28
   0  -4  -7   44.98    1.28
   0  -4  -7   45.20    1.15
   0  -4  -7   43.88    1.24
   0   4   7   49.30    1.37
   0   4   7   48.20    1.36
  -1  -4  -7   29.61    0.95
  -1  -4  -7   32.02    0.95
  -1  -4  -7   33.30    0.91
  -1  -4  -7   31.83    0.98
  -1  -4  -7   31.05    0.92
   1   4   7   24.53    0.77
   1   4   7   25.60    0.73
   1   4   7   23.46    0.79
  -2  -4  -7   47.77    1.32
  -2  -4  -7   48.62    1.29
  -2  -4  -7   49.85    1.44
  -2  -4  -7   48.35    1.35
   2   4   7   62.60    1.74
   2   4   7   60.01    1.75
  -3  -4  -7   60.54    1.70
  -3  -4  -7   61.61    1.82
  -3  -4  -7   61.98    1.59
   3   4   7   52.59    1.60
  -4  -4  -7   12.01    0.69
  -4  -4  -7   12.99    0.72
   4   4   7   11.61    0.67
  -5  -4  -7   10.14    0.73
   5   4   7   10.68    0.78
   4  -5  -7   10.23    0.74
   4  -5  -7    8.97    0.61
   4  -5  -7    9.01    0.67
  -4   5   7    8.42    0.66
  -4   5   7    8.86    0.63
   3  -5  -7   14.58    0.67
   3  -5  -7   16.17    0.78
   3  -5  -7   15.24    0.72
  -3   5   7   14.30    0.77
  -3   5   7   14.93    0.65
   2  -5  -7   15.15    0.69
   2  -5  -7   14.72    0.63
   2  -5  -7   14.73    0.70
  -2   5   7   17.75    0.78
   1  -5  -7   45.52    1.26
   1  -5  -7   46.18    1.30
   1  -5  -7   45.70    1.27
  -1   5   7   44.94    1.26
   0  -5  -7   21.97    0.66
   0  -5  -7   23.05    0.80
   0  -5  -7   21.71    0.77
   0   5   7   15.51    0.51
  -1  -5  -7   27.06    0.90
  -1  -5  -7   25.76    0.85
  -1  -5  -7   26.12    0.82
   1   5   7   30.23    0.91
  -2  -5  -7   34.33    1.06
  -2  -5  -7   34.06    1.10
  -2  -5  -7   35.58    1.09
   2   5   7   26.12    0.88
  -3  -5  -7    2.70    0.42
  -3  -5  -7    3.33    0.40
   3   5   7    5.20    0.42
  -4  -5  -7   16.23    0.92
   4   5   7   16.08    0.79
   2  -6  -7   10.41    0.60
   2  -6  -7   12.18    0.69
   2  -6  -7   10.31    0.64
  -2   6   7   11.00    0.74
   1  -6  -7    8.17    0.54
   1  -6  -7    7.44    0.53
   1  -6  -7    7.65    0.54
   0  -6  -7   24.61    0.86
   0  -6  -7   25.21    0.89
   0  -6  -7   25.70    0.90
  -1  -6  -7   24.77    0.87
  -1  -6  -7   24.90    0.84
  -1  -6  -7   23.88    0.90
  -2  -6  -7   20.80    0.84
  -2  -6  -7   20.56    0.84
  -2  -6  -7   21.60    0.87
   2   6   7   23.31    0.77
  -3  -6  -7   22.34    0.97
   3   6   7   18.30    0.75
  -2  -6   8   18.91    0.96
  -2  -6   8   19.92    0.96
  -1  -6   8    4.00    0.51
  -1  -6   8    5.32    0.56
   0  -6   8   15.33    0.80
   0  -6   8   15.18    0.81
   1  -6   8   13.91    0.85
   3   5  -8   16.87    0.74
  -3  -5   8   16.17    0.86
  -3  -5   8   15.61    0.80
   2   5  -8    5.80    0.43
  -2  -5   8    6.14    0.52
  -2  -5   8    7.30    0.59
   1   5  -8    9.69    0.43
  -1  -5   8   10.32    0.56
  -1  -5   8   11.30    0.67
  -1  -5   8   11.48    0.68
   0   5  -8   15.40    0.53
   0  -5   8   14.07    0.70
  -1   5  -8   22.07    0.71
  -1   5  -8   23.25    1.01
   1  -5   8   28.51    1.07
  -2   5  -8   15.08    0.84
  -2   5  -8   13.63    0.58
   2  -5   8   13.73    0.81
  -3   5  -8    8.86    0.56
  -3   5  -8    9.39    0.77
   3  -5   8    6.80    0.61
   4   4  -8   13.59    0.76
  -4  -4   8   11.88    0.70
  -4  -4   8   10.75    0.76
   3   4  -8   25.12    0.94
  -3  -4   8   28.00    1.01
  -3  -4   8   28.72    1.05
   2   4  -8   29.17    0.96
  -2  -4   8   29.95    0.94
  -2  -4   8   28.09    0.95
  -2  -4   8   26.45    0.99
  -2  -4   8   28.63    0.80
  -2  -4   8   28.45    0.88
   1   4  -8   23.15    0.77
  -1  -4   8   15.94    0.57
  -1  -4   8   15.74    0.67
  -1  -4   8   14.40    0.60
  -1  -4   8   14.60    0.44
   0   4  -8   59.16    1.59
   0   4  -8   54.25    1.58
   0  -4   8   65.46    1.77
   0  -4   8   62.69    1.78
  -1   4  -8   13.37    0.70
  -1   4  -8   12.93    0.54
   1  -4   8    9.77    0.44
   1  -4   8    9.25    0.58
  -2   4  -8    5.81    0.53
  -2   4  -8    5.62    0.43
   2  -4   8    5.72    0.47
   2  -4   8    5.91    0.29
  -3   4  -8   16.61    0.74
  -3   4  -8   17.65    0.89
   3  -4   8   16.50    0.58
   3  -4   8   18.12    0.88
  -4   4  -8    8.23    0.71
  -4   4  -8    8.19    0.67
   4  -4   8    9.42    0.55
   4  -4   8   10.05    0.81
   5   3  -8    3.99    0.53
  -5  -3   8    4.39    0.51
  -5  -3   8    4.88    0.58
   4   3  -8   10.95    0.69
  -4  -3   8   11.10    0.68
  -4  -3   8   11.61    0.66
   3   3  -8   24.95    0.92
  -3  -3   8   28.09    0.90
  -3  -3   8   26.57    0.96
  -3  -3   8   26.08    0.97
   2   3  -8    2.63    0.30
   2   3  -8    3.59    0.26
   2   3  -8    2.98    0.31
  -2  -3   8    2.14    0.24
  -2  -3   8    1.83    0.14
  -2  -3   8    1.24    0.29
  -2  -3   8    1.89    0.27
  -2  -3   8    2.15    0.30
  -2  -3   8    1.58    0.20
   1   3  -8   99.21    2.15
   1   3  -8   95.17    2.64
   1   3  -8   94.32    2.61
   1   3  -8   96.51    2.49
  -1  -3   8  100.14    2.60
  -1  -3   8  101.90    2.36
  -1  -3   8  101.07    2.73
   0   3  -8   31.16    0.98
   0   3  -8   31.84    0.98
   0  -3   8   34.65    1.04
   0  -3   8   34.78    1.05
  -1   3  -8   17.65    0.66
  -1   3  -8   17.35    0.62
  -1   3  -8   17.07    0.43
  -1   3  -8   16.93    0.70
   1  -3   8   19.61    0.73
   1  -3   8   18.32    0.68
  -2   3  -8   48.45    1.42
  -2   3  -8   49.90    1.16
  -2   3  -8   45.80    1.43
  -2   3  -8   47.97    1.41
   2  -3   8   41.88    1.28
   2  -3   8   43.42    1.04
   2  -3   8   42.00    1.29
  -3   3  -8   11.11    0.61
  -3   3  -8   12.00    0.70
   3  -3   8    9.20    0.53
   3  -3   8    8.89    0.43
   3  -3   8    9.87    0.64
  -4   3  -8    7.22    0.61
  -4   3  -8    6.41    0.57
   4  -3   8    9.36    0.66
   4  -3   8    9.20    0.51
  -5   3  -8    3.88    0.59
   5  -3   8    2.86    0.50
   5  -3   8    3.65    0.43
   5   2  -8   15.03    0.68
   5   2  -8   15.87    0.91
  -5  -2   8   15.34    0.90
  -5  -2   8   14.59    0.74
   4   2  -8   34.89    0.99
   4   2  -8   36.42    0.94
   4   2  -8   35.78    1.24
  -4  -2   8   33.92    1.04
  -4  -2   8   36.59    1.24
  -4  -2   8   34.47    1.12
   3   2  -8    6.65    0.33
   3   2  -8    6.06    0.28
   3   2  -8    7.00    0.45
   3   2  -8    5.93    0.46
   3   2  -8    6.26    0.34
  -3  -2   8   10.41    0.53
  -3  -2   8   10.20    0.52
  -3  -2   8   10.16    0.38
  -3  -2   8   10.38    0.54
   2   2  -8   75.56    1.72
   2   2  -8   72.85    2.13
   2   2  -8   79.07    2.15
   2   2  -8   76.56    1.97
  -2  -2   8   66.37    1.48
  -2  -2   8   64.43    1.73
  -2  -2   8   63.15    1.84
  -2  -2   8   65.82    1.61
  -2  -2   8   64.00    1.71
   1   2  -8   68.46    1.90
   1   2  -8   66.47    1.61
   1   2  -8   69.25    1.77
   1   2  -8   64.96    1.88
  -1  -2   8   67.87    1.88
  -1  -2   8   72.63    1.85
  -1  -2   8   72.39    1.72
  -1  -2   8   71.19    1.62
  -1  -2   8   71.40    2.00
  -1  -2   8   77.16    2.08
   0   2  -8   28.85    0.91
   0   2  -8   29.86    0.87
   0   2  -8   28.53    0.91
   0   2  -8   27.32    0.84
   0   2  -8   28.08    0.70
   0  -2   8   37.06    1.12
   0  -2   8   35.90    1.07
   0  -2   8   37.40    0.91
   0  -2   8   37.62    1.13
   0  -2   8   38.24    1.03
  -1   2  -8   54.97    1.24
  -1   2  -8   52.21    1.45
  -1   2  -8   55.40    1.38
  -1   2  -8   57.06    1.57
  -1   2  -8   53.79    1.27
  -1   2  -8   53.62    1.57
   1  -2   8   47.49    1.33
   1  -2   8   46.60    1.38
   1  -2   8   47.60    1.39
  -2   2  -8   42.63    1.27
  -2   2  -8   41.03    1.28
  -2   2  -8   42.87    1.02
  -2   2  -8   40.48    1.19
  -2   2  -8   42.09    1.09
   2  -2   8   46.57    1.38
   2  -2   8   46.34    1.35
  -3   2  -8   41.73    1.06
  -3   2  -8   41.42    1.32
  -3   2  -8   43.40    1.35
  -3   2  -8   41.15    1.27
   3  -2   8   41.85    1.31
   3  -2   8   44.72    1.36
  -4   2  -8   26.33    1.04
  -4   2  -8   25.76    1.02
   4  -2   8   27.98    0.86
   4  -2   8   27.01    1.03
   4  -2   8   26.03    1.00
  -5   2  -8   12.76    0.85
   5  -2   8    9.20    0.72
   5  -2   8    9.24    0.70
   5   1  -8   14.73    0.87
   5   1  -8   13.79    0.67
  -5  -1   8   13.08    0.68
  -5  -1   8   14.12    0.82
   4   1  -8   29.73    0.84
   4   1  -8   28.77    0.86
   4   1  -8   28.16    1.07
  -4  -1   8   35.25    1.09
  -4  -1   8   35.77    1.23
   3   1  -8   31.79    1.07
   3   1  -8   32.37    0.93
   3   1  -8   30.83    0.84
   3   1  -8   31.28    0.84
   3   1  -8   31.90    0.93
  -3  -1   8   22.22    0.85
  -3  -1   8   22.87    0.76
  -3  -1   8   23.59    0.66
   2   1  -8   79.12    2.19
   2   1  -8   81.03    2.03
   2   1  -8   78.34    1.80
   2   1  -8   76.04    2.18
   2   1  -8   78.76    1.79
   2   1  -8   77.27    1.91
  -2  -1   8   79.61    2.09
  -2  -1   8   81.39    2.31
  -2  -1   8   87.22    1.90
  -2  -1   8   84.30    2.02
   1   1  -8  121.50    3.14
   1   1  -8  115.82    2.57
   1   1  -8  114.92    2.94
   1   1  -8  113.51    2.72
   1   1  -8  118.54    2.76
   1   1  -8  115.08    3.13
  -1  -1   8  131.46    2.88
  -1  -1   8  127.26    3.44
  -1  -1   8  131.15    3.00
  -1  -1   8  129.90    3.13
  -1  -1   8  123.23    3.23
  -1  -1   8  130.65    3.45
   0   1  -8   65.91    1.81
   0   1  -8   61.07    1.51
   0   1  -8   64.30    1.61
   0   1  -8   61.83    1.79
   0   1  -8   66.64    1.69
   0  -1   8   46.33    1.33
   0  -1   8   43.49    1.31
   0  -1   8   44.72    1.24
   0  -1   8   46.09    1.16
   0  -1   8   44.82    1.11
  -1   1  -8   63.26    1.90
  -1   1  -8   67.77    1.51
  -1   1  -8   67.76    1.62
  -1   1  -8   71.06    1.91
  -1   1  -8   70.35    1.81
  -1   1  -8   67.37    1.72
  -1   1  -8   69.45    1.55
   1  -1   8   70.65    1.85
   1  -1   8   62.34    1.83
   1  -1   8   63.53    1.73
  -2   1  -8   29.78    0.76
  -2   1  -8   30.27    0.95
  -2   1  -8   28.41    0.97
   2  -1   8   22.45    0.77
   2  -1   8   20.55    0.71
  -3   1  -8   15.10    0.69
  -3   1  -8   15.45    0.68
   3  -1   8   16.78    0.71
   3  -1   8   17.56    0.67
  -4   1  -8    7.48    0.57
   4  -1   8    8.23    0.56
   4  -1   8    9.01    0.55
  -5   1  -8   10.75    0.80
   5  -1   8    9.60    0.62
   5  -1   8    9.19    0.72
   5   0  -8   20.10    0.77
   5   0  -8   19.06    0.94
  -5   0   8   20.49    0.81
  -5   0   8   23.38    1.07
   4   0  -8    9.72    0.49
   4   0  -8   10.53    0.62
  -4   0   8    5.45    0.47
  -4   0   8    5.27    0.40
   3   0  -8   37.02    0.99
   3   0  -8   38.16    1.21
   3   0  -8   38.67    1.00
   3   0  -8   37.22    0.98
   3   0  -8   35.45    1.05
  -3   0   8   37.52    1.20
  -3   0   8   35.93    1.01
   2   0  -8   95.19    2.22
   2   0  -8   95.37    2.67
   2   0  -8   96.34    2.34
   2   0  -8   96.74    2.23
   2   0  -8   98.24    2.67
   2   0  -8   99.34    2.32
   2   0  -8  100.12    2.50
  -2   0   8  100.28    2.76
  -2   0   8  101.98    2.30
  -2   0   8   97.08    2.46
  -2   0   8  103.73    2.42
   1   0  -8    8.41    0.42
   1   0  -8    7.98    0.35
   1   0  -8    7.26    0.32
   1   0  -8    7.49    0.28
   1   0  -8    7.63    0.42
  -1   0   8    9.38    0.46
  -1   0   8    9.72    0.37
  -1   0   8    9.26    0.41
  -1   0   8    9.47    0.34
  -1   0   8    9.57    0.45
   0   0  -8  102.57    2.77
   0   0  -8  103.86    2.59
   0   0  -8  102.92    2.40
   0   0  -8   99.15    2.77
   0   0   8   92.82    2.59
   0   0   8   99.28    2.60
   0   0   8   93.43    2.43
   0   0   8   96.23    2.26
  -1   0  -8   90.94    2.28
  -1   0  -8   84.97    2.43
  -1   0  -8   87.11    2.11
  -1   0  -8   92.40    2.44
   1   0   8   87.21    2.10
   1   0   8   80.68    2.16
   1   0   8   87.37    2.32
   1   0   8   81.14    2.31
  -2   0  -8   42.34    1.31
  -2   0  -8   44.51    1.22
  -2   0  -8   44.13    1.31
  -2   0  -8   42.65    1.04
  -2   0  -8   43.84    1.08
   2   0   8   45.33    1.37
   2   0   8   45.49    1.28
   2   0   8   48.08    1.38
  -3   0  -8   58.77    1.75
  -3   0  -8   58.44    1.59
   3   0   8   56.43    1.58
   3   0   8   58.92    1.72
  -4   0  -8   18.22    0.80
  -4   0  -8   17.39    0.78
   4   0   8   12.02    0.66
   4   0   8   13.94    0.61
  -5   0  -8   17.83    0.96
  -5   0  -8   17.39    0.84
   5   0   8   15.62    0.87
   5   0   8   14.87    0.70
   5  -1  -8    2.43    0.40
   5  -1  -8    2.03    0.44
  -5   1   8    2.14    0.46
  -5   1   8    1.96    0.30
   4  -1  -8   29.04    1.07
   4  -1  -8   28.00    0.90
   4  -1  -8   27.03    0.92
  -4   1   8   28.29    1.06
  -4   1   8   26.33    0.80
   3  -1  -8   21.11    0.74
   3  -1  -8   21.34    0.84
   3  -1  -8   21.06    0.70
   3  -1  -8   21.01    0.69
   3  -1  -8   21.81    0.62
  -3   1   8   17.61    0.54
  -3   1   8   18.03    0.76
   2  -1  -8   38.28    1.01
   2  -1  -8   41.80    1.15
   2  -1  -8   39.20    1.21
   2  -1  -8   39.85    1.03
   2  -1  -8   39.00    1.07
  -2   1   8   51.69    1.33
  -2   1   8   51.53    1.27
  -2   1   8   50.65    1.51
  -2   1   8   52.55    1.51
   1  -1  -8   42.82    1.21
   1  -1  -8   38.95    1.00
   1  -1  -8   39.63    1.19
   1  -1  -8   39.47    1.05
   1  -1  -8   38.17    1.00
   1  -1  -8   41.27    1.13
  -1   1   8   33.53    0.90
  -1   1   8   33.13    1.03
  -1   1   8   32.41    1.02
  -1   1   8   32.73    0.81
  -1   1   8   33.64    0.86
   0  -1  -8   51.83    1.51
   0  -1  -8   50.98    1.31
   0  -1  -8   53.04    1.50
   0  -1  -8   52.43    1.39
   0   1   8   55.00    1.32
   0   1   8   57.66    1.39
   0   1   8   53.26    1.45
   0   1   8   54.45    1.56
   0   1   8   53.08    1.57
   0   1   8   54.92    1.35
  -1  -1  -8   16.90    0.63
  -1  -1  -8   18.30    0.58
  -1  -1  -8   17.14    0.62
  -1  -1  -8   17.41    0.56
   1   1   8   26.54    0.74
   1   1   8   25.49    0.77
   1   1   8   25.55    0.85
   1   1   8   27.89    0.86
  -2  -1  -8   54.72    1.63
  -2  -1  -8   60.33    1.65
  -2  -1  -8   56.39    1.51
  -2  -1  -8   55.73    1.35
  -2  -1  -8   55.17    1.48
   2   1   8   62.14    1.76
   2   1   8   64.34    1.60
   2   1   8   59.57    1.62
   2   1   8   59.04    1.75
  -3  -1  -8   17.33    0.68
  -3  -1  -8   18.70    0.74
  -3  -1  -8   18.34    0.62
   3   1   8   24.51    0.78
   3   1   8   23.89    0.87
  -4  -1  -8   33.68    1.10
  -4  -1  -8   33.26    1.18
   4   1   8   31.26    1.12
   4   1   8   31.65    0.97
  -5  -1  -8   18.75    0.93
  -5  -1  -8   19.14    0.98
   5   1   8   18.81    0.95
   5   1   8   19.44    0.73
   5  -2  -8   23.85    0.92
   5  -2  -8   24.17    1.03
  -5   2   8   24.95    1.09
   4  -2  -8    7.75    0.56
   4  -2  -8    7.64    0.50
   4  -2  -8    7.01    0.54
  -4   2   8    6.41    0.31
  -4   2   8    5.49    0.48
   3  -2  -8   73.25    1.85
   3  -2  -8   74.28    1.84
   3  -2  -8   74.32    2.14
   3  -2  -8   75.30    1.91
   3  -2  -8   76.24    1.78
  -3   2   8   83.30    2.32
  -3   2   8   80.78    1.96
  -3   2   8   80.93    2.32
   2  -2  -8   55.53    1.44
   2  -2  -8   54.44    1.59
   2  -2  -8   54.90    1.39
   2  -2  -8   54.23    1.37
  -2   2   8   46.28    1.42
  -2   2   8   50.57    1.29
  -2   2   8   48.03    1.26
  -2   2   8   48.56    1.43
   1  -2  -8   64.28    1.85
   1  -2  -8   70.03    1.87
   1  -2  -8   64.03    1.66
   1  -2  -8   70.83    1.78
   1  -2  -8   62.64    1.59
   1  -2  -8   65.26    1.59
  -1   2   8   69.95    1.92
  -1   2   8   66.55    1.68
  -1   2   8   65.37    1.90
  -1   2   8   71.45    1.72
   0  -2  -8   75.97    2.11
   0  -2  -8   76.48    2.10
   0  -2  -8   77.61    1.98
   0  -2  -8   74.14    1.88
   0  -2  -8   76.12    1.86
   0   2   8   78.39    1.88
   0   2   8   77.93    2.15
   0   2   8   76.02    2.15
   0   2   8   79.00    1.84
  -1  -2  -8   91.83    2.60
  -1  -2  -8   97.76    2.60
  -1  -2  -8   94.29    2.32
  -1  -2  -8   99.28    2.45
  -1  -2  -8   94.89    2.34
   1   2   8   82.70    2.36
   1   2   8   86.62    2.36
   1   2   8   88.56    2.12
  -2  -2  -8   57.79    1.41
  -2  -2  -8   56.57    1.67
  -2  -2  -8   58.31    1.53
  -2  -2  -8   57.81    1.51
   2   2   8   65.70    1.72
   2   2   8   69.22    1.70
   2   2   8   67.29    1.87
   2   2   8   60.91    1.86
  -3  -2  -8   73.43    1.77
  -3  -2  -8   72.84    1.89
  -3  -2  -8   72.20    2.10
  -3  -2  -8   71.61    1.91
   3   2   8   60.98    1.87
   3   2   8   65.85    1.88
   3   2   8   64.49    1.69
  -4  -2  -8   11.70    0.66
  -4  -2  -8   12.20    0.69
   4   2   8   10.87    0.47
   4   2   8   11.67    0.64
  -5  -2  -8   12.87    0.85
  -5  -2  -8   11.79    0.75
   5   2   8   14.95    0.87
   5  -3  -8    0.93    0.40
  -5   3   8    0.94    0.41
  -5   3   8    1.22    0.47
   4  -3  -8   24.17    0.97
   4  -3  -8   24.66    0.92
   4  -3  -8   25.61    0.89
   4  -3  -8   24.61    0.92
  -4   3   8   25.58    0.95
   3  -3  -8    8.08    0.48
   3  -3  -8    7.65    0.49
   3  -3  -8    8.33    0.54
   3  -3  -8    8.02    0.51
  -3   3   8    5.44    0.44
  -3   3   8    5.26    0.39
  -3   3   8    5.58    0.44
   2  -3  -8   33.79    0.99
   2  -3  -8   33.22    0.96
   2  -3  -8   34.22    1.07
   2  -3  -8   33.67    1.00
  -2   3   8   40.63    1.22
  -2   3   8   39.37    1.21
  -2   3   8   37.62    1.10
   1  -3  -8   33.79    0.95
   1  -3  -8   33.16    0.98
   1  -3  -8   34.37    0.97
   1  -3  -8   35.24    1.05
  -1   3   8   35.06    1.10
  -1   3   8   37.40    1.03
  -1   3   8   36.94    1.12
  -1   3   8   35.74    1.00
   0  -3  -8   40.16    1.05
   0  -3  -8   39.16    0.97
   0  -3  -8   37.14    1.14
   0  -3  -8   38.21    1.15
   0  -3  -8   37.98    1.09
   0   3   8   35.12    1.08
   0   3   8   35.62    0.89
   0   3   8   35.65    1.08
  -1  -3  -8   26.44    0.76
  -1  -3  -8   27.19    0.78
  -1  -3  -8   25.56    0.82
  -1  -3  -8   26.53    0.81
  -1  -3  -8   26.44    0.88
   1   3   8   34.12    1.03
   1   3   8   32.21    1.03
   1   3   8   33.21    0.90
  -2  -3  -8   83.86    2.08
  -2  -3  -8   89.63    2.45
  -2  -3  -8   89.50    2.26
  -2  -3  -8   87.95    2.23
   2   3   8   84.01    2.30
   2   3   8   81.40    2.31
  -3  -3  -8    3.75    0.38
  -3  -3  -8    5.51    0.41
  -3  -3  -8    4.45    0.30
  -3  -3  -8    4.68    0.41
   3   3   8    3.81    0.36
   3   3   8    2.95    0.35
  -4  -3  -8   32.06    1.18
  -4  -3  -8   32.60    1.14
   4   3   8   30.72    1.13
  -5  -3  -8    9.60    0.78
  -5  -3  -8    8.63    0.66
   5   3   8    7.72    0.66
   4  -4  -8    2.35    0.41
   4  -4  -8    2.83    0.39
   4  -4  -8    3.34    0.47
  -4   4   8    2.21    0.43
  -4   4   8    1.58    0.39
   3  -4  -8   48.11    1.35
   3  -4  -8   47.05    1.35
   3  -4  -8   47.65    1.37
  -3   4   8   49.06    1.43
  -3   4   8   47.16    1.48
   2  -4  -8   12.51    0.60
   2  -4  -8   12.48    0.55
   2  -4  -8   12.94    0.57
   2  -4  -8   12.52    0.61
  -2   4   8    9.52    0.52
  -2   4   8    9.69    0.49
   1  -4  -8   29.11    0.88
   1  -4  -8   27.78    0.90
   1  -4  -8   27.66    0.89
   1  -4  -8   28.09    0.85
  -1   4   8   26.87    0.87
  -1   4   8   27.79    0.89
  -1   4   8   27.74    0.86
   0  -4  -8   19.15    0.65
   0  -4  -8   18.78    0.71
   0  -4  -8   18.91    0.67
   0  -4  -8   19.56    0.55
   0   4   8   22.64    0.75
   0   4   8   23.80    0.76
  -1  -4  -8   60.98    1.58
  -1  -4  -8   61.29    1.56
  -1  -4  -8   61.52    1.63
  -1  -4  -8   62.43    1.75
   1   4   8   57.23    1.61
   1   4   8   55.45    1.64
   1   4   8   58.91    1.48
  -2  -4  -8   12.83    0.57
  -2  -4  -8   12.37    0.50
  -2  -4  -8   12.22    0.58
  -2  -4  -8   12.39    0.58
   2   4   8   17.39    0.70
   2   4   8   18.61    0.68
  -3  -4  -8   42.09    1.28
  -3  -4  -8   42.00    1.34
  -3  -4  -8   40.40    1.18
   3   4   8   38.63    1.26
  -4  -4  -8   10.21    0.72
  -4  -4  -8   10.48    0.75
   4   4   8   10.76    0.68
  -5  -4  -8    7.49    0.65
   5   4   8    9.05    0.77
   3  -5  -8    6.08    0.54
   3  -5  -8    4.83    0.44
   3  -5  -8    5.58    0.51
  -3   5   8    7.07    0.50
  -3   5   8    7.02    0.56
   2  -5  -8   19.57    0.76
   2  -5  -8   18.32    0.80
   2  -5  -8   21.07    0.78
  -2   5   8   20.72    0.75
  -2   5   8   23.11    0.88
   1  -5  -8   28.29    0.94
   1  -5  -8   27.36    0.88
   1  -5  -8   28.18    0.93
  -1   5   8   29.90    0.91
   0  -5  -8   29.18    0.81
   0  -5  -8   29.04    0.96
   0   5   8   23.82    0.75
  -1  -5  -8   25.90    0.84
  -1  -5  -8   25.13    0.88
  -1  -5  -8   26.40    0.81
   1   5   8   30.84    0.96
  -2  -5  -8   38.13    1.17
  -2  -5  -8   35.86    1.12
  -2  -5  -8   36.19    1.09
   2   5   8   28.72    0.96
  -3  -5  -8    4.11    0.45
  -3  -5  -8    5.90    0.51
   3   5   8    6.16    0.52
  -4  -5  -8   15.62    0.90
   4   5   8   17.11    0.85
   2  -6  -8    9.69    0.67
   2  -6  -8    8.35    0.59
   2  -6  -8    9.02    0.58
   1  -6  -8   10.81    0.61
   1  -6  -8   10.68    0.60
   0  -6  -8   21.22    0.81
   0  -6  -8   21.58    0.82
   0  -6  -8   20.62    0.83
  -1  -6  -8   36.56    1.14
  -1  -6  -8   37.94    1.13
  -1  -6  -8   39.07    1.22
  -2  -6  -8    6.42    0.53
  -2  -6  -8    5.09    0.48
  -2  -6  -8    5.16    0.45
   2   6   8    7.34    0.44
  -3  -6  -8   27.11    1.09
  -3  -6  -8   25.95    1.06
  -3  -6  -8   27.51    1.03
   3   6   8   25.52    0.94
  -1  -6   9   12.66    0.81
   0  -6   9   12.81    0.83
   0  -6   9   12.53    0.76
   3   5  -9    6.12    0.48
  -3  -5   9    7.75    0.62
  -3  -5   9    6.98    0.63
   2   5  -9    8.29    0.51
  -2  -5   9    7.41    0.60
  -2  -5   9    6.55    0.60
   1   5  -9   13.90    0.56
  -1  -5   9   15.01    0.68
  -1  -5   9   13.53    0.75
   0   5  -9   21.87    0.72
   0  -5   9   27.07    0.99
  -1   5  -9   10.13    0.47
  -1   5  -9   10.45    0.77
   1  -5   9    6.46    0.54
  -2   5  -9   14.62    0.84
  -2   5  -9   15.13    0.63
   2  -5   9   16.05    0.89
  -3   5  -9   10.13    0.80
  -3   5  -9    9.09    0.60
   3  -5   9    8.33    0.67
   4   4  -9    8.93    0.68
  -4  -4   9   10.35    0.83
  -4  -4   9   11.45    0.76
   3   4  -9   10.93    0.65
  -3  -4   9    9.71    0.63
  -3  -4   9   10.17    0.74
   2   4  -9   17.04    0.71
  -2  -4   9   12.60    0.67
  -2  -4   9   13.14    0.68
  -2  -4   9   12.14    0.55
   1   4  -9   47.48    1.40
  -1  -4   9   52.04    1.49
  -1  -4   9   50.94    1.48
   0   4  -9    3.67    0.30
   0  -4   9    1.97    0.24
   0  -4   9    1.61    0.31
  -1   4  -9   22.82    0.89
  -1   4  -9   22.93    0.80
   1  -4   9   20.71    0.84
  -2   4  -9   15.74    0.77
  -2   4  -9   14.92    0.67
   2  -4   9   15.87    0.80
  -3   4  -9    3.95    0.41
  -3   4  -9    4.68    0.53
   3  -4   9    4.31    0.49
  -4   4  -9    8.01    0.71
  -4   4  -9    8.98    0.70
   4  -4   9    8.75    0.69
  -5  -3   9    7.41    0.63
   4   3  -9    7.13    0.59
  -4  -3   9    6.01    0.52
  -4  -3   9    7.00    0.54
  -4  -3   9    6.84    0.57
   3   3  -9    7.01    0.54
  -3  -3   9    8.77    0.58
  -3  -3   9    8.81    0.56
  -3  -3   9    8.02    0.53
   2   3  -9   50.97    1.52
   2   3  -9   49.20    1.50
   2   3  -9   49.59    1.37
  -2  -3   9   48.00    1.26
  -2  -3   9   48.08    1.42
  -2  -3   9   49.03    1.37
  -2  -3   9   50.46    1.47
   1   3  -9   46.37    1.37
   1   3  -9   44.46    1.36
  -1  -3   9   60.47    1.64
  -1  -3   9   59.90    1.71
  -1  -3   9   58.97    1.45
   0   3  -9   45.16    1.39
   0   3  -9   49.08    1.40
   0  -3   9   41.22    1.21
   0  -3   9   40.81    1.23
  -1   3  -9   49.18    1.50
  -1   3  -9   50.59    1.13
  -1   3  -9   52.20    1.48
  -1   3  -9   50.30    1.46
   1  -3   9   50.26    1.47
   1  -3   9   50.87    1.49
  -2   3  -9   16.56    0.70
  -2   3  -9   16.83    0.49
  -2   3  -9   15.69    0.70
  -2   3  -9   17.05    0.66
   2  -3   9   18.85    0.74
   2  -3   9   20.19    0.78
  -3   3  -9   23.38    0.96
  -3   3  -9   24.70    0.94
   3  -3   9   22.08    0.85
   3  -3   9   21.98    0.89
  -4   3  -9    5.64    0.59
  -4   3  -9    5.16    0.53
   4  -3   9    6.26    0.58
   5   2  -9    9.28    0.57
   5   2  -9    9.87    0.75
  -5  -2   9    9.22    0.69
  -5  -2   9    9.08    0.73
   4   2  -9   19.83    0.61
   4   2  -9   20.22    0.88
   4   2  -9   19.46    0.67
  -4  -2   9   18.88    0.84
  -4  -2   9   19.84    0.82
   3   2  -9   49.04    1.57
   3   2  -9   50.55    1.23
   3   2  -9   51.83    1.38
  -3  -2   9   42.82    1.06
  -3  -2   9   42.63    1.27
  -3  -2   9   42.30    1.37
   2   2  -9   39.73    1.26
   2   2  -9   38.75    0.94
   2   2  -9   40.33    1.13
   2   2  -9   41.18    1.26
  -2  -2   9   46.54    1.26
  -2  -2   9   45.41    1.30
  -2  -2   9   45.44    1.07
  -2  -2   9   44.87    1.28
  -2  -2   9   45.23    1.18
  -2  -2   9   46.48    1.39
   1   2  -9   40.58    1.24
   1   2  -9   39.38    1.01
   1   2  -9   40.41    1.14
   1   2  -9   39.92    1.22
  -1  -2   9   28.72    0.71
  -1  -2   9   28.31    0.87
  -1  -2   9   29.18    0.76
  -1  -2   9   27.57    0.83
  -1  -2   9   27.89    0.92
   0   2  -9   31.20    0.80
   0   2  -9   31.91    1.03
   0   2  -9   33.42    1.03
   0  -2   9   23.24    0.81
   0  -2   9   23.20    0.77
   0  -2   9   25.07    0.74
   0  -2   9   24.40    0.63
  -1   2  -9   39.09    0.95
  -1   2  -9   41.66    1.22
  -1   2  -9   40.42    0.93
  -1   2  -9   39.25    1.13
  -1   2  -9   39.10    1.23
   1  -2   9   46.63    1.40
   1  -2   9   47.24    1.35
  -2   2  -9   23.66    0.81
  -2   2  -9   21.70    0.77
  -2   2  -9   21.89    0.83
  -2   2  -9   21.84    0.59
  -2   2  -9   22.57    0.62
   2  -2   9   18.73    0.72
   2  -2   9   17.86    0.71
  -3   2  -9   22.20    0.86
  -3   2  -9   23.93    0.92
  -3   2  -9   24.70    0.90
   3  -2   9   26.93    0.96
   3  -2   9   26.17    0.96
  -4   2  -9   19.23    0.91
  -4   2  -9   20.06    0.86
   4  -2   9   17.59    0.83
   4  -2   9   17.78    0.83
  -5   2  -9   11.31    0.81
  -5   2  -9   10.48    0.82
   5  -2   9    9.62    0.74
   5  -2   9   10.59    0.76
   5   1  -9    5.94    0.47
   5   1  -9    5.46    0.61
   5   1  -9    6.19    0.43
  -5  -1   9    6.60    0.51
   4   1  -9   12.22    0.50
   4   1  -9   11.84    0.73
   4   1  -9   11.31    0.52
  -4  -1   9    8.57    0.53
  -4  -1   9   10.22    0.68
   3   1  -9   55.76    1.47
   3   1  -9   53.79    1.43
   3   1  -9   52.03    1.31
   3   1  -9   53.09    1.32
   3   1  -9   53.38    1.65
  -3  -1   9   62.08    1.66
  -3  -1   9   62.60    1.86
   2   1  -9   44.78    1.38
   2   1  -9   45.06    1.09
   2   1  -9   45.16    1.26
   2   1  -9   47.93    1.39
   2   1  -9   45.50    1.20
  -2  -1   9   45.66    1.41
  -2  -1   9   46.93    1.12
  -2  -1   9   45.86    1.27
  -2  -1   9   48.35    1.22
   1   1  -9   55.08    1.42
   1   1  -9   50.95    1.30
   1   1  -9   54.20    1.54
   1   1  -9   50.87    1.53
   1   1  -9   50.44    1.19
  -1  -1   9   46.17    1.11
  -1  -1   9   45.35    1.38
  -1  -1   9   47.90    1.17
  -1  -1   9   44.35    1.27
  -1  -1   9   45.72    1.19
  -1  -1   9   47.34    1.39
   0   1  -9  118.75    3.14
   0   1  -9  116.53    2.70
   0   1  -9  116.06    2.95
   0   1  -9  113.27    3.14
   0   1  -9  115.76    2.83
   0  -1   9  121.24    2.82
   0  -1   9  119.49    3.07
   0  -1   9  118.45    3.26
   0  -1   9  121.21    3.26
   0  -1   9  123.56    2.93
  -1   1  -9   20.66    0.72
  -1   1  -9   19.38    0.57
  -1   1  -9   21.23    0.76
  -1   1  -9   20.29    0.53
  -1   1  -9   20.64    0.63
   1  -1   9   14.83    0.60
   1  -1   9   13.98    0.54
   1  -1   9   14.28    0.57
  -2   1  -9   21.09    0.70
  -2   1  -9   21.76    0.79
  -2   1  -9   21.94    0.61
  -2   1  -9   20.84    0.80
   2  -1   9   20.91    0.72
   2  -1   9   20.26    0.76
  -3   1  -9   19.54    0.82
   3  -1   9   20.79    0.77
   3  -1   9   22.37    0.85
  -4   1  -9    7.40    0.63
   4  -1   9    5.02    0.42
   4  -1   9    4.98    0.46
  -5   1  -9   12.38    0.86
   5  -1   9   15.60    0.80
   5  -1   9   15.71    0.88
   5   0  -9    8.44    0.56
   5   0  -9    6.55    0.61
   5   0  -9    6.66    0.49
  -5   0   9    4.21    0.39
   4   0  -9   28.74    0.91
   4   0  -9   29.50    1.13
   4   0  -9   30.05    0.90
   4   0  -9   31.02    0.98
  -4   0   9   28.20    1.06
  -4   0   9   26.94    0.86
   3   0  -9    7.72    0.44
   3   0  -9    8.61    0.42
   3   0  -9    8.75    0.42
   3   0  -9    8.49    0.57
  -3   0   9    5.95    0.52
  -3   0   9    5.34    0.33
   2   0  -9   11.56    0.53
   2   0  -9   11.36    0.41
   2   0  -9   11.07    0.45
   2   0  -9   11.41    0.43
   2   0  -9   12.59    0.50
   2   0  -9   11.90    0.57
   2   0  -9   11.25    0.44
  -2   0   9   12.86    0.45
  -2   0   9   12.55    0.59
  -2   0   9   12.32    0.46
   1   0  -9   49.76    1.23
   1   0  -9   48.90    1.32
   1   0  -9   48.19    1.42
   1   0  -9   46.23    1.14
   1   0  -9   47.89    1.43
  -1   0   9   48.98    1.22
  -1   0   9   46.98    1.17
  -1   0   9   46.59    1.42
  -1   0   9   47.18    1.41
  -1   0   9   49.74    1.18
  -1   0   9   46.89    1.32
   0   0  -9   23.47    0.72
   0   0  -9   22.10    0.65
   0   0  -9   22.25    0.80
   0   0  -9   23.26    0.78
   0   0   9   34.01    0.90
   0   0   9   32.20    0.97
   0   0   9   33.74    1.07
   0   0   9   34.59    1.06
  -1   0  -9   61.92    1.80
  -1   0  -9   62.83    1.68
  -1   0  -9   65.72    1.81
  -1   0  -9   61.78    1.54
   1   0   9   63.48    1.74
   1   0   9   67.72    1.68
   1   0   9   64.24    1.86
   1   0   9   66.95    1.87
  -2   0  -9   97.54    2.20
  -2   0  -9   97.69    2.71
  -2   0  -9   97.88    2.70
  -2   0  -9   98.20    2.25
   2   0   9   99.25    2.70
   2   0   9   95.89    2.52
  -3   0  -9   32.09    1.11
   3   0   9   27.62    1.00
   3   0   9   27.96    0.90
  -4   0  -9   29.17    1.10
   4   0   9   26.95    0.90
   4   0   9   24.79    0.98
  -5   0  -9    9.58    0.73
   5   0   9   10.63    0.63
   5   0   9   10.31    0.72
   5  -1  -9   24.60    1.12
   5  -1  -9   24.82    0.94
   4  -1  -9   14.40    0.78
   4  -1  -9   16.00    0.66
   4  -1  -9   15.06    0.65
   4  -1  -9   14.05    0.69
  -4   1   9   18.65    0.86
  -4   1   9   16.17    0.59
   3  -1  -9   49.26    1.22
   3  -1  -9   47.53    1.49
   3  -1  -9   47.55    1.24
   3  -1  -9   47.52    1.31
   3  -1  -9   46.59    1.25
  -3   1   9   49.81    1.53
  -3   1   9   49.17    1.26
   2  -1  -9  105.35    2.94
   2  -1  -9  106.16    2.60
   2  -1  -9  111.23    2.49
   2  -1  -9  107.33    2.49
  -2   1   9  106.55    2.56
  -2   1   9  106.60    2.90
  -2   1   9  105.03    2.54
  -2   1   9  104.79    2.90
   1  -1  -9   21.33    0.67
   1  -1  -9   19.42    0.73
   1  -1  -9   19.22    0.62
   1  -1  -9   20.62    0.72
   1  -1  -9   19.59    0.60
  -1   1   9   19.94    0.59
  -1   1   9   19.46    0.62
  -1   1   9   19.12    0.73
  -1   1   9   21.57    0.73
  -1   1   9   19.67    0.49
   0  -1  -9   69.96    1.99
   0  -1  -9   68.45    1.73
   0  -1  -9   70.50    1.84
   0  -1  -9   71.70    1.98
   0   1   9   69.87    1.68
   0   1   9   68.81    1.66
   0   1   9   64.78    1.78
   0   1   9   67.90    1.91
   0   1   9   66.81    1.91
   0   1   9   66.28    1.60
  -1  -1  -9   55.98    1.59
  -1  -1  -9   55.51    1.48
  -1  -1  -9   54.67    1.60
  -1  -1  -9   53.11    1.39
   1   1   9   52.41    1.55
   1   1   9   51.84    1.43
   1   1   9   53.20    1.55
   1   1   9   54.95    1.37
  -2  -1  -9   35.59    1.02
  -2  -1  -9   35.20    1.02
  -2  -1  -9   35.30    1.13
  -2  -1  -9   34.73    0.92
   2   1   9   42.18    1.25
   2   1   9   38.64    1.23
   2   1   9   39.49    1.13
  -3  -1  -9   23.67    0.82
  -3  -1  -9   24.48    0.93
   3   1   9   25.84    0.94
   3   1   9   25.05    0.82
  -4  -1  -9   31.62    1.17
  -4  -1  -9   30.10    1.04
   4   1   9   31.89    0.99
   4   1   9   30.65    1.15
  -5  -1  -9   14.38    0.79
  -5  -1  -9   14.04    0.90
   5   1   9   15.97    0.89
   5   1   9   15.04    0.67
   5  -2  -9    6.14    0.55
   5  -2  -9    7.44    0.65
   5  -2  -9    7.26    0.56
  -5   2   9    7.05    0.65
   4  -2  -9    7.71    0.52
   4  -2  -9    8.00    0.53
   4  -2  -9    7.09    0.61
   4  -2  -9    6.92    0.52
  -4   2   9    8.71    0.66
   3  -2  -9   41.33    1.19
   3  -2  -9   40.31    1.32
   3  -2  -9   39.98    1.13
   3  -2  -9   40.59    1.13
   3  -2  -9   41.38    1.05
  -3   2   9   37.21    1.24
  -3   2   9   36.65    0.91
   2  -2  -9   11.60    0.55
   2  -2  -9   11.17    0.50
   2  -2  -9   11.40    0.50
   2  -2  -9   10.48    0.47
  -2   2   9   16.10    0.66
  -2   2   9   16.62    0.68
  -2   2   9   15.76    0.52
   1  -2  -9   49.40    1.46
   1  -2  -9   49.65    1.27
   1  -2  -9   49.49    1.32
   1  -2  -9   50.06    1.26
  -1   2   9   50.34    1.28
  -1   2   9   53.79    1.36
  -1   2   9   51.64    1.51
  -1   2   9   53.22    1.52
  -1   2   9   48.69    1.21
   0  -2  -9   73.25    1.86
   0  -2  -9   75.57    1.96
   0  -2  -9   70.73    2.07
   0  -2  -9   76.28    1.80
   0  -2  -9   75.64    2.08
   0   2   9   67.10    2.00
   0   2   9   72.91    1.73
   0   2   9   73.48    2.02
  -1  -2  -9   68.95    1.78
  -1  -2  -9   69.33    1.79
  -1  -2  -9   69.45    2.01
  -1  -2  -9   77.00    2.07
  -1  -2  -9   71.98    1.88
   1   2   9   67.29    1.96
   1   2   9   70.40    1.96
   1   2   9   70.92    1.74
  -2  -2  -9   39.16    1.27
  -2  -2  -9   41.16    1.15
  -2  -2  -9   42.48    1.09
  -2  -2  -9   40.39    1.14
   2   2   9   33.46    1.02
   2   2   9   37.20    1.13
   2   2   9   35.15    1.12
  -3  -2  -9   39.06    1.27
  -3  -2  -9   37.48    1.05
  -3  -2  -9   38.31    1.10
  -3  -2  -9   37.25    1.15
   3   2   9   26.57    0.98
   3   2   9   26.93    0.83
  -4  -2  -9    8.97    0.61
  -4  -2  -9    9.46    0.67
   4   2   9   10.58    0.67
   4   2   9   10.82    0.49
  -5  -2  -9    7.61    0.61
  -5  -2  -9    8.76    0.72
   5   2   9    6.99    0.65
   5  -3  -9    4.90    0.53
   5  -3  -9    5.46    0.54
  -5   3   9    6.01    0.57
   4  -3  -9   21.66    0.94
   4  -3  -9   22.07    0.89
   4  -3  -9   21.91    0.88
   4  -3  -9   23.83    0.91
  -4   3   9   20.66    0.93
  -4   3   9   21.05    0.83
   3  -3  -9   16.10    0.70
   3  -3  -9   15.82    0.66
   3  -3  -9   14.71    0.65
   3  -3  -9   16.58    0.71
  -3   3   9   16.85    0.74
  -3   3   9   16.60    0.65
   2  -3  -9   18.65    0.70
   2  -3  -9   18.68    0.70
   2  -3  -9   19.39    0.70
   2  -3  -9   19.78    0.74
  -2   3   9   18.04    0.63
  -2   3   9   19.12    0.74
  -2   3   9   20.84    0.77
   1  -3  -9   26.95    0.87
   1  -3  -9   27.21    0.83
   1  -3  -9   26.71    0.83
   1  -3  -9   27.98    0.90
  -1   3   9   25.90    0.75
  -1   3   9   24.90    0.86
  -1   3   9   26.74    0.89
   0  -3  -9   24.54    0.80
   0  -3  -9   26.94    0.74
   0  -3  -9   24.83    0.85
   0   3   9   33.01    1.03
   0   3   9   31.96    0.82
   0   3   9   32.00    1.02
  -1  -3  -9   42.01    1.18
  -1  -3  -9   40.76    1.15
  -1  -3  -9   40.71    1.26
  -1  -3  -9   40.61    1.10
  -1  -3  -9   41.48    1.11
   1   3   9   51.11    1.29
   1   3   9   48.00    1.48
   1   3   9   50.29    1.46
  -2  -3  -9   28.91    1.00
  -2  -3  -9   29.79    0.91
  -2  -3  -9   29.46    0.89
  -2  -3  -9   29.56    0.89
   2   3   9   26.06    0.93
   2   3   9   28.04    0.92
  -3  -3  -9   24.60    0.91
  -3  -3  -9   24.61    0.89
  -3  -3  -9   24.87    0.83
  -3  -3  -9   24.09    0.77
   3   3   9   28.93    1.02
   3   3   9   29.50    1.03
  -4  -3  -9   35.71    1.30
  -4  -3  -9   36.50    1.20
   4   3   9   35.34    1.27
  -5  -3  -9   10.97    0.82
  -5  -3  -9   11.29    0.78
   5   3   9    9.52    0.78
   4  -4  -9    9.39    0.66
   4  -4  -9    7.54    0.57
   4  -4  -9    8.27    0.58
  -4   4   9    8.67    0.65
  -4   4   9    8.28    0.68
   3  -4  -9   22.03    0.86
   3  -4  -9   20.14    0.85
   3  -4  -9   20.49    0.81
  -3   4   9   22.29    0.82
  -3   4   9   22.01    0.88
   2  -4  -9   15.89    0.68
   2  -4  -9   16.37    0.70
   2  -4  -9   17.71    0.71
   2  -4  -9   16.81    0.67
  -2   4   9   13.48    0.60
  -2   4   9   13.75    0.60
   1  -4  -9   40.33    1.12
   1  -4  -9   39.87    1.19
   1  -4  -9   40.06    1.17
   1  -4  -9   38.32    1.13
  -1   4   9   40.96    1.24
  -1   4   9   42.47    1.28
   0  -4  -9   29.36    0.96
   0  -4  -9   30.65    0.91
   0  -4  -9   29.79    0.95
   0  -4  -9   31.06    0.80
   0   4   9   29.80    0.94
   0   4   9   29.01    0.94
  -1  -4  -9   41.55    1.22
  -1  -4  -9   42.96    1.15
  -1  -4  -9   43.47    1.31
   1   4   9   39.91    1.06
   1   4   9   38.48    1.21
   1   4   9   38.32    1.18
  -2  -4  -9    7.06    0.47
  -2  -4  -9    6.37    0.41
  -2  -4  -9    7.88    0.50
  -2  -4  -9    6.60    0.49
  -2  -4  -9    7.22    0.48
   2   4   9    7.07    0.48
   2   4   9    6.15    0.47
  -3  -4  -9   33.99    1.12
  -3  -4  -9   33.09    1.17
  -3  -4  -9   33.66    1.07
   3   4   9   29.30    1.05
  -4  -4  -9    7.10    0.57
   4   4   9    9.92    0.70
  -5  -4  -9   11.57    0.84
   3  -5  -9    2.09    0.41
   3  -5  -9    1.48    0.36
   3  -5  -9    2.30    0.42
  -3   5   9    1.28    0.37
   2  -5  -9   26.16    0.94
   2  -5  -9   26.97    0.98
   2  -5  -9   27.94    0.97
  -2   5   9   28.91    1.00
  -2   5   9   28.01    0.95
   1  -5  -9   18.05    0.74
   1  -5  -9   17.69    0.75
   1  -5  -9   17.18    0.69
  -1   5   9   19.14    0.68
   0  -5  -9   27.17    0.95
   0  -5  -9   27.62    0.76
   0   5   9   27.61    0.87
  -1  -5  -9   19.17    0.73
  -1  -5  -9   19.91    0.68
  -1  -5  -9   19.99    0.80
   1   5   9   22.06    0.77
  -2  -5  -9   38.48    1.18
  -2  -5  -9   39.63    1.19
  -2  -5  -9   40.02    1.24
   2   5   9   33.64    1.11
  -3  -5  -9   13.90    0.70
   3   5   9   14.61    0.71
  -4  -5  -9   15.60    0.85
   4   5   9   13.34    0.80
   2  -6  -9   10.20    0.70
   2  -6  -9   10.57    0.72
   2  -6  -9   10.58    0.64
   1  -6  -9   10.97    0.69
   1  -6  -9    9.70    0.61
   0  -6  -9   14.59    0.72
   0  -6  -9   13.07    0.71
  -1  -6  -9   19.97    0.83
  -1  -6  -9   20.30    0.87
   1   6   9   15.79    0.57
  -2  -6  -9    3.64    0.45
  -2  -6  -9    3.81    0.47
  -2  -6  -9    3.06    0.41
   2   6   9    5.41    0.43
  -3  -6  -9   21.04    0.96
  -3  -6  -9   21.92    0.90
   3   6   9   20.18    0.84
   3   5 -10    6.79    0.52
  -3  -5  10    6.13    0.58
  -3  -5  10    5.92    0.61
   2   5 -10   14.05    0.65
  -2  -5  10   15.41    0.84
   1   5 -10   11.28    0.54
  -1  -5  10   10.38    0.63
  -1  -5  10   11.35    0.76
   0   5 -10    5.34    0.39
   0  -5  10    3.52    0.43
  -1   5 -10   23.22    0.81
  -1   5 -10   26.20    1.08
   1  -5  10   23.46    1.00
  -2   5 -10    1.76    0.30
  -2   5 -10    2.53    0.51
   2  -5  10    3.22    0.49
   4   4 -10    8.78    0.73
  -4  -4  10    9.42    0.74
   3   4 -10   15.45    0.75
  -3  -4  10   16.63    0.88
   2   4 -10   14.40    0.67
  -2  -4  10   15.00    0.75
  -2  -4  10   15.53    0.64
   1   4 -10   11.72    0.57
  -1  -4  10   14.86    0.66
   0   4 -10   41.89    1.27
   0  -4  10   35.34    1.15
  -1   4 -10   10.89    0.57
  -1   4 -10   12.52    0.71
   1  -4  10   17.66    0.80
  -2   4 -10   15.48    0.72
  -2   4 -10   16.27    0.84
   2  -4  10   13.49    0.73
  -3   4 -10   11.60    0.68
  -3   4 -10   11.99    0.81
   3  -4  10   11.00    0.74
   4   3 -10   16.95    0.88
  -4  -3  10   15.78    0.85
  -4  -3  10   15.49    0.81
   3   3 -10   12.20    0.70
  -3  -3  10   12.36    0.66
  -3  -3  10   12.63    0.68
   2   3 -10   26.74    0.96
   2   3 -10   25.09    0.93
  -2  -3  10   29.72    0.84
  -2  -3  10   30.10    1.01
  -2  -3  10   29.67    0.94
  -2  -3  10   28.47    1.02
   1   3 -10   53.07    1.59
   1   3 -10   54.69    1.62
  -1  -3  10   44.40    1.35
  -1  -3  10   45.42    1.13
  -1  -3  10   44.86    1.31
   0   3 -10   14.68    0.60
   0   3 -10   14.23    0.35
   0   3 -10   14.26    0.63
   0  -3  10   16.88    0.69
   0  -3  10   17.57    0.67
  -1   3 -10   27.50    0.96
  -1   3 -10   28.90    0.95
  -1   3 -10   27.57    0.97
   1  -3  10   29.45    1.00
   1  -3  10   28.08    0.96
  -2   3 -10   20.57    0.82
  -2   3 -10   21.00    0.83
   2  -3  10   19.09    0.82
   2  -3  10   19.37    0.76
  -3   3 -10   16.89    0.80
  -3   3 -10   17.35    0.83
   3  -3  10   19.51    0.89
   3  -3  10   19.46    0.81
  -4   3 -10   14.09    0.85
  -4   3 -10   13.62    0.85
   4  -3  10   12.52    0.77
   5   2 -10    8.67    0.72
   5   2 -10    9.45    0.55
  -5  -2  10    9.04    0.70
   4   2 -10   14.53    0.51
   4   2 -10   14.07    0.56
   4   2 -10   13.79    0.76
  -4  -2  10   15.23    0.77
  -4  -2  10   14.19    0.73
   3   2 -10   17.21    0.80
   3   2 -10   18.03    0.55
  -3  -2  10   19.46    0.57
  -3  -2  10   18.44    0.74
  -3  -2  10   18.54    0.81
   2   2 -10   30.88    1.06
   2   2 -10   30.72    0.88
   2   2 -10   31.07    0.76
   2   2 -10   31.64    1.06
  -2  -2  10   24.64    0.86
  -2  -2  10   23.88    0.89
  -2  -2  10   25.52    0.82
  -2  -2  10   24.55    0.74
   1   2 -10   11.13    0.55
   1   2 -10   10.50    0.55
   1   2 -10   11.64    0.41
  -1  -2  10   11.42    0.56
  -1  -2  10   11.63    0.47
  -1  -2  10   12.76    0.43
  -1  -2  10   12.56    0.39
  -1  -2  10   11.84    0.53
   0   2 -10   19.13    0.72
   0   2 -10   19.03    0.73
   0   2 -10   19.11    0.53
   0  -2  10   21.73    0.67
   0  -2  10   21.04    0.74
   0  -2  10   20.05    0.75
   0  -2  10   20.27    0.58
  -1   2 -10   14.91    0.61
  -1   2 -10   13.81    0.56
  -1   2 -10   13.89    0.39
  -1   2 -10   12.94    0.64
  -1   2 -10   13.99    0.40
   1  -2  10   10.89    0.54
   1  -2  10   10.14    0.51
  -2   2 -10   25.75    0.68
  -2   2 -10   24.61    0.93
  -2   2 -10   26.01    0.69
  -2   2 -10   26.65    0.92
  -2   2 -10   26.02    0.87
   2  -2  10   26.45    0.95
   2  -2  10   28.57    0.96
  -3   2 -10    8.11    0.57
  -3   2 -10    8.00    0.60
  -3   2 -10    8.02    0.55
   3  -2  10    7.28    0.57
   3  -2  10    7.26    0.54
  -4   2 -10    9.73    0.70
  -4   2 -10    9.78    0.72
   4  -2  10   10.20    0.69
   4  -2  10    9.22    0.67
  -5   2 -10    5.97    0.66
  -5   2 -10    6.06    0.63
   5  -2  10    9.18    0.69
   5   1 -10    5.74    0.43
   5   1 -10    6.64    0.49
   5   1 -10    5.81    0.61
  -5  -1  10    5.26    0.46
  -5  -1  10    5.42    0.57
   4   1 -10   14.39    0.59
   4   1 -10   15.04    0.83
   4   1 -10   14.70    0.56
  -4  -1  10   17.80    0.88
  -4  -1  10   16.31    0.70
   3   1 -10   14.32    0.50
   3   1 -10   13.46    0.57
   3   1 -10   14.48    0.72
   3   1 -10   14.65    0.50
  -3  -1  10   14.63    0.60
  -3  -1  10   14.23    0.72
   2   1 -10   56.84    1.71
   2   1 -10   58.53    1.71
   2   1 -10   57.75    1.36
   2   1 -10   57.14    1.47
  -2  -1  10   62.85    1.67
  -2  -1  10   64.65    1.60
  -2  -1  10   62.20    1.85
   1   1 -10   33.24    0.96
   1   1 -10   33.16    1.06
   1   1 -10   31.55    1.05
   1   1 -10   31.30    0.86
   1   1 -10   30.95    0.77
  -1  -1  10   29.62    0.93
  -1  -1  10   30.32    0.83
  -1  -1  10   31.44    0.84
  -1  -1  10   31.14    0.80
  -1  -1  10   29.68    1.01
   0   1 -10   42.91    1.10
   0   1 -10   46.49    1.35
   0   1 -10   42.84    1.34
   0  -1  10   41.75    1.30
   0  -1  10   45.34    1.10
   0  -1  10   41.45    1.22
  -1   1 -10   88.75    2.12
  -1   1 -10   86.90    2.23
  -1   1 -10   93.71    2.51
  -1   1 -10   88.45    2.50
  -1   1 -10   89.69    2.02
   1  -1  10   87.08    2.30
   1  -1  10   87.25    2.44
  -2   1 -10   28.12    0.80
  -2   1 -10   29.21    1.02
  -2   1 -10   30.43    1.01
  -2   1 -10   28.98    0.78
  -2   1 -10   29.21    0.88
   2  -1  10   28.63    0.93
   2  -1  10   28.16    0.98
  -3   1 -10   27.43    1.03
   3  -1  10   22.52    0.90
   3  -1  10   23.00    0.85
  -4   1 -10   16.20    0.86
   4  -1  10   14.59    0.73
   4  -1  10   15.86    0.81
  -5   1 -10    6.95    0.63
   5  -1  10    9.62    0.71
   5  -1  10    7.95    0.60
   5   0 -10   23.41    1.07
   5   0 -10   24.58    0.87
   5   0 -10   22.41    0.85
  -5   0  10   19.79    0.79
  -5   0  10   22.58    1.07
   4   0 -10    6.31    0.46
   4   0 -10    6.46    0.57
   4   0 -10    6.82    0.49
   4   0 -10    6.52    0.48
  -4   0  10    5.57    0.41
  -4   0  10    5.84    0.54
   3   0 -10   35.46    0.97
   3   0 -10   34.92    1.04
   3   0 -10   35.63    1.22
   3   0 -10   34.71    0.96
  -3   0  10   34.13    0.98
  -3   0  10   35.29    1.21
   2   0 -10    6.90    0.36
   2   0 -10    6.48    0.50
   2   0 -10    7.11    0.38
   2   0 -10    6.99    0.34
  -2   0  10    8.05    0.53
  -2   0  10    8.26    0.38
  -2   0  10    8.91    0.39
   1   0 -10   12.64    0.55
   1   0 -10   11.56    0.57
   1   0 -10   11.52    0.44
   1   0 -10   12.00    0.50
   1   0 -10   11.61    0.39
  -1   0  10   11.95    0.56
  -1   0  10   13.03    0.45
  -1   0  10   12.23    0.35
  -1   0  10   12.75    0.56
  -1   0  10   12.92    0.47
  -1   0  10   13.04    0.54
   0   0 -10  110.62    2.78
   0   0 -10  110.74    2.97
   0   0 -10  105.01    2.56
   0   0 -10  107.00    2.97
   0   0  10  114.52    2.74
   0   0  10  118.83    3.16
   0   0  10  114.77    2.95
   0   0  10  114.21    3.15
  -1   0 -10   28.70    0.75
  -1   0 -10   26.83    0.77
  -1   0 -10   28.66    0.95
  -1   0 -10   26.60    0.94
   1   0  10   29.26    0.92
   1   0  10   31.72    1.02
   1   0  10   29.88    1.01
   1   0  10   32.20    0.89
  -2   0 -10   43.88    1.11
  -2   0 -10   43.06    1.08
  -2   0 -10   46.51    1.38
  -2   0 -10   43.98    1.39
   2   0  10   42.73    1.32
   2   0  10   40.66    1.20
  -3   0 -10   22.81    0.92
   3   0  10   20.32    0.84
   3   0  10   20.32    0.75
  -4   0 -10   29.16    1.15
   4   0  10   28.36    0.97
   4   0  10   28.04    1.10
  -5   0 -10    7.85    0.70
   5   0  10    5.96    0.49
   5   0  10    5.96    0.61
   5  -1 -10    8.37    0.59
   5  -1 -10    8.57    0.58
   5  -1 -10    9.05    0.78
  -5   1  10   11.99    0.81
   4  -1 -10   27.70    0.95
   4  -1 -10   28.18    0.91
   4  -1 -10   27.55    1.08
   4  -1 -10   26.80    0.91
  -4   1  10   25.71    0.79
  -4   1  10   28.04    1.11
   3  -1 -10   46.95    1.24
   3  -1 -10   45.47    1.23
   3  -1 -10   47.53    1.31
   3  -1 -10   46.37    1.47
  -3   1  10   46.89    1.21
  -3   1  10   47.28    1.50
   2  -1 -10   36.88    0.99
   2  -1 -10   36.99    1.00
   2  -1 -10   35.79    1.04
   2  -1 -10   37.36    1.18
  -2   1  10   29.71    1.02
  -2   1  10   31.26    1.04
  -2   1  10   29.81    0.80
   1  -1 -10   98.05    2.80
   1  -1 -10  105.74    2.82
   1  -1 -10  102.14    2.47
   1  -1 -10  101.23    2.36
  -1   1  10   91.63    2.66
  -1   1  10   98.72    2.68
  -1   1  10   98.88    2.35
   0  -1 -10   40.07    1.28
   0  -1 -10   40.79    1.10
   0  -1 -10   40.91    1.26
   0  -1 -10   41.98    1.18
   0   1  10   36.44    0.95
   0   1  10   35.48    1.14
   0   1  10   37.22    1.15
   0   1  10   36.49    0.99
   0   1  10   36.47    0.96
   0   1  10   34.38    1.05
  -1  -1 -10   35.16    1.02
  -1  -1 -10   34.30    0.97
  -1  -1 -10   34.19    1.12
  -1  -1 -10   35.09    1.11
   1   1  10   29.94    0.92
   1   1  10   30.39    0.86
   1   1  10   29.39    1.00
   1   1  10   31.90    1.01
  -2  -1 -10   16.71    0.70
  -2  -1 -10   16.86    0.54
   2   1  10   12.85    0.60
   2   1  10   13.72    0.55
   2   1  10   14.21    0.69
  -3  -1 -10   30.45    0.86
  -3  -1 -10   31.28    1.10
  -3  -1 -10   30.94    1.01
   3   1  10   29.42    1.05
   3   1  10   29.56    0.94
  -4  -1 -10   13.72    0.74
  -4  -1 -10   13.65    0.70
   4   1  10   15.87    0.68
   4   1  10   17.62    0.81
  -5  -1 -10   11.04    0.79
  -5  -1 -10   10.57    0.74
   5   1  10   10.51    0.74
   5   1  10    9.68    0.60
   5  -2 -10    5.02    0.60
   5  -2 -10    4.80    0.54
   5  -2 -10    4.06    0.48
   4  -2 -10    9.10    0.68
   4  -2 -10   10.18    0.63
   4  -2 -10    9.16    0.63
   4  -2 -10    8.93    0.61
  -4   2  10   10.60    0.72
   3  -2 -10    4.40    0.42
   3  -2 -10    4.84    0.41
   3  -2 -10    4.58    0.38
   3  -2 -10    4.09    0.29
   3  -2 -10    4.84    0.41
  -3   2  10    6.34    0.38
  -3   2  10    5.59    0.21
  -3   2  10    5.88    0.49
   2  -2 -10   13.46    0.57
   2  -2 -10   14.21    0.65
   2  -2 -10   14.16    0.58
   2  -2 -10   14.16    0.56
  -2   2  10   17.03    0.52
  -2   2  10   16.11    0.71
  -2   2  10   16.70    0.71
   1  -2 -10   60.15    1.57
   1  -2 -10   59.75    1.51
   1  -2 -10   60.79    1.75
  -1   2  10   73.25    2.07
  -1   2  10   70.11    2.06
  -1   2  10   70.78    1.72
  -1   2  10   75.30    1.89
   0  -2 -10   34.57    1.00
   0  -2 -10   34.48    1.11
   0  -2 -10   36.01    0.87
   0   2  10   38.36    1.23
   0   2  10   40.20    1.24
   0   2  10   40.22    1.01
  -1  -2 -10   33.63    1.11
  -1  -2 -10   34.30    0.99
   1   2  10   35.26    0.95
   1   2  10   33.95    1.12
   1   2  10   34.38    1.03
   1   2  10   34.95    1.10
  -2  -2 -10   39.04    1.05
  -2  -2 -10   39.24    1.13
  -2  -2 -10   39.80    1.27
  -2  -2 -10   37.64    1.10
   2   2  10   35.28    1.13
   2   2  10   33.97    1.13
   2   2  10   33.62    1.02
  -3  -2 -10   15.07    0.68
  -3  -2 -10   14.88    0.74
  -3  -2 -10   14.64    0.58
   3   2  10   14.90    0.73
   3   2  10   14.41    0.58
  -4  -2 -10   12.46    0.69
  -4  -2 -10   12.62    0.77
   4   2  10   14.58    0.79
   4   2  10   13.28    0.59
  -5  -2 -10    9.62    0.70
  -5  -2 -10    8.58    0.72
   5   2  10    7.65    0.67
   4  -3 -10   22.14    0.91
   4  -3 -10   22.09    0.96
   4  -3 -10   22.12    0.91
   4  -3 -10   23.07    0.92
  -4   3  10   21.38    0.83
  -4   3  10   21.06    0.95
   3  -3 -10   15.86    0.70
   3  -3 -10   14.16    0.65
   3  -3 -10   13.50    0.69
   3  -3 -10   14.63    0.69
  -3   3  10   12.65    0.70
  -3   3  10   12.70    0.56
   2  -3 -10   34.88    1.08
   2  -3 -10   34.95    1.14
   2  -3 -10   34.61    1.02
   2  -3 -10   34.82    1.03
  -2   3  10   32.92    0.95
  -2   3  10   32.78    1.11
  -2   3  10   34.65    1.13
   1  -3 -10   23.87    0.80
   1  -3 -10   24.03    0.80
   1  -3 -10   22.93    0.77
   1  -3 -10   24.06    0.83
  -1   3  10   24.07    0.87
  -1   3  10   25.27    0.89
   0  -3 -10   18.70    0.70
   0  -3 -10   17.95    0.71
   0  -3 -10   19.10    0.57
   0   3  10   21.45    0.57
   0   3  10   21.10    0.77
   0   3  10   20.11    0.77
  -1  -3 -10   48.89    1.27
  -1  -3 -10   47.65    1.26
  -1  -3 -10   47.60    1.33
  -1  -3 -10   47.31    1.46
   1   3  10   50.83    1.30
   1   3  10   51.47    1.50
   1   3  10   47.59    1.51
  -2  -3 -10   22.19    0.76
  -2  -3 -10   21.97    0.86
  -2  -3 -10   23.37    0.75
   2   3  10   22.17    0.86
   2   3  10   23.45    0.84
  -3  -3 -10   51.25    1.58
  -3  -3 -10   49.51    1.44
  -3  -3 -10   48.08    1.38
  -3  -3 -10   48.89    1.34
   3   3  10   54.05    1.68
  -4  -3 -10   28.79    1.15
  -4  -3 -10   29.56    1.09
   4   3  10   26.74    1.09
  -5  -3 -10   10.45    0.74
  -5  -3 -10   11.43    0.80
   5   3  10    9.76    0.76
   4  -4 -10    7.94    0.59
   4  -4 -10    6.70    0.58
  -4   4  10    9.64    0.65
   3  -4 -10    9.50    0.62
   3  -4 -10    9.24    0.65
   3  -4 -10   10.17    0.67
  -3   4  10   11.27    0.66
  -3   4  10   11.64    0.60
   2  -4 -10   31.54    1.02
   2  -4 -10   29.81    1.00
   2  -4 -10   31.81    1.02
   2  -4 -10   31.74    1.04
  -2   4  10   32.59    1.09
  -2   4  10   33.01    1.00
   1  -4 -10   28.83    0.93
   1  -4 -10   27.14    0.92
   1  -4 -10   27.07    0.92
  -1   4  10   28.87    0.96
   0  -4 -10   41.00    1.22
   0  -4 -10   42.33    1.17
   0  -4 -10   42.23    1.06
   0  -4 -10   41.43    1.27
   0   4  10   36.68    1.18
   0   4  10   39.75    1.19
  -1  -4 -10   18.94    0.73
  -1  -4 -10   18.25    0.63
  -1  -4 -10   18.90    0.75
   1   4  10   16.01    0.62
   1   4  10   14.47    0.66
   1   4  10   15.12    0.52
  -2  -4 -10   16.33    0.66
  -2  -4 -10   15.89    0.72
  -2  -4 -10   16.52    0.70
  -2  -4 -10   17.11    0.74
   2   4  10   16.58    0.73
  -3  -4 -10   18.45    0.80
  -3  -4 -10   17.74    0.75
  -3  -4 -10   18.15    0.82
   3   4  10   16.56    0.77
  -4  -4 -10    3.70    0.50
   4   4  10    4.45    0.49
   3  -5 -10    8.50    0.59
   3  -5 -10    8.95    0.64
   3  -5 -10    8.54    0.63
  -3   5  10    5.80    0.50
   2  -5 -10   16.26    0.76
   2  -5 -10   16.83    0.80
   2  -5 -10   16.36    0.74
  -2   5  10   16.52    0.69
  -2   5  10   17.31    0.73
   1  -5 -10    9.87    0.62
   1  -5 -10    9.57    0.58
  -1   5  10    9.99    0.51
   0  -5 -10   19.55    0.81
   0   5  10   20.63    0.75
  -1  -5 -10   22.56    0.87
  -1  -5 -10   20.33    0.81
  -1  -5 -10   21.02    0.70
   1   5  10   21.71    0.80
  -2  -5 -10   30.71    1.03
  -2  -5 -10   29.68    1.06
  -2  -5 -10   30.75    1.01
   2   5  10   26.74    0.97
  -3  -5 -10   14.61    0.79
  -3  -5 -10   16.15    0.80
   3   5  10   15.01    0.75
  -4  -5 -10   17.35    0.95
   4   5  10   12.12    0.79
   2  -6 -10    7.62    0.56
   2  -6 -10    8.10    0.60
   2  -6 -10    7.39    0.57
   1  -6 -10    9.86    0.65
   1  -6 -10    9.55    0.68
  -1   6  10    9.16    0.46
   0  -6 -10   13.23    0.73
   0  -6 -10   11.82    0.66
   0   6  10   13.11    0.51
  -1  -6 -10    6.70    0.56
  -1  -6 -10    8.58    0.59
   1   6  10    5.30    0.38
  -2  -6 -10   14.71    0.79
  -2  -6 -10   15.64    0.84
   2   6  10   18.74    0.75
   2   5 -11   11.31    0.62
  -2  -5  11   10.24    0.76
   1   5 -11   14.59    0.64
  -1  -5  11   11.31    0.67
  -1  -5  11   11.08    0.74
   0   5 -11    9.49    0.51
   0  -5  11   10.83    0.69
  -1   5 -11    8.55    0.50
   1  -5  11    7.02    0.58
  -2   5 -11    3.28    0.57
  -2   5 -11    3.56    0.37
   2  -5  11    3.42    0.51
   3   4 -11    5.33    0.49
  -3  -4  11    4.79    0.56
   2   4 -11   12.37    0.66
  -2  -4  11   13.60    0.74
  -2  -4  11   12.28    0.62
   1   4 -11   15.16    0.67
  -1  -4  11   16.30    0.72
   0   4 -11   15.73    0.68
   0  -4  11   15.91    0.74
  -1   4 -11   17.06    0.80
  -1   4 -11   15.79    0.70
   1  -4  11   19.14    0.86
  -2   4 -11   23.38    0.97
  -2   4 -11   24.33    0.93
   2  -4  11   21.42    0.97
  -3   4 -11    5.57    0.59
  -3   4 -11    4.91    0.49
   3  -4  11    5.96    0.59
   4   3 -11    4.20    0.50
  -4  -3  11    4.26    0.52
   3   3 -11   13.26    0.73
  -3  -3  11   12.02    0.69
  -3  -3  11   13.12    0.70
   2   3 -11   14.75    0.70
  -2  -3  11   14.60    0.66
  -2  -3  11   13.81    0.62
  -2  -3  11   12.76    0.67
  -2  -3  11   13.85    0.52
   1   3 -11   16.24    0.69
   1   3 -11   14.05    0.66
  -1  -3  11    9.16    0.36
  -1  -3  11    8.94    0.52
  -1  -3  11    8.40    0.50
   0   3 -11   11.57    0.61
   0   3 -11   12.21    0.59
   0   3 -11   12.96    0.31
   0  -3  11   16.42    0.70
   0  -3  11   16.88    0.68
  -1   3 -11   17.47    0.76
  -1   3 -11   18.25    0.74
   1  -3  11   17.02    0.71
   1  -3  11   16.49    0.71
  -2   3 -11    7.38    0.55
  -2   3 -11    9.00    0.60
   2  -3  11   11.57    0.65
   2  -3  11   10.02    0.58
  -3   3 -11   11.52    0.74
  -3   3 -11   11.49    0.70
   3  -3  11   12.23    0.77
  -4   3 -11   17.16    0.95
  -4   3 -11   18.11    0.94
   4  -3  11   16.37    0.88
  -5  -2  11    6.62    0.57
   4   2 -11   11.02    0.77
   4   2 -11   11.41    0.51
  -4  -2  11   13.97    0.73
  -4  -2  11   12.72    0.79
   3   2 -11   19.14    0.58
   3   2 -11   19.00    0.86
  -3  -2  11   21.07    0.84
  -3  -2  11   21.19    0.89
   2   2 -11   21.03    0.83
   2   2 -11   19.38    0.65
   2   2 -11   20.60    0.83
   2   2 -11   20.46    0.53
  -2  -2  11   20.91    0.66
  -2  -2  11   19.76    0.78
  -2  -2  11   19.67    0.73
  -2  -2  11   20.94    0.82
   1   2 -11   31.77    1.06
   1   2 -11   30.62    0.69
   1   2 -11   29.51    0.83
   1   2 -11   30.59    1.05
  -1  -2  11   34.15    0.99
  -1  -2  11   34.42    0.87
  -1  -2  11   34.73    0.93
  -1  -2  11   35.09    1.07
  -1  -2  11   34.28    1.13
   0   2 -11   69.10    1.97
   0   2 -11   67.89    1.97
   0   2 -11   67.09    1.62
   0  -2  11   72.11    1.95
   0  -2  11   72.54    1.84
   0  -2  11   68.27    2.04
   0  -2  11   72.29    1.72
  -1   2 -11   15.31    0.45
  -1   2 -11   16.24    0.43
  -1   2 -11   16.13    0.68
  -1   2 -11   15.29    0.70
  -1   2 -11   15.42    0.37
  -1   2 -11   15.74    0.62
   1  -2  11   14.55    0.65
   1  -2  11   14.23    0.65
  -2   2 -11   19.84    0.83
  -2   2 -11   21.02    0.81
  -2   2 -11   20.38    0.58
  -2   2 -11   19.33    0.56
  -2   2 -11   19.96    0.74
   2  -2  11   17.44    0.75
   2  -2  11   18.86    0.75
  -3   2 -11   10.78    0.68
  -3   2 -11   10.38    0.42
  -3   2 -11   11.58    0.65
   3  -2  11    9.87    0.66
   3  -2  11    9.69    0.61
  -4   2 -11    4.68    0.52
  -4   2 -11    5.84    0.60
   4  -2  11    6.47    0.56
   4  -2  11    7.58    0.65
   5   1 -11   11.33    0.57
   5   1 -11   10.11    0.60
   5   1 -11    9.87    0.87
  -5  -1  11   10.07    0.65
  -5  -1  11   10.64    0.85
   4   1 -11    8.11    0.45
   4   1 -11    6.74    0.59
   4   1 -11    7.72    0.46
  -4  -1  11    6.86    0.51
  -4  -1  11    6.01    0.56
   3   1 -11   21.00    0.75
   3   1 -11   20.56    0.64
   3   1 -11   19.76    0.64
   3   1 -11   21.20    0.87
  -3  -1  11   20.53    0.73
  -3  -1  11   18.74    0.83
   2   1 -11   10.56    0.48
   2   1 -11   10.88    0.58
   2   1 -11   11.00    0.38
  -2  -1  11   10.74    0.57
  -2  -1  11    9.69    0.49
   1   1 -11   58.01    1.67
   1   1 -11   54.45    1.28
   1   1 -11   54.42    1.39
   1   1 -11   54.79    1.66
  -1  -1  11   57.55    1.43
  -1  -1  11   57.77    1.69
  -1  -1  11   55.92    1.57
  -1  -1  11   54.83    1.37
  -1  -1  11   56.03    1.43
   0   1 -11   25.21    0.71
   0   1 -11   27.20    0.93
   0   1 -11   25.35    0.91
   0  -1  11   31.74    1.07
   0  -1  11   31.21    0.99
   0  -1  11   32.49    0.87
  -1   1 -11   44.91    1.07
  -1   1 -11   43.27    1.38
  -1   1 -11   43.95    1.19
  -1   1 -11   43.94    1.13
  -1   1 -11   45.99    1.38
   1  -1  11   39.47    1.26
   1  -1  11   40.23    1.20
  -2   1 -11   33.71    0.95
  -2   1 -11   34.26    1.18
  -2   1 -11   37.45    1.19
  -2   1 -11   36.09    0.92
  -2   1 -11   36.90    1.05
   2  -1  11   34.25    1.07
   2  -1  11   33.66    1.13
  -3   1 -11   27.42    1.07
   3  -1  11   23.04    0.92
   3  -1  11   21.52    0.83
  -4   1 -11   17.79    0.88
   4  -1  11   18.93    0.86
   4  -1  11   16.23    0.80
  -5   1 -11    7.18    0.70
   5  -1  11    4.61    0.51
   5  -1  11    4.39    0.59
   5   0 -11   10.49    0.87
   5   0 -11    9.77    0.64
   5   0 -11   10.46    0.65
  -5   0  11   11.62    0.88
   4   0 -11   17.90    0.87
   4   0 -11   18.22    0.69
   4   0 -11   18.00    0.70
   4   0 -11   17.88    0.75
  -4   0  11   15.32    0.62
  -4   0  11   16.85    0.84
   3   0 -11   20.47    0.75
   3   0 -11   20.17    0.67
   3   0 -11   20.72    0.68
   3   0 -11   19.12    0.87
  -3   0  11   19.11    0.83
  -3   0  11   19.43    0.65
   2   0 -11   36.10    1.04
   2   0 -11   35.89    0.94
   2   0 -11   36.29    1.20
  -2   0  11   32.10    0.93
  -2   0  11   33.12    1.13
   1   0 -11   50.87    1.34
   1   0 -11   51.31    1.25
   1   0 -11   53.69    1.58
   1   0 -11   52.33    1.59
  -1   0  11   60.60    1.46
  -1   0  11   61.24    1.67
  -1   0  11   58.37    1.79
  -1   0  11   63.09    1.55
  -1   0  11   59.05    1.47
   0   0 -11   35.88    1.18
   0   0 -11   35.60    0.98
   0   0 -11   39.02    1.19
   0   0  11   31.66    0.87
   0   0  11   29.01    0.94
   0   0  11   29.61    1.03
   0   0  11   30.94    0.83
   0   0  11   31.73    1.07
  -1   0 -11   18.94    0.61
  -1   0 -11   18.58    0.75
  -1   0 -11   18.67    0.55
  -1   0 -11   19.19    0.76
   1   0  11   19.09    0.69
   1   0  11   18.21    0.73
  -2   0 -11   17.73    0.54
  -2   0 -11   17.24    0.75
  -2   0 -11   18.47    0.61
   2   0  11   18.56    0.75
   2   0  11   18.06    0.70
  -3   0 -11   20.25    0.89
   3   0  11   23.21    0.93
   3   0  11   23.23    0.84
  -4   0 -11   13.06    0.76
   4   0  11   14.50    0.69
   4   0  11   14.35    0.77
  -5   0 -11   12.21    0.91
   5   0  11   14.27    0.89
   5   0  11   11.02    0.71
   5  -1 -11    2.62    0.43
   5  -1 -11    2.03    0.49
   5  -1 -11    2.78    0.43
  -5   1  11    2.94    0.52
   4  -1 -11   15.98    0.69
   4  -1 -11   14.02    0.69
   4  -1 -11   14.19    0.68
   4  -1 -11   14.16    0.83
  -4   1  11   14.87    0.85
  -4   1  11   13.94    0.53
   3  -1 -11   14.37    0.62
   3  -1 -11   13.70    0.56
   3  -1 -11   14.47    0.60
   3  -1 -11   14.59    0.71
  -3   1  11   12.06    0.43
  -3   1  11   12.21    0.66
   2  -1 -11   28.16    1.00
   2  -1 -11   27.59    0.88
   2  -1 -11   26.55    0.79
   2  -1 -11   27.96    0.83
  -2   1  11   29.95    1.06
  -2   1  11   29.65    0.80
   1  -1 -11   30.48    0.88
   1  -1 -11   30.00    0.84
   1  -1 -11   29.17    1.03
  -1   1  11   30.76    1.04
  -1   1  11   28.86    1.04
  -1   1  11   30.98    0.90
   0  -1 -11   24.71    0.77
   0  -1 -11   24.51    0.89
   0   1  11   21.78    0.80
   0   1  11   20.47    0.61
   0   1  11   19.52    0.71
   0   1  11   21.35    0.67
   0   1  11   19.37    0.78
  -1  -1 -11   36.58    1.02
  -1  -1 -11   36.71    1.21
   1   1  11   36.23    1.11
   1   1  11   38.44    1.23
   1   1  11   38.08    1.21
   1   1  11   38.00    1.04
  -2  -1 -11   25.09    0.80
  -2  -1 -11   24.96    0.73
  -2  -1 -11   23.76    0.93
   2   1  11   19.04    0.70
   2   1  11   18.73    0.78
  -3  -1 -11   21.72    0.88
  -3  -1 -11   21.31    0.69
   3   1  11   21.99    0.79
   3   1  11   22.13    0.88
  -4  -1 -11    8.62    0.62
  -4  -1 -11    8.14    0.65
   4   1  11    6.61    0.51
   4   1  11    6.20    0.56
  -5  -1 -11    9.70    0.79
  -5  -1 -11   10.04    0.72
   5   1  11    8.71    0.73
   5   1  11    7.19    0.51
   5  -2 -11    7.99    0.62
   5  -2 -11    8.59    0.62
   5  -2 -11    7.44    0.68
  -5   2  11    6.28    0.71
   4  -2 -11    9.49    0.71
   4  -2 -11   11.29    0.68
   4  -2 -11   10.48    0.65
   4  -2 -11    9.67    0.61
  -4   2  11   11.14    0.77
   3  -2 -11   11.70    0.58
   3  -2 -11   12.06    0.64
   3  -2 -11   12.09    0.63
   3  -2 -11   12.28    0.61
  -3   2  11   13.16    0.52
  -3   2  11   14.11    0.70
   2  -2 -11   30.20    0.91
   2  -2 -11   29.37    0.89
   2  -2 -11   30.30    0.94
   2  -2 -11   28.83    1.04
  -2   2  11   32.94    0.90
  -2   2  11   32.99    1.15
  -2   2  11   35.46    1.17
   1  -2 -11   44.09    1.23
   1  -2 -11   42.74    1.36
   1  -2 -11   43.66    1.17
  -1   2  11   45.41    1.43
  -1   2  11   46.12    1.12
  -1   2  11   46.59    1.43
   0  -2 -11   38.44    1.22
   0  -2 -11   38.36    1.09
   0   2  11   40.57    1.29
   0   2  11   41.20    1.29
   0   2  11   41.27    1.06
  -1  -2 -11   31.57    1.09
  -1  -2 -11   31.68    0.96
   1   2  11   34.17    0.93
   1   2  11   34.09    1.10
   1   2  11   32.16    1.00
   1   2  11   32.27    1.11
  -2  -2 -11   47.25    1.24
  -2  -2 -11   45.77    1.31
  -2  -2 -11   48.18    1.32
  -2  -2 -11   46.64    1.47
   2   2  11   48.28    1.53
   2   2  11   49.78    1.41
   2   2  11   51.49    1.55
  -3  -2 -11   29.97    0.99
  -3  -2 -11   29.59    1.10
  -3  -2 -11   30.83    0.93
   3   2  11   32.64    1.02
   3   2  11   33.48    1.16
  -4  -2 -11   27.24    1.12
  -4  -2 -11   25.27    1.02
   4   2  11   22.80    1.01
   4   2  11   22.42    0.81
  -5  -2 -11    7.92    0.71
  -5  -2 -11   11.47    0.76
   5   2  11    9.78    0.77
   4  -3 -11   12.18    0.76
   4  -3 -11   12.32    0.75
   4  -3 -11   13.24    0.75
   4  -3 -11   13.43    0.77
  -4   3  11   12.30    0.79
  -4   3  11   13.08    0.65
   3  -3 -11   11.44    0.67
   3  -3 -11   11.96    0.67
   3  -3 -11   12.46    0.64
   3  -3 -11   12.10    0.63
  -3   3  11   10.38    0.66
  -3   3  11   10.44    0.49
   2  -3 -11   41.19    1.32
   2  -3 -11   41.41    1.24
   2  -3 -11   41.13    1.17
   2  -3 -11   41.47    1.20
  -2   3  11   38.81    1.09
  -2   3  11   41.69    1.33
  -2   3  11   39.90    1.30
   1  -3 -11   14.22    0.63
   1  -3 -11   13.21    0.62
   1  -3 -11   13.12    0.61
  -1   3  11   13.07    0.62
  -1   3  11   12.91    0.62
   0  -3 -11   23.53    0.80
   0  -3 -11   24.28    0.66
   0  -3 -11   22.18    0.85
   0   3  11   21.28    0.58
   0   3  11   20.91    0.80
   0   3  11   20.35    0.79
  -1  -3 -11   28.68    0.93
  -1  -3 -11   30.32    1.04
  -1  -3 -11   29.26    0.86
  -1  -3 -11   29.87    0.84
   1   3  11   28.60    0.96
   1   3  11   26.60    0.97
   1   3  11   27.70    0.79
  -2  -3 -11   18.42    0.68
  -2  -3 -11   20.06    0.80
  -2  -3 -11   17.65    0.67
  -2  -3 -11   17.25    0.70
   2   3  11   18.34    0.79
   2   3  11   19.13    0.77
  -3  -3 -11   23.54    0.82
  -3  -3 -11   24.03    0.95
  -3  -3 -11   22.66    0.88
   3   3  11   22.53    0.90
  -4  -3 -11    8.85    0.65
  -4  -3 -11    8.72    0.67
   4   3  11    6.03    0.56
  -5  -3 -11   13.01    0.91
  -5  -3 -11   11.31    0.83
   4  -4 -11    2.54    0.50
   4  -4 -11    2.61    0.50
   4  -4 -11    2.47    0.49
  -4   4  11    4.15    0.51
   3  -4 -11   24.65    0.95
   3  -4 -11   23.94    0.92
   3  -4 -11   22.64    0.90
  -3   4  11   23.66    0.94
  -3   4  11   22.94    0.84
   2  -4 -11   19.74    0.83
   2  -4 -11   20.34    0.78
   2  -4 -11   19.99    0.80
   2  -4 -11   20.63    0.84
  -2   4  11   25.04    0.80
  -2   4  11   23.88    0.92
   1  -4 -11   17.22    0.69
   1  -4 -11   18.13    0.74
   1  -4 -11   17.36    0.75
  -1   4  11   17.11    0.70
   0  -4 -11   34.16    1.12
   0  -4 -11   33.79    1.08
   0  -4 -11   35.66    1.00
   0   4  11   32.51    1.08
  -1  -4 -11   14.65    0.56
  -1  -4 -11   13.71    0.65
  -1  -4 -11   15.23    0.55
  -1  -4 -11   15.16    0.69
   1   4  11   13.62    0.66
   1   4  11   14.57    0.51
  -2  -4 -11   28.94    0.97
  -2  -4 -11   30.81    0.96
  -2  -4 -11   28.87    0.99
  -2  -4 -11   29.21    1.06
   2   4  11   30.00    1.07
  -3  -4 -11    9.79    0.61
  -3  -4 -11   10.09    0.67
  -3  -4 -11   10.08    0.65
   3   4  11    8.13    0.61
  -4  -4 -11    8.85    0.65
   4   4  11    7.46    0.61
   3  -5 -11    8.97    0.68
   3  -5 -11    8.94    0.68
   3  -5 -11   10.35    0.70
  -3   5  11    9.96    0.64
   2  -5 -11    5.42    0.50
   2  -5 -11    6.40    0.53
   2  -5 -11    4.27    0.48
  -2   5  11    5.70    0.50
   1  -5 -11    9.45    0.61
   1  -5 -11   11.62    0.66
  -1   5  11    9.47    0.52
   0  -5 -11   15.79    0.76
   0   5  11   17.65    0.71
  -1  -5 -11   21.35    0.70
  -1  -5 -11   19.69    0.83
  -1  -5 -11   20.13    0.79
   1   5  11   21.47    0.82
  -2  -5 -11   20.81    0.85
  -2  -5 -11   20.84    0.89
  -2  -5 -11   19.67    0.80
   2   5  11   20.12    0.84
  -3  -5 -11    8.94    0.60
  -3  -5 -11    8.89    0.65
  -3  -5 -11    8.23    0.64
   3   5  11    7.80    0.64
   1  -6 -11   15.52    0.80
   1  -6 -11   17.61    0.85
  -1   6  11   15.74    0.62
   0  -6 -11   10.29    0.71
   0  -6 -11   11.49    0.72
   0   6  11   10.84    0.51
  -1  -6 -11   12.81    0.74
  -1  -6 -11   13.56    0.74
   1   6  11   12.73    0.58
  -2  -6 -11    6.88    0.59
   2   6  11    9.10    0.57
   2   5 -12    8.99    0.59
  -2  -5  12    7.93    0.70
   1   5 -12    7.48    0.53
  -1  -5  12    6.54    0.61
  -1  -5  12    5.45    0.50
   0   5 -12    7.85    0.51
   0  -5  12   10.77    0.71
  -1   5 -12   14.59    0.66
   1  -5  12   11.15    0.78
   3   4 -12    3.96    0.48
  -3  -4  12    1.73    0.45
   2   4 -12    6.29    0.49
  -2  -4  12    7.09    0.54
  -2  -4  12    7.52    0.62
   1   4 -12   13.20    0.66
  -1  -4  12   14.89    0.72
   0   4 -12   17.61    0.75
   0  -4  12   17.50    0.79
  -1   4 -12    6.03    0.53
  -1   4 -12    8.13    0.62
   1  -4  12    7.13    0.55
  -2   4 -12   22.19    0.93
  -2   4 -12   22.22    0.99
   2  -4  12   21.47    1.01
  -3   4 -12    2.97    0.54
  -3   4 -12    2.66    0.43
   3  -4  12    2.73    0.54
   4   3 -12    0.66    0.44
  -4  -3  12    1.03    0.45
   3   3 -12   20.75    0.93
  -3  -3  12   19.92    0.88
  -3  -3  12   20.83    0.90
   2   3 -12   11.61    0.68
  -2  -3  12   11.03    0.61
  -2  -3  12   10.59    0.63
  -2  -3  12    9.28    0.57
   1   3 -12   10.29    0.59
  -1  -3  12   10.68    0.57
  -1  -3  12    9.90    0.44
  -1  -3  12   10.82    0.58
   0   3 -12   14.61    0.68
   0  -3  12   19.76    0.80
   0  -3  12   21.34    0.80
  -1   3 -12   25.82    0.97
  -1   3 -12   24.77    0.91
   1  -3  12   20.42    0.85
   1  -3  12   20.25    0.82
  -2   3 -12    8.56    0.62
  -2   3 -12    8.71    0.61
   2  -3  12   14.50    0.78
   2  -3  12   13.49    0.68
  -3   3 -12   16.30    0.84
  -3   3 -12   14.13    0.80
   3  -3  12   14.70    0.85
  -4   3 -12    9.72    0.78
  -4   3 -12   10.42    0.78
   4  -3  12   13.43    0.84
   4   2 -12   14.58    0.88
  -4  -2  12   15.54    0.79
  -4  -2  12   14.76    0.87
   3   2 -12   14.03    0.48
   3   2 -12   14.49    0.78
  -3  -2  12   14.18    0.77
  -3  -2  12   14.35    0.72
   2   2 -12   27.05    0.83
   2   2 -12   26.59    0.99
   2   2 -12   27.85    0.68
  -2  -2  12   26.78    0.91
  -2  -2  12   27.05    0.98
  -2  -2  12   25.92    0.91
   1   2 -12   52.67    1.34
   1   2 -12   55.76    1.64
   1   2 -12   52.17    1.17
   1   2 -12   50.54    1.61
  -1  -2  12   56.91    1.77
  -1  -2  12   59.67    1.67
  -1  -2  12   58.95    1.57
  -1  -2  12   61.27    1.50
  -1  -2  12   59.72    1.42
   0   2 -12   72.58    1.56
   0   2 -12   72.68    2.07
   0   2 -12   71.43    2.07
   0   2 -12   69.23    1.55
   0   2 -12   69.03    1.70
   0  -2  12   61.40    1.80
   0  -2  12   59.20    1.69
  -1   2 -12   17.51    0.65
  -1   2 -12   16.38    0.49
  -1   2 -12   16.50    0.76
  -1   2 -12   16.73    0.41
  -1   2 -12   17.26    0.46
  -1   2 -12   18.14    0.74
   1  -2  12   17.53    0.74
   1  -2  12   17.25    0.75
  -2   2 -12   22.17    0.63
  -2   2 -12   23.36    0.89
  -2   2 -12   21.58    0.81
  -2   2 -12   22.29    0.92
   2  -2  12   19.89    0.83
   2  -2  12   19.39    0.80
  -3   2 -12   14.00    0.70
  -3   2 -12   13.08    0.52
  -3   2 -12   15.21    0.80
   3  -2  12   13.92    0.74
   3  -2  12   13.78    0.72
  -4   2 -12    2.06    0.47
  -4   2 -12    1.36    0.42
   4  -2  12    1.72    0.43
   4  -2  12    1.55    0.42
   5   1 -12   14.55    0.69
   5   1 -12   13.53    0.96
  -5  -1  12   14.57    0.90
  -5  -1  12   12.78    0.72
   4   1 -12    7.52    0.49
   4   1 -12    7.85    0.47
   4   1 -12    8.99    0.68
  -4  -1  12    5.14    0.43
  -4  -1  12    4.65    0.57
   3   1 -12   15.50    0.55
   3   1 -12   15.83    0.67
   3   1 -12   16.06    0.82
  -3  -1  12   14.20    0.78
  -3  -1  12   15.32    0.65
   2   1 -12    5.88    0.30
   2   1 -12    6.45    0.41
   2   1 -12    6.67    0.55
  -2  -1  12    8.42    0.36
  -2  -1  12    8.40    0.54
  -2  -1  12    7.50    0.47
   1   1 -12   16.08    0.46
   1   1 -12   17.44    0.74
   1   1 -12   15.29    0.55
   1   1 -12   16.81    0.72
  -1  -1  12   14.06    0.51
  -1  -1  12   14.13    0.62
  -1  -1  12   13.89    0.45
  -1  -1  12   14.23    0.49
  -1  -1  12   13.82    0.65
   0   1 -12   12.93    0.47
   0   1 -12   14.44    0.66
   0   1 -12   14.06    0.67
   0  -1  12   18.38    0.59
   0  -1  12   17.40    0.75
   0  -1  12   17.87    0.70
  -1   1 -12   20.51    0.64
  -1   1 -12   21.72    0.68
  -1   1 -12   21.21    0.87
  -1   1 -12   21.68    0.84
  -1   1 -12   21.74    0.59
   1  -1  12   24.73    0.87
   1  -1  12   24.34    0.93
  -2   1 -12   26.94    0.69
  -2   1 -12   26.39    1.02
  -2   1 -12   28.68    0.76
  -2   1 -12   26.42    0.85
  -2   1 -12   26.21    0.78
   2  -1  12   25.78    0.97
   2  -1  12   25.36    0.90
  -3   1 -12   10.43    0.66
  -3   1 -12   11.08    0.59
   3  -1  12   11.01    0.64
   3  -1  12   10.82    0.63
  -4   1 -12   16.71    0.94
   4  -1  12   16.04    0.86
   4  -1  12   13.83    0.78
   5  -1  12    6.06    0.57
   5  -1  12    6.28    0.68
   5   0 -12    0.77    0.37
   5   0 -12    0.52    0.36
   5   0 -12    0.51    0.44
  -5   0  12    0.43    0.44
   4   0 -12   25.34    1.11
   4   0 -12   25.65    0.93
   4   0 -12   23.79    0.84
   4   0 -12   25.05    0.84
  -4   0  12   24.74    1.10
  -4   0  12   24.69    0.83
   3   0 -12   13.81    0.62
   3   0 -12   14.65    0.55
   3   0 -12   13.37    0.76
   3   0 -12   14.26    0.57
  -3   0  12   16.51    0.82
  -3   0  12   15.10    0.57
   2   0 -12   36.87    1.23
   2   0 -12   36.07    0.95
   2   0 -12   35.45    1.04
  -2   0  12   34.91    1.21
  -2   0  12   34.07    0.99
   1   0 -12   38.07    1.27
   1   0 -12   38.09    0.97
   1   0 -12   38.09    1.06
  -1   0  12   38.58    1.16
  -1   0  12   36.56    1.26
  -1   0  12   39.61    1.08
   0   0 -12   30.02    1.08
   0   0 -12   31.52    0.88
   0   0  12   24.61    0.73
   0   0  12   22.21    0.79
   0   0  12   23.51    0.90
  -1   0 -12   12.91    0.43
  -1   0 -12   13.42    0.51
  -1   0 -12   13.62    0.68
   1   0  12   12.55    0.64
   1   0  12   12.10    0.58
  -2   0 -12   14.57    0.56
  -2   0 -12   15.75    0.75
  -2   0 -12   15.80    0.51
   2   0  12   18.39    0.80
   2   0  12   18.31    0.73
  -3   0 -12   26.42    1.04
   3   0  12   28.93    1.07
   3   0  12   28.36    0.99
  -4   0 -12    9.13    0.76
   4   0  12    7.21    0.64
   4   0  12    7.26    0.55
  -5   0 -12   25.99    1.24
   5   0  12   26.05    1.04
   5   0  12   26.68    1.22
   5  -1 -12    8.60    0.61
   5  -1 -12    9.77    0.70
   5  -1 -12   10.90    0.89
  -5   1  12    9.30    0.79
   4  -1 -12    6.77    0.49
   4  -1 -12    5.65    0.50
   4  -1 -12    4.98    0.44
   4  -1 -12    5.92    0.58
  -4   1  12    7.95    0.68
   3  -1 -12    7.43    0.50
   3  -1 -12    7.24    0.47
   3  -1 -12    7.27    0.48
   3  -1 -12    8.09    0.60
  -3   1  12    6.78    0.33
  -3   1  12    7.46    0.59
   2  -1 -12   31.43    0.96
   2  -1 -12   33.08    0.93
   2  -1 -12   30.96    1.13
   2  -1 -12   30.76    0.91
  -2   1  12   35.36    0.96
  -2   1  12   36.40    1.24
   1  -1 -12   34.07    0.94
   1  -1 -12   34.62    1.00
   1  -1 -12   32.44    1.15
  -1   1  12   38.05    1.26
   0  -1 -12   17.31    0.73
   0  -1 -12   16.49    0.60
   0   1  12   16.70    0.70
   0   1  12   19.81    0.78
   0   1  12   18.87    0.58
   0   1  12   18.13    0.76
  -1  -1 -12   68.26    1.77
  -1  -1 -12   71.35    2.06
   1   1  12   70.10    2.06
   1   1  12   70.26    1.91
  -2  -1 -12   42.16    1.39
  -2  -1 -12   41.24    1.18
  -2  -1 -12   44.49    1.13
   2   1  12   41.38    1.38
   2   1  12   44.49    1.28
  -3  -1 -12   10.99    0.49
  -3  -1 -12   11.88    0.73
   3   1  12    7.61    0.50
   3   1  12    7.67    0.61
  -4  -1 -12   18.31    0.91
   4   1  12   14.87    0.69
   4   1  12   15.47    0.83
  -5  -1 -12    1.69    0.54
   5   1  12    2.86    0.55
   5   1  12    1.60    0.37
   4  -2 -12   12.63    0.66
   4  -2 -12   12.28    0.80
   4  -2 -12   11.39    0.68
   4  -2 -12   12.73    0.67
  -4   2  12   10.40    0.79
   3  -2 -12   24.07    0.87
   3  -2 -12   24.67    0.86
   3  -2 -12   24.51    0.89
   3  -2 -12   25.34    1.01
  -3   2  12   22.95    0.72
  -3   2  12   23.35    0.99
   2  -2 -12   51.18    1.59
   2  -2 -12   50.79    1.37
   2  -2 -12   49.27    1.42
   2  -2 -12   52.12    1.36
  -2   2  12   50.93    1.28
  -2   2  12   50.72    1.22
  -2   2  12   50.60    1.22
  -2   2  12   52.04    1.61
   1  -2 -12    8.92    0.48
   1  -2 -12    8.56    0.48
   1  -2 -12    8.48    0.52
  -1   2  12    3.58    0.39
  -1   2  12    3.47    0.19
  -1   2  12    3.42    0.39
   0  -2 -12   46.39    1.28
   0  -2 -12   45.47    1.44
   0   2  12   45.74    1.17
   0   2  12   47.06    1.43
   0   2  12   42.91    1.41
  -1  -2 -12   33.34    1.15
  -1  -2 -12   32.67    0.99
   1   2  12   32.44    1.15
   1   2  12   35.30    1.15
   1   2  12   32.96    1.05
   1   2  12   33.53    0.95
  -2  -2 -12   17.55    0.63
  -2  -2 -12   16.90    0.67
  -2  -2 -12   16.49    0.78
   2   2  12   19.98    0.84
   2   2  12   19.60    0.73
  -3  -2 -12   37.49    1.07
  -3  -2 -12   35.21    1.30
  -3  -2 -12   35.65    1.14
   3   2  12   34.57    1.22
   3   2  12   32.64    1.05
  -4  -2 -12   18.52    0.92
  -4  -2 -12   17.63    0.88
   4   2  12   17.56    0.87
   4   2  12   15.61    0.69
  -5  -2 -12   12.67    0.90
  -5  -2 -12   13.54    0.90
   5   2  12   12.77    0.87
   4  -3 -12    4.70    0.53
   4  -3 -12    5.52    0.52
   4  -3 -12    4.68    0.50
   4  -3 -12    3.62    0.50
  -4   3  12    4.66    0.55
   3  -3 -12   31.76    1.16
   3  -3 -12   32.09    1.11
   3  -3 -12   32.21    1.04
   3  -3 -12   31.82    1.07
  -3   3  12   32.45    0.98
  -3   3  12   33.68    1.21
   2  -3 -12    2.06    0.34
   2  -3 -12    2.43    0.38
   2  -3 -12    2.22    0.34
   2  -3 -12    2.58    0.35
  -2   3  12    4.87    0.45
  -2   3  12    5.98    0.50
  -2   3  12    5.07    0.30
   1  -3 -12   30.67    1.06
   1  -3 -12   31.74    0.99
   1  -3 -12   30.01    0.95
  -1   3  12   30.70    1.06
  -1   3  12   28.15    1.03
   0  -3 -12   40.28    1.20
   0  -3 -12   41.62    1.32
   0   3  12   43.35    1.36
   0   3  12   41.43    1.35
   0   3  12   41.42    1.07
  -1  -3 -12    8.45    0.51
  -1  -3 -12    8.17    0.56
  -1  -3 -12    9.05    0.37
   1   3  12    9.19    0.40
   1   3  12    8.69    0.57
   1   3  12    9.55    0.54
  -2  -3 -12   15.94    0.64
  -2  -3 -12   15.46    0.64
  -2  -3 -12   15.26    0.67
  -2  -3 -12   15.57    0.76
   2   3  12   14.08    0.69
   2   3  12   14.46    0.72
  -3  -3 -12    7.17    0.51
  -3  -3 -12    6.25    0.55
  -3  -3 -12    5.82    0.46
   3   3  12    4.99    0.49
  -4  -3 -12    5.25    0.58
  -4  -3 -12    5.37    0.54
   4   3  12    6.36    0.61
   3  -4 -12    6.59    0.54
   3  -4 -12    8.67    0.62
   3  -4 -12    7.18    0.58
  -3   4  12   10.25    0.70
   2  -4 -12   10.85    0.68
   2  -4 -12   11.10    0.62
   2  -4 -12    9.58    0.66
  -2   4  12    8.85    0.60
  -2   4  12    8.84    0.45
   1  -4 -12   25.54    0.92
   1  -4 -12   25.91    0.93
   1  -4 -12   24.56    0.91
  -1   4  12   24.48    0.92
   0  -4 -12   23.54    0.88
   0  -4 -12   21.42    0.83
   0   4  12   27.86    0.99
  -1  -4 -12   25.44    0.95
  -1  -4 -12   25.93    0.78
  -1  -4 -12   24.73    0.91
   1   4  12   25.08    0.94
  -2  -4 -12   31.58    1.01
  -2  -4 -12   31.48    1.09
  -2  -4 -12   31.27    1.02
  -2  -4 -12   32.86    1.15
   2   4  12   30.22    1.10
  -3  -4 -12   14.22    0.71
  -3  -4 -12   14.46    0.75
  -3  -4 -12   14.78    0.74
  -3  -4 -12   14.49    0.79
   3   4  12   11.15    0.71
  -4  -4 -12   25.70    1.07
   4   4  12   23.73    1.10
   3  -5 -12    5.32    0.56
   3  -5 -12    5.32    0.57
   3  -5 -12    5.59    0.59
  -3   5  12    5.62    0.51
   2  -5 -12    9.75    0.73
   2  -5 -12   10.33    0.71
   2  -5 -12   10.24    0.65
  -2   5  12    7.47    0.55
   1  -5 -12   22.57    0.91
   1  -5 -12   21.20    0.86
  -1   5  12   25.31    0.92
   0  -5 -12    8.60    0.58
   0  -5 -12    8.52    0.65
   0   5  12    7.84    0.53
  -1  -5 -12   17.91    0.83
  -1  -5 -12   15.62    0.77
   1   5  12   15.81    0.72
  -2  -5 -12    5.35    0.52
  -2  -5 -12    5.19    0.42
  -2  -5 -12    6.44    0.56
   2   5  12    5.09    0.47
  -3  -5 -12   18.85    0.91
  -3  -5 -12   19.57    0.88
   3   5  12   19.25    0.91
   1  -6 -12   10.09    0.73
   1  -6 -12    7.18    0.59
  -1   6  12    9.02    0.51
   0  -6 -12   11.63    0.75
   0  -6 -12   10.26    0.74
   0   6  12   10.05    0.53
  -1  -6 -12   10.50    0.76
  -1  -6 -12   10.59    0.71
   1   6  12   10.75    0.56
  -2  -6 -12   15.03    0.83
   2   6  12   13.23    0.69
   1   5 -13    4.77    0.43
  -1  -5  13    6.20    0.56
  -1  -5  13    6.09    0.63
   0   5 -13    6.14    0.53
   0  -5  13    8.39    0.64
  -1   5 -13   11.87    0.63
   1  -5  13   10.18    0.80
   3   4 -13    4.44    0.51
  -3  -4  13    4.07    0.57
   2   4 -13    6.05    0.51
  -2  -4  13    7.64    0.62
  -2  -4  13    8.12    0.60
   1   4 -13   10.74    0.65
  -1  -4  13   12.85    0.70
   0   4 -13   14.53    0.70
   0  -4  13   12.02    0.71
  -1   4 -13    3.64    0.47
  -1   4 -13    3.23    0.39
   1  -4  13    4.21    0.48
  -2   4 -13   15.77    0.82
  -2   4 -13   17.39    0.89
   2  -4  13   15.66    0.91
  -4  -3  13    3.86    0.54
   3   3 -13   20.60    0.96
  -3  -3  13   23.12    1.01
   2   3 -13   15.36    0.79
  -2  -3  13   15.24    0.74
  -2  -3  13   14.06    0.74
  -2  -3  13   14.84    0.69
   1   3 -13   16.34    0.76
  -1  -3  13   16.04    0.73
  -1  -3  13   15.97    0.74
   0   3 -13   14.06    0.70
   0  -3  13   16.05    0.74
   0  -3  13   15.68    0.71
  -1   3 -13   24.39    0.90
  -1   3 -13   24.63    0.96
   1  -3  13   21.56    0.89
   1  -3  13   19.75    0.84
  -2   3 -13    2.09    0.40
  -2   3 -13    2.01    0.39
   2  -3  13    4.01    0.50
  -3   3 -13   17.25    0.92
  -3   3 -13   18.58    0.89
   3  -3  13   20.09    0.95
   4   2 -13   14.01    0.91
  -4  -2  13   15.39    0.81
  -4  -2  13   16.02    0.94
   3   2 -13    5.07    0.50
  -3  -2  13    4.29    0.47
  -3  -2  13    4.91    0.47
   2   2 -13    8.61    0.63
   2   2 -13    9.28    0.47
   2   2 -13    8.95    0.31
  -2  -2  13    9.34    0.62
  -2  -2  13    7.63    0.57
  -2  -2  13    7.41    0.54
   1   2 -13   31.85    1.11
   1   2 -13   32.04    0.89
   1   2 -13   30.88    1.12
   1   2 -13   31.03    0.71
  -1  -2  13   36.13    0.98
  -1  -2  13   34.28    1.00
  -1  -2  13   35.46    0.93
  -1  -2  13   35.77    1.14
  -1  -2  13   34.57    1.20
   0   2 -13   31.00    0.73
   0   2 -13   33.98    1.14
   0   2 -13   30.65    0.85
   0   2 -13   32.92    0.73
   0   2 -13   32.77    1.14
   0  -2  13   23.63    0.90
   0  -2  13   23.04    0.87
  -1   2 -13    8.18    0.25
  -1   2 -13    7.86    0.59
  -1   2 -13    9.31    0.57
  -1   2 -13    8.01    0.47
  -1   2 -13    7.82    0.33
   1  -2  13   13.42    0.68
   1  -2  13   13.31    0.68
  -2   2 -13   51.04    1.64
  -2   2 -13   49.89    1.45
  -2   2 -13   50.57    1.25
   2  -2  13   46.19    1.46
   2  -2  13   46.91    1.52
  -3   2 -13    0.45    0.34
  -3   2 -13    0.11    0.37
   3  -2  13    0.35    0.34
   3  -2  13    0.16    0.34
  -4   2 -13   13.71    0.90
  -4   2 -13   13.42    0.82
   4  -2  13   11.31    0.74
   4  -2  13   11.54    0.81
   4   1 -13    7.35    0.48
   4   1 -13    7.47    0.47
   4   1 -13    6.74    0.63
  -4  -1  13    5.24    0.46
  -4  -1  13    5.45    0.57
   3   1 -13    5.80    0.38
   3   1 -13    6.15    0.57
   3   1 -13    6.78    0.51
  -3  -1  13    7.60    0.66
  -3  -1  13    7.39    0.51
   2   1 -13   30.55    0.81
   2   1 -13   31.77    0.94
   2   1 -13   30.74    1.12
  -2  -1  13   32.28    1.01
  -2  -1  13   31.31    0.89
  -2  -1  13   31.72    1.13
   1   1 -13    6.63    0.39
   1   1 -13    6.62    0.52
   1   1 -13    7.05    0.29
  -1  -1  13    4.28    0.39
  -1  -1  13    4.31    0.33
  -1  -1  13    4.35    0.25
  -1  -1  13    4.57    0.44
   0   1 -13   19.49    0.85
   0   1 -13   20.44    0.63
   0  -1  13   29.15    1.06
   0  -1  13   28.93    0.98
  -1   1 -13   84.52    1.89
  -1   1 -13   82.32    2.08
  -1   1 -13   80.18    1.99
  -1   1 -13   81.20    2.39
   1  -1  13   76.72    2.22
   1  -1  13   74.56    2.08
  -2   1 -13   10.72    0.50
  -2   1 -13   10.30    0.36
  -2   1 -13   10.76    0.68
  -2   1 -13    9.67    0.44
   2  -1  13   18.17    0.82
   2  -1  13   17.17    0.74
  -3   1 -13   29.62    1.13
  -3   1 -13   27.91    0.87
  -3   1 -13   28.57    0.97
   3  -1  13   26.52    1.01
   3  -1  13   26.71    1.07
  -4   1 -13   14.11    0.78
  -4   1 -13   13.95    0.92
   4  -1  13   14.21    0.86
   4  -1  13   13.66    0.79
   5   0 -13   -0.02    0.48
   5   0 -13    0.41    0.35
   5   0 -13    0.22    0.36
  -5   0  13    0.37    0.44
   4   0 -13   20.51    0.77
   4   0 -13   20.32    0.89
   4   0 -13   20.47    0.77
   4   0 -13   20.15    0.99
  -4   0  13   24.21    1.08
  -4   0  13   23.10    0.81
   3   0 -13   27.68    0.83
   3   0 -13   28.31    1.09
   3   0 -13   26.84    0.86
   3   0 -13   26.25    0.91
  -3   0  13   25.13    1.03
  -3   0  13   24.78    0.81
   2   0 -13   22.68    0.77
   2   0 -13   21.43    0.93
   2   0 -13   20.69    0.66
  -2   0  13   22.27    0.93
  -2   0  13   21.21    0.60
  -2   0  13   22.21    0.72
   1   0 -13   12.82    0.70
   1   0 -13   12.84    0.47
   1   0 -13   13.26    0.54
  -1   0  13   14.94    0.67
  -1   0  13   14.65    0.74
   0   0 -13  102.27    2.49
   0   0 -13  103.02    2.91
   0   0  13   89.94    2.19
   0   0  13   87.14    2.53
   0   0  13   86.74    2.36
  -1   0 -13   40.78    1.10
  -1   0 -13   39.76    1.04
  -1   0 -13   38.90    1.32
   1   0  13   50.02    1.48
   1   0  13   52.18    1.60
  -2   0 -13   35.52    1.02
  -2   0 -13   36.75    0.94
  -2   0 -13   34.74    1.26
  -2   0 -13   35.57    1.01
   2   0  13   28.41    1.07
   2   0  13   28.73    0.99
  -3   0 -13   13.84    0.61
  -3   0 -13   14.08    0.77
   3   0  13   13.09    0.69
   3   0  13   13.61    0.73
  -4   0 -13    7.02    0.63
   4   0  13    7.12    0.55
   4   0  13    6.35    0.59
  -5   0 -13   10.70    0.88
   5   0  13   13.15    0.89
   5   0  13   12.61    0.81
   4  -1 -13    6.88    0.50
   4  -1 -13    8.91    0.72
   4  -1 -13    8.21    0.55
   4  -1 -13    8.51    0.61
  -4   1  13    4.47    0.59
   3  -1 -13   14.30    0.61
   3  -1 -13   14.72    0.62
   3  -1 -13   14.82    0.82
   3  -1 -13   13.68    0.70
  -3   1  13   18.50    0.89
  -3   1  13   16.30    0.55
   2  -1 -13   24.05    0.77
   2  -1 -13   24.12    0.83
   2  -1 -13   24.77    0.99
  -2   1  13   30.95    0.76
  -2   1  13   29.67    0.85
  -2   1  13   31.25    1.15
   1  -1 -13   46.23    1.51
   1  -1 -13   47.26    1.29
   1  -1 -13   46.69    1.22
  -1   1  13   35.84    1.24
   0  -1 -13  156.62    4.26
   0  -1 -13  155.46    3.71
   0   1  13  175.73    4.49
   0   1  13  174.67    4.78
   0   1  13  179.84    4.27
  -1  -1 -13   45.59    1.11
  -1  -1 -13   43.72    1.23
  -1  -1 -13   44.72    1.47
   1   1  13   35.57    1.21
   1   1  13   33.06    1.07
  -2  -1 -13   20.58    0.67
  -2  -1 -13   19.73    0.86
  -2  -1 -13   19.77    0.73
   2   1  13   19.45    0.83
   2   1  13   18.44    0.72
  -3  -1 -13   19.82    0.96
  -3  -1 -13   21.16    0.71
   3   1  13   19.45    0.89
   3   1  13   18.05    0.76
  -4  -1 -13   12.97    0.89
   4   1  13   14.26    0.71
   4   1  13   15.71    0.90
  -5  -1 -13    3.23    0.62
   5   1  13    1.30    0.53
   5   1  13    0.78    0.37
   4  -2 -13   17.78    0.83
   4  -2 -13   17.81    0.81
   4  -2 -13   16.07    0.87
   4  -2 -13   16.27    0.81
  -4   2  13   18.56    1.00
   3  -2 -13   20.21    0.77
   3  -2 -13   19.49    0.79
   3  -2 -13   20.61    0.85
   3  -2 -13   19.42    0.89
  -3   2  13   20.58    0.92
   2  -2 -13   24.05    0.87
   2  -2 -13   24.72    0.82
   2  -2 -13   24.59    0.84
   2  -2 -13   25.01    0.99
  -2   2  13   15.51    0.42
  -2   2  13   17.54    0.81
  -2   2  13   16.35    0.45
   1  -2 -13   54.17    1.43
   1  -2 -13   53.86    1.68
   1  -2 -13   55.48    1.50
  -1   2  13   57.68    1.81
  -1   2  13   60.83    1.46
   0  -2 -13    3.83    0.37
   0  -2 -13    3.23    0.38
   0   2  13    2.45    0.20
   0   2  13    2.04    0.33
   0   2  13    2.59    0.38
  -1  -2 -13    3.14    0.34
  -1  -2 -13    2.68    0.38
   1   2  13    4.86    0.44
   1   2  13    4.27    0.37
  -2  -2 -13   29.50    0.91
  -2  -2 -13   28.46    0.94
  -2  -2 -13   29.10    1.08
   2   2  13   28.86    0.95
   2   2  13   26.65    1.03
  -3  -2 -13   14.72    0.84
  -3  -2 -13   14.42    0.66
   3   2  13   13.91    0.79
   3   2  13   14.06    0.64
  -4  -2 -13    6.02    0.60
  -4  -2 -13    6.11    0.55
   4   2  13    6.57    0.54
   4   2  13    6.68    0.61
  -5  -2 -13   14.14    0.95
  -5  -2 -13   14.81    0.89
   4  -3 -13    5.78    0.55
   4  -3 -13    6.82    0.60
  -4   3  13    6.52    0.63
   3  -3 -13    3.01    0.44
   3  -3 -13    2.64    0.41
   3  -3 -13    2.61    0.40
   3  -3 -13    3.73    0.47
  -3   3  13    6.27    0.58
   2  -3 -13   46.95    1.37
   2  -3 -13   50.01    1.47
   2  -3 -13   49.03    1.37
   2  -3 -13   49.91    1.57
  -2   3  13   50.68    1.63
   1  -3 -13   26.01    0.89
   1  -3 -13   27.39    0.93
   1  -3 -13   27.92    1.01
  -1   3  13   31.39    1.12
  -1   3  13   30.83    1.12
   0  -3 -13   23.37    0.86
   0  -3 -13   22.98    0.91
   0   3  13   25.56    0.99
   0   3  13   26.16    0.72
   0   3  13   27.61    0.99
  -1  -3 -13   47.39    1.37
  -1  -3 -13   44.94    1.48
  -1  -3 -13   45.93    1.20
   1   3  13   38.26    1.30
   1   3  13   39.19    1.08
   1   3  13   39.83    1.31
  -2  -3 -13   14.62    0.68
  -2  -3 -13   15.69    0.66
  -2  -3 -13   15.05    0.75
  -2  -3 -13   15.32    0.72
   2   3  13   15.31    0.74
  -3  -3 -13    5.44    0.55
  -3  -3 -13    7.75    0.53
  -3  -3 -13    6.58    0.50
  -3  -3 -13    5.77    0.50
   3   3  13    6.16    0.55
  -4  -3 -13   20.56    0.96
  -4  -3 -13   21.09    1.07
   4   3  13   22.68    1.08
   3  -4 -13   15.94    0.85
   3  -4 -13   16.67    0.80
   3  -4 -13   15.66    0.81
  -3   4  13   12.34    0.76
   2  -4 -13    4.56    0.47
   2  -4 -13    5.08    0.50
   2  -4 -13    5.22    0.50
  -2   4  13    5.92    0.51
   1  -4 -13   19.44    0.82
   1  -4 -13   18.72    0.81
   1  -4 -13   19.19    0.83
  -1   4  13   23.16    0.92
   0  -4 -13   13.14    0.67
   0  -4 -13   12.50    0.66
   0   4  13    8.93    0.59
  -1  -4 -13   31.56    1.13
  -1  -4 -13   31.87    1.08
   1   4  13   34.68    1.21
  -2  -4 -13   18.02    0.86
  -2  -4 -13   19.19    0.85
  -2  -4 -13   18.51    0.77
  -2  -4 -13   19.32    0.76
   2   4  13   15.30    0.78
  -3  -4 -13   23.94    0.95
  -3  -4 -13   23.53    0.95
  -3  -4 -13   21.82    0.98
   3   4  13   21.15    0.97
  -4  -4 -13    5.43    0.60
   4   4  13    3.64    0.52
   2  -5 -13   21.73    0.98
   2  -5 -13   21.15    0.96
  -2   5  13   21.52    0.90
   1  -5 -13    6.31    0.54
   1  -5 -13    6.34    0.53
  -1   5  13    4.66    0.42
   0  -5 -13   16.87    0.83
   0  -5 -13   15.99    0.79
   0   5  13   14.81    0.71
  -1  -5 -13    9.72    0.63
  -1  -5 -13    9.96    0.72
   1   5  13    9.29    0.61
  -2  -5 -13    6.10    0.45
  -2  -5 -13    5.25    0.56
  -2  -5 -13    5.15    0.52
   2   5  13    5.89    0.52
  -3  -5 -13   11.63    0.73
  -3  -5 -13   11.01    0.80
   3   5  13   14.85    0.84
   0  -6 -13   11.82    0.79
   0   6  13    9.59    0.55
  -1  -6 -13    8.18    0.62
   1   6  13    8.44    0.55
   2   4 -14    4.97    0.50
  -2  -4  14    4.74    0.47
  -2  -4  14    4.18    0.54
   1   4 -14    7.38    0.61
  -1  -4  14    6.40    0.52
   0   4 -14    5.93    0.50
   0  -4  14    4.31    0.50
  -1   4 -14    3.71    0.42
   1  -4  14    4.78    0.51
  -2   4 -14    6.13    0.54
  -2   4 -14    7.57    0.64
   2  -4  14   11.04    0.85
   3   3 -14    4.54    0.54
  -3  -3  14    4.73    0.53
   2   3 -14   13.40    0.76
  -2  -3  14   11.69    0.69
  -2  -3  14   11.97    0.71
  -2  -3  14   12.98    0.77
   1   3 -14   13.26    0.75
  -1  -3  14   13.06    0.70
  -1  -3  14   11.28    0.66
   0   3 -14    9.15    0.65
   0  -3  14    6.98    0.57
   0  -3  14    7.80    0.56
  -1   3 -14   25.27    0.93
  -1   3 -14   24.75    0.99
   1  -3  14   27.79    1.04
   1  -3  14   27.67    1.08
  -2   3 -14    8.30    0.67
  -2   3 -14    7.30    0.56
   2  -3  14    5.17    0.55
  -3   3 -14    2.83    0.48
  -3   3 -14    2.87    0.49
   3  -3  14    1.87    0.48
   4   2 -14   10.60    0.87
  -4  -2  14   11.01    0.74
  -4  -2  14   13.13    0.89
   3   2 -14    4.40    0.50
  -3  -2  14    4.28    0.46
  -3  -2  14    3.65    0.49
   2   2 -14    7.55    0.60
   2   2 -14    7.47    0.46
  -2  -2  14    8.09    0.64
  -2  -2  14    8.08    0.56
  -2  -2  14    7.73    0.56
   1   2 -14    0.68    0.21
   1   2 -14    0.78    0.33
  -1  -2  14    1.28    0.33
  -1  -2  14    1.93    0.24
  -1  -2  14    1.24    0.34
   0   2 -14   30.56    0.84
   0   2 -14   30.98    1.13
   0  -2  14   33.28    1.10
   0  -2  14   32.78    1.17
  -1   2 -14    9.56    0.50
  -1   2 -14    8.67    0.36
  -1   2 -14    8.98    0.65
   1  -2  14   13.95    0.72
   1  -2  14   14.10    0.73
  -2   2 -14   14.90    0.68
  -2   2 -14   14.01    0.76
   2  -2  14   14.40    0.74
   2  -2  14   14.34    0.76
  -3   2 -14   24.05    0.94
  -3   2 -14   22.98    1.07
   3  -2  14   20.49    0.95
   3  -2  14   19.05    0.90
  -4   2 -14    2.06    0.53
  -4   2 -14    3.23    0.52
   4  -2  14    4.18    0.57
   4   1 -14    7.64    0.50
   4   1 -14    6.76    0.66
  -4  -1  14    5.92    0.48
  -4  -1  14    6.46    0.63
   3   1 -14   14.47    0.86
   3   1 -14   13.97    0.65
   3   1 -14   14.93    0.55
  -3  -1  14   15.63    0.70
  -3  -1  14   14.85    0.86
   2   1 -14   13.13    0.77
   2   1 -14   13.11    0.46
   2   1 -14   13.75    0.59
  -2  -1  14   14.38    0.65
  -2  -1  14   14.32    0.78
   1   1 -14   55.17    1.33
   1   1 -14   58.42    1.79
   1   1 -14   56.66    1.47
  -1  -1  14   51.59    1.29
  -1  -1  14   52.23    1.64
  -1  -1  14   47.87    1.49
   0   1 -14   23.74    0.72
   0   1 -14   23.23    0.64
   0   1 -14   23.62    0.93
   0  -1  14   31.30    1.13
   0  -1  14   32.85    1.08
  -1   1 -14   27.68    1.07
  -1   1 -14   28.59    0.85
  -1   1 -14   28.42    0.82
  -1   1 -14   29.64    0.76
   1  -1  14   26.74    0.97
   1  -1  14   26.66    1.01
  -2   1 -14   23.30    0.73
  -2   1 -14   22.87    0.78
  -2   1 -14   23.47    0.64
  -2   1 -14   24.07    1.02
   2  -1  14   16.65    0.82
   2  -1  14   16.61    0.78
  -3   1 -14   25.04    0.81
  -3   1 -14   25.89    1.10
  -3   1 -14   24.41    0.90
   3  -1  14   31.44    1.20
   3  -1  14   29.65    1.10
  -4   1 -14   11.84    0.90
  -4   1 -14   11.96    0.74
   4  -1  14   10.94    0.81
   4  -1  14   11.42    0.78
   4   0 -14   11.65    0.68
   4   0 -14    9.64    0.78
   4   0 -14   10.21    0.58
   4   0 -14   10.66    0.60
  -4   0  14   11.49    0.82
   3   0 -14    9.75    0.59
   3   0 -14   10.24    0.76
   3   0 -14   10.67    0.53
  -3   0  14   12.01    0.55
  -3   0  14   11.72    0.80
   2   0 -14   23.53    0.82
   2   0 -14   22.73    0.70
   2   0 -14   23.12    0.96
  -2   0  14   17.09    0.65
  -2   0  14   17.56    0.83
   1   0 -14   30.14    1.15
   1   0 -14   30.33    0.84
   1   0 -14   31.92    0.94
  -1   0  14   37.49    1.19
  -1   0  14   38.25    1.30
   0   0 -14   50.72    1.36
   0   0 -14   52.31    1.64
   0   0  14   50.13    1.60
   0   0  14   50.47    1.49
  -1   0 -14   20.70    0.59
  -1   0 -14   19.33    0.86
  -1   0 -14   19.14    0.68
   1   0  14   11.60    0.66
   1   0  14   11.77    0.63
  -2   0 -14   60.54    1.50
  -2   0 -14   61.46    1.61
  -2   0 -14   63.85    1.96
  -2   0 -14   61.69    1.62
   2   0  14   65.00    1.84
   2   0  14   64.44    2.00
  -3   0 -14    9.66    0.53
  -3   0 -14    9.34    0.75
   3   0  14    5.10    0.54
   3   0  14    4.66    0.44
  -4   0 -14    0.98    0.45
   4   0  14    0.46    0.37
   4   0  14    0.47    0.40
   4  -1 -14    4.20    0.47
   4  -1 -14    3.66    0.43
   4  -1 -14    4.09    0.59
   4  -1 -14    3.73    0.45
  -4   1  14    3.14    0.58
   3  -1 -14    8.46    0.72
   3  -1 -14    8.25    0.53
   3  -1 -14    7.95    0.54
   3  -1 -14    8.51    0.57
  -3   1  14    4.88    0.33
  -3   1  14    6.53    0.61
   2  -1 -14   20.69    0.77
   2  -1 -14   20.18    0.89
   2  -1 -14   20.78    0.71
  -2   1  14   24.28    0.99
  -2   1  14   23.90    0.72
   1  -1 -14   44.62    1.20
   1  -1 -14   45.12    1.51
   1  -1 -14   46.38    1.28
  -1   1  14   43.58    1.46
   0  -1 -14    6.81    0.47
   0  -1 -14    6.97    0.60
   0   1  14    9.73    0.64
   0   1  14    9.61    0.58
   0   1  14   10.39    0.44
  -1  -1 -14  111.89    2.76
  -1  -1 -14  112.17    2.68
  -1  -1 -14  111.93    3.18
   1   1  14  103.32    2.78
   1   1  14  106.48    3.00
  -2  -1 -14    4.09    0.37
  -2  -1 -14    5.10    0.37
  -2  -1 -14    4.12    0.47
   2   1  14    6.08    0.46
   2   1  14    5.57    0.50
  -3  -1 -14    7.30    0.54
  -3  -1 -14    8.02    0.66
  -3  -1 -14    7.32    0.47
   3   1  14    8.74    0.59
   3   1  14    9.51    0.67
  -4  -1 -14   31.91    1.36
   4   1  14   30.13    1.27
   4   1  14   30.15    1.08
   4  -2 -14    4.53    0.52
   4  -2 -14    4.07    0.56
   4  -2 -14    3.73    0.45
  -4   2  14    3.91    0.55
   3  -2 -14   19.34    0.91
   3  -2 -14   19.96    0.87
   3  -2 -14   20.74    0.81
   3  -2 -14   18.93    0.82
  -3   2  14   20.32    0.95
   2  -2 -14   25.80    0.90
   2  -2 -14   24.14    1.02
   2  -2 -14   24.07    0.86
  -2   2  14   21.38    0.95
   1  -2 -14   27.74    0.92
   1  -2 -14   26.27    1.02
   1  -2 -14   27.72    0.89
  -1   2  14   38.91    1.36
  -1   2  14   40.24    1.03
   0  -2 -14   97.88    2.48
   0  -2 -14   98.83    2.81
   0   2  14   88.68    2.59
   0   2  14   90.24    2.22
  -1  -2 -14    2.66    0.34
  -1  -2 -14    2.77    0.40
  -1  -2 -14    3.31    0.17
   1   2  14    6.20    0.45
   1   2  14    6.14    0.53
  -2  -2 -14   18.33    0.70
  -2  -2 -14   18.52    0.85
  -2  -2 -14   16.83    0.72
   2   2  14   21.83    0.84
   2   2  14   22.11    0.93
  -3  -2 -14   21.47    0.80
  -3  -2 -14   21.03    1.01
  -3  -2 -14   20.80    0.83
   3   2  14   18.94    0.80
   3   2  14   21.49    0.98
  -4  -2 -14    0.94    0.45
   4   2  14    1.20    0.34
   4   2  14    1.73    0.48
   4  -3 -14    7.92    0.65
   4  -3 -14    6.88    0.61
   3  -3 -14   14.25    0.76
   3  -3 -14   12.84    0.74
   3  -3 -14   13.36    0.71
   3  -3 -14   12.73    0.74
  -3   3  14   11.35    0.79
   2  -3 -14   31.44    1.04
   2  -3 -14   32.30    1.09
   2  -3 -14   31.09    1.17
  -2   3  14   44.00    1.49
   1  -3 -14   75.19    1.97
   1  -3 -14   77.15    2.04
   1  -3 -14   76.69    2.26
  -1   3  14   65.54    2.01
   0  -3 -14    4.39    0.42
   0  -3 -14    5.88    0.50
   0   3  14    8.00    0.63
   0   3  14    7.00    0.58
  -1  -3 -14   51.97    1.51
  -1  -3 -14   53.13    1.69
   1   3  14   51.80    1.67
  -2  -3 -14   18.22    0.89
  -2  -3 -14   18.09    0.73
  -2  -3 -14   17.85    0.77
   2   3  14   14.01    0.79
  -3  -3 -14    9.92    0.68
  -3  -3 -14    9.21    0.68
  -3  -3 -14    9.09    0.64
  -3  -3 -14    9.12    0.65
   3   3  14    8.66    0.66
  -4  -3 -14   22.37    0.97
  -4  -3 -14   21.51    1.11
   4   3  14   19.18    1.03
   3  -4 -14   11.38    0.75
   3  -4 -14   12.68    0.81
  -3   4  14   17.60    0.90
   2  -4 -14   18.26    0.82
   2  -4 -14   17.11    0.83
  -2   4  14   13.52    0.78
   1  -4 -14    8.70    0.67
   1  -4 -14    9.20    0.62
   1  -4 -14    9.04    0.61
  -1   4  14   14.55    0.74
   0  -4 -14   31.60    1.09
   0  -4 -14   31.78    1.13
   0   4  14   28.17    1.06
  -1  -4 -14    3.29    0.43
  -1  -4 -14    3.23    0.43
   1   4  14    3.37    0.44
  -2  -4 -14   11.03    0.69
  -2  -4 -14   10.20    0.67
  -2  -4 -14   10.92    0.62
  -2  -4 -14   11.30    0.72
   2   4  14   11.33    0.71
  -3  -4 -14   20.52    0.92
  -3  -4 -14   21.82    0.94
  -3  -4 -14   21.45    0.92
   3   4  14   21.97    1.02
   2  -5 -14   18.09    0.93
  -2   5  14   20.23    0.90
   1  -5 -14   23.30    1.01
   1  -5 -14   24.18    0.96
  -1   5  14   19.47    0.85
   0  -5 -14    2.79    0.44
   0  -5 -14    3.47    0.45
   0   5  14    4.08    0.44
  -1  -5 -14   15.34    0.80
  -1  -5 -14   16.03    0.82
   1   5  14   13.82    0.73
  -2  -5 -14   12.84    0.78
   2   5  14   13.15    0.78
   2   4 -15    9.49    0.74
  -2  -4  15    7.81    0.66
  -2  -4  15    6.17    0.53
   1   4 -15    2.91    0.43
  -1  -4  15    3.12    0.45
   0   4 -15    4.28    0.46
   0  -4  15    4.30    0.51
  -1   4 -15    5.25    0.51
   1  -4  15    6.51    0.60
   3   3 -15    2.88    0.52
  -3  -3  15    0.46    0.44
   2   3 -15    9.89    0.72
  -2  -3  15   12.64    0.80
  -2  -3  15   12.23    0.73
   1   3 -15   10.44    0.72
  -1  -3  15   10.21    0.67
   0   3 -15   14.61    0.77
   0  -3  15   14.18    0.74
  -1   3 -15    2.83    0.40
  -1   3 -15    2.47    0.42
   1  -3  15    2.02    0.42
  -2   3 -15   18.63    0.85
  -2   3 -15   19.16    0.94
   2  -3  15   17.56    0.94
  -3   3 -15    2.01    0.49
  -3   3 -15    2.28    0.47
   3  -3  15    2.32    0.51
   3   2 -15   12.65    0.85
  -3  -2  15   11.07    0.72
  -3  -2  15   11.94    0.81
   2   2 -15   10.54    0.53
   2   2 -15   10.32    0.74
  -2  -2  15    8.61    0.59
  -2  -2  15   10.62    0.72
  -2  -2  15    9.55    0.64
   1   2 -15   12.74    0.74
   1   2 -15   11.61    0.52
  -1  -2  15   13.94    0.76
  -1  -2  15   13.31    0.67
   0   2 -15   12.73    0.48
   0   2 -15   12.82    0.74
   0  -2  15   17.74    0.81
   0  -2  15   17.17    0.82
  -1   2 -15   33.58    1.23
  -1   2 -15   31.86    0.87
  -1   2 -15   32.42    1.02
   1  -2  15   29.12    1.13
   1  -2  15   29.65    1.07
  -2   2 -15   11.95    0.64
  -2   2 -15   12.55    0.80
   2  -2  15   13.14    0.75
   2  -2  15   13.49    0.78
  -3   2 -15   12.58    0.86
  -3   2 -15   11.51    0.71
   3  -2  15   14.10    0.85
   3  -2  15   13.47    0.84
   4   1 -15    4.87    0.62
  -4  -1  15    3.95    0.44
  -4  -1  15    5.17    0.64
   3   1 -15   13.69    0.68
   3   1 -15   13.31    0.54
   3   1 -15   13.41    0.86
  -3  -1  15   13.77    0.68
  -3  -1  15   13.32    0.81
   2   1 -15   18.37    0.57
   2   1 -15   18.59    0.93
   2   1 -15   18.28    0.71
  -2  -1  15   17.61    0.74
  -2  -1  15   17.03    0.89
   1   1 -15   10.88    0.50
   1   1 -15   10.29    0.38
   1   1 -15   10.77    0.67
  -1  -1  15   12.02    0.66
  -1  -1  15   11.78    0.69
   0   1 -15   24.11    0.96
   0   1 -15   23.25    0.74
   0   1 -15   23.45    0.65
   0  -1  15   17.87    0.80
   0  -1  15   18.19    0.82
  -1   1 -15   13.06    0.53
  -1   1 -15   14.29    0.53
  -1   1 -15   13.99    0.75
   1  -1  15    9.70    0.62
   1  -1  15    9.28    0.62
  -2   1 -15   14.19    0.55
  -2   1 -15   13.42    0.45
  -2   1 -15   13.23    0.77
  -2   1 -15   13.24    0.58
   2  -1  15   17.57    0.85
   2  -1  15   18.22    0.84
  -3   1 -15    5.04    0.45
  -3   1 -15    4.43    0.35
  -3   1 -15    5.54    0.60
   3  -1  15    2.68    0.47
   3  -1  15    1.84    0.44
  -4   1 -15    7.14    0.70
  -4   1 -15    8.82    0.63
   4  -1  15    8.71    0.66
   4   0 -15    4.10    0.58
   4   0 -15    3.80    0.51
   4   0 -15    3.86    0.42
  -4   0  15    3.75    0.57
   3   0 -15    8.88    0.71
   3   0 -15    7.05    0.49
   3   0 -15    8.90    0.58
  -3   0  15    8.06    0.69
  -3   0  15    6.76    0.47
   2   0 -15   12.13    0.50
   2   0 -15   11.43    0.61
   2   0 -15   12.12    0.74
  -2   0  15   15.79    0.83
  -2   0  15   17.14    0.65
   1   0 -15    8.69    0.40
   1   0 -15    7.39    0.45
   1   0 -15    8.29    0.62
  -1   0  15    9.57    0.62
  -1   0  15   10.42    0.65
   0   0 -15   24.56    1.00
   0   0 -15   25.44    0.81
   0   0  15   24.09    0.91
   0   0  15   26.11    1.03
  -1   0 -15   42.64    1.10
  -1   0 -15   43.01    1.46
  -1   0 -15   42.53    1.19
   1   0  15   46.02    1.51
   1   0  15   43.86    1.40
  -2   0 -15    2.41    0.30
  -2   0 -15    3.41    0.30
  -2   0 -15    2.12    0.42
  -2   0 -15    2.78    0.26
   2   0  15    2.27    0.39
   2   0  15    2.76    0.43
  -3   0 -15   18.36    0.73
  -3   0 -15   17.99    0.73
  -3   0 -15   19.69    0.99
   3   0  15   17.23    0.92
   3   0  15   17.17    0.84
  -4   0 -15    4.72    0.61
  -4   0 -15    6.10    0.48
   4   0  15    4.85    0.53
   4   0  15    4.93    0.58
   4  -1 -15    7.65    0.55
   4  -1 -15    6.93    0.70
   4  -1 -15    6.68    0.53
  -4   1  15    5.23    0.67
   3  -1 -15   16.51    0.76
   3  -1 -15   17.66    0.95
   3  -1 -15   17.18    0.71
  -3   1  15   17.79    0.97
   2  -1 -15    3.40    0.40
   2  -1 -15    3.39    0.35
   2  -1 -15    3.38    0.46
  -2   1  15    2.80    0.25
  -2   1  15    2.67    0.44
   1  -1 -15   15.74    0.65
   1  -1 -15   15.79    0.61
   1  -1 -15   15.52    0.79
  -1   1  15   14.10    0.75
   0  -1 -15   15.81    0.65
   0  -1 -15   15.07    0.77
   0   1  15   15.06    0.75
   0   1  15   13.96    0.67
  -1  -1 -15    3.73    0.35
  -1  -1 -15    5.03    0.50
   1   1  15    9.65    0.63
   1   1  15    8.26    0.59
  -2  -1 -15   19.19    0.76
  -2  -1 -15   19.19    0.68
  -2  -1 -15   19.64    0.95
   2   1  15   20.08    0.94
   2   1  15   19.11    0.82
  -3  -1 -15   15.60    0.73
  -3  -1 -15   16.79    0.66
  -3  -1 -15   15.05    0.91
   3   1  15   15.20    0.75
   3   1  15   16.15    0.90
  -4  -1 -15   13.37    0.98
   4   1  15   14.28    0.76
   4   1  15   13.45    0.93
   4  -2 -15   14.69    0.97
   4  -2 -15   15.90    0.80
   4  -2 -15   16.20    0.80
   3  -2 -15    5.51    0.57
   3  -2 -15    6.47    0.56
   3  -2 -15    7.31    0.54
   3  -2 -15    5.61    0.47
  -3   2  15    8.99    0.78
   2  -2 -15   21.93    0.88
   2  -2 -15   20.60    0.78
   2  -2 -15   22.16    0.99
  -2   2  15   24.60    1.07
   1  -2 -15   32.68    1.20
   1  -2 -15   30.29    0.99
   1  -2 -15   31.73    1.03
  -1   2  15   30.96    1.19
   0  -2 -15   23.08    0.94
   0  -2 -15   21.69    0.81
   0   2  15   23.30    0.98
   0   2  15   22.78    0.70
  -1  -2 -15   19.33    0.79
  -1  -2 -15   19.61    0.89
   1   2  15   18.96    0.86
   1   2  15   17.67    0.79
  -2  -2 -15   18.06    0.73
  -2  -2 -15   18.47    0.93
  -2  -2 -15   18.26    0.79
   2   2  15   14.80    0.83
   2   2  15   14.75    0.71
  -3  -2 -15   10.21    0.63
  -3  -2 -15   11.00    0.82
  -3  -2 -15   10.56    0.62
   3   2  15   11.14    0.66
   3   2  15   12.69    0.83
  -4  -2 -15    4.79    0.62
   4   2  15    2.92    0.42
   4   2  15    2.74    0.52
   3  -3 -15    5.18    0.54
   3  -3 -15    5.05    0.53
   3  -3 -15    4.83    0.53
   3  -3 -15    6.40    0.57
  -3   3  15    4.28    0.56
   2  -3 -15    6.79    0.55
   2  -3 -15    7.56    0.66
   2  -3 -15    8.11    0.58
  -2   3  15    7.08    0.60
   1  -3 -15   12.11    0.73
   1  -3 -15   10.78    0.65
   1  -3 -15   11.70    0.65
  -1   3  15    9.99    0.70
   0  -3 -15    3.09    0.42
   0  -3 -15    2.83    0.42
   0   3  15    3.37    0.44
  -1  -3 -15   24.48    0.91
  -1  -3 -15   23.43    1.03
   1   3  15   23.42    1.01
  -2  -3 -15   13.35    0.66
  -2  -3 -15   12.82    0.70
  -2  -3 -15   13.50    0.77
   2   3  15   13.62    0.76
  -3  -3 -15    8.76    0.71
  -3  -3 -15    9.08    0.64
  -3  -3 -15    8.12    0.58
   3   3  15    5.91    0.60
  -4  -3 -15   11.71    0.86
   3  -4 -15    2.74    0.49
   3  -4 -15    3.28    0.49
  -3   4  15    4.63    0.61
   2  -4 -15   20.16    0.93
   2  -4 -15   19.75    0.96
  -2   4  15   21.31    1.00
   1  -4 -15    1.13    0.39
   1  -4 -15    1.02    0.41
  -1   4  15    1.84    0.38
   0  -4 -15   27.74    1.04
   0  -4 -15   25.91    1.04
   0   4  15   26.22    1.04
  -1  -4 -15    4.63    0.49
  -1  -4 -15    4.94    0.49
   1   4  15    5.21    0.50
  -2  -4 -15    8.04    0.60
  -2  -4 -15    5.73    0.54
   2   4  15    6.46    0.58
  -3  -4 -15   14.98    0.82
  -3  -4 -15   13.11    0.77
   3   4  15   15.10    0.90
   1  -5 -15   21.12    0.97
  -1   5  15   15.48    0.80
   0  -5 -15    6.46    0.58
   0  -5 -15    6.13    0.56
   0   5  15    8.63    0.65
  -1  -5 -15   13.83    0.81
   1   5  15   12.30    0.71
  -2  -5 -15   12.86    0.77
   2   5  15   11.61    0.78
   1   4 -16    3.37    0.48
  -1  -4  16    3.43    0.50
   0   4 -16    5.98    0.56
   0  -4  16    6.49    0.60
   2   3 -16    4.88    0.56
  -2  -3  16    7.01    0.63
  -2  -3  16    7.40    0.59
   1   3 -16    8.10    0.68
  -1  -3  16    8.65    0.68
   0   3 -16    8.73    0.68
   0  -3  16    8.41    0.70
  -1   3 -16   11.44    0.74
   1  -3  16    9.35    0.74
  -2   3 -16    4.87    0.50
  -2   3 -16    4.06    0.53
   2  -3  16    6.07    0.63
   3   2 -16    4.52    0.59
  -3  -2  16    4.38    0.57
  -3  -2  16    5.17    0.54
   2   2 -16    5.21    0.39
   2   2 -16    5.96    0.56
  -2  -2  16    4.30    0.48
  -2  -2  16    4.53    0.53
  -2  -2  16    3.86    0.45
   1   2 -16    9.47    0.72
   1   2 -16    8.66    0.48
  -1  -2  16    7.39    0.56
  -1  -2  16    8.21    0.67
   0   2 -16   11.81    0.75
   0   2 -16   11.82    0.48
   0  -2  16    9.58    0.68
   0  -2  16   10.90    0.70
  -1   2 -16    7.86    0.49
  -1   2 -16    8.54    0.69
   1  -2  16    8.88    0.68
   1  -2  16    8.45    0.62
  -2   2 -16    2.96    0.47
  -2   2 -16    4.13    0.41
   2  -2  16    3.89    0.50
   2  -2  16    4.35    0.52
  -3   2 -16    9.64    0.83
  -3   2 -16    8.51    0.64
   3  -2  16    6.13    0.64
   3   1 -16    7.15    0.53
   3   1 -16    7.41    0.68
  -3  -1  16    9.20    0.61
  -3  -1  16    9.19    0.75
   2   1 -16    6.47    0.46
   2   1 -16    7.07    0.37
   2   1 -16    6.31    0.59
  -2  -1  16    6.81    0.51
  -2  -1  16    8.04    0.66
   1   1 -16    9.75    0.38
   1   1 -16    9.76    0.51
   1   1 -16   10.69    0.75
  -1  -1  16    9.66    0.65
  -1  -1  16    9.30    0.72
   0   1 -16   10.13    0.72
   0   1 -16   10.25    0.39
   0   1 -16    9.76    0.49
   0  -1  16    9.39    0.69
   0  -1  16   10.76    0.67
  -1   1 -16    1.84    0.25
  -1   1 -16    2.15    0.24
  -1   1 -16    1.96    0.43
   1  -1  16    2.41    0.40
   1  -1  16    2.71    0.40
  -2   1 -16    4.32    0.33
  -2   1 -16    6.00    0.61
  -2   1 -16    6.15    0.44
   2  -1  16    5.76    0.54
   2  -1  16    7.02    0.62
  -3   1 -16   10.81    0.79
  -3   1 -16    9.57    0.62
   3  -1  16    9.16    0.68
   3  -1  16    9.97    0.74
   4  -1  16    1.55    0.51
   4   0 -16    5.37    0.46
   4   0 -16    4.56    0.65
  -4   0  16    4.58    0.68
   3   0 -16    3.26    0.45
   3   0 -16    3.12    0.34
   3   0 -16    3.54    0.53
  -3   0  16    4.91    0.38
  -3   0  16    4.64    0.58
   2   0 -16    6.75    0.63
   2   0 -16    6.68    0.48
   2   0 -16    6.85    0.43
  -2   0  16    6.85    0.62
  -2   0  16    8.49    0.50
   1   0 -16   24.39    0.75
   1   0 -16   25.06    0.85
   1   0 -16   25.69    1.09
  -1   0  16   28.65    1.05
  -1   0  16   27.64    1.11
   0   0 -16   10.48    0.72
   0   0 -16    8.73    0.49
   0   0  16    8.30    0.67
   0   0  16    8.29    0.62
  -1   0 -16   25.24    1.07
  -1   0 -16   21.84    0.78
   1   0  16   25.43    0.96
   1   0  16   25.50    1.07
  -2   0 -16   25.04    0.76
  -2   0 -16   24.36    1.12
  -2   0 -16   25.06    0.85
  -2   0 -16   24.57    0.77
   2   0  16   23.36    0.95
   2   0  16   21.50    1.03
  -3   0 -16    8.39    0.54
  -3   0 -16    8.63    0.56
  -3   0 -16    9.30    0.75
   3   0  16    8.26    0.70
   3   0  16    8.91    0.69
  -4   0 -16    5.95    0.68
  -4   0 -16    7.86    0.55
   4   0  16    6.42    0.66
   4   0  16    7.60    0.64
   4  -1 -16   13.90    0.73
   4  -1 -16   11.73    0.97
  -4   1  16   13.56    1.02
   3  -1 -16    8.31    0.56
   3  -1 -16    7.98    0.69
   3  -1 -16    8.58    0.62
  -3   1  16    7.17    0.66
   2  -1 -16   19.76    0.72
   2  -1 -16   19.17    0.78
   2  -1 -16   19.66    0.99
  -2   1  16   18.15    0.63
  -2   1  16   18.76    0.97
   1  -1 -16    3.92    0.52
   1  -1 -16    3.53    0.38
   1  -1 -16    4.21    0.35
  -1   1  16    3.05    0.48
   0  -1 -16    9.68    0.67
   0  -1 -16   10.03    0.53
   0   1  16   10.74    0.73
   0   1  16   10.46    0.66
  -1  -1 -16   12.36    0.62
  -1  -1 -16   12.29    0.75
   1   1  16   12.20    0.71
   1   1  16   12.99    0.74
  -2  -1 -16    5.83    0.58
  -2  -1 -16    8.31    0.48
  -2  -1 -16    7.91    0.57
   2   1  16    6.05    0.50
   2   1  16    8.17    0.65
  -3  -1 -16   11.34    0.64
  -3  -1 -16   10.28    0.80
  -3  -1 -16    8.86    0.55
   3   1  16   10.64    0.82
   3   1  16   10.13    0.68
  -4  -1 -16    5.81    0.51
  -4  -1 -16    7.27    0.75
   4   1  16    5.02    0.54
   4   1  16    6.18    0.68
   3  -2 -16    7.59    0.61
   3  -2 -16    6.74    0.68
   3  -2 -16    6.72    0.52
  -3   2  16    8.29    0.75
   2  -2 -16   11.49    0.66
   2  -2 -16   11.27    0.64
   2  -2 -16   11.57    0.75
  -2   2  16   12.23    0.77
   1  -2 -16   18.90    0.77
   1  -2 -16   19.81    0.80
   1  -2 -16   19.51    0.94
  -1   2  16   18.35    0.89
   0  -2 -16   24.13    0.92
   0  -2 -16   26.96    1.09
   0   2  16   23.37    1.02
  -1  -2 -16   11.38    0.61
  -1  -2 -16   11.09    0.72
   1   2  16   11.00    0.63
   1   2  16   11.83    0.72
  -2  -2 -16   16.15    0.71
  -2  -2 -16   15.97    0.86
  -2  -2 -16   14.20    0.75
   2   2  16   12.85    0.77
   2   2  16   11.74    0.70
  -3  -2 -16    4.24    0.46
  -3  -2 -16    4.19    0.44
  -3  -2 -16    4.96    0.61
   3   2  16    3.37    0.44
   3   2  16    4.11    0.56
  -4  -2 -16    4.17    0.62
   4   2  16    5.00    0.61
   4   2  16    3.72    0.46
   3  -3 -16    2.92    0.48
   3  -3 -16    4.00    0.55
  -3   3  16    4.58    0.60
   2  -3 -16    4.30    0.49
   2  -3 -16    4.04    0.48
   2  -3 -16    3.50    0.50
  -2   3  16    4.03    0.53
   1  -3 -16    4.32    0.52
   1  -3 -16    3.55    0.42
   1  -3 -16    3.27    0.44
  -1   3  16    3.68    0.51
   0  -3 -16   18.55    0.80
   0  -3 -16   17.52    0.84
   0   3  16   22.96    1.00
  -1  -3 -16   13.79    0.82
  -1  -3 -16   11.62    0.68
   1   3  16   13.13    0.81
  -2  -3 -16   10.94    0.80
  -2  -3 -16   11.45    0.64
  -2  -3 -16   10.84    0.73
   2   3  16   12.51    0.82
  -3  -3 -16   10.92    0.73
  -3  -3 -16   10.82    0.77
  -3  -3 -16   11.75    0.87
   3   3  16   11.30    0.85
   2  -4 -16   11.35    0.79
  -2   4  16    8.87    0.74
   1  -4 -16   12.42    0.72
   1  -4 -16   13.02    0.80
  -1   4  16   12.46    0.79
   0  -4 -16   16.41    0.81
   0   4  16   13.39    0.77
  -1  -4 -16    5.76    0.57
   1   4  16    3.56    0.48
  -2  -4 -16    9.84    0.76
  -2  -4 -16   10.72    0.73
   2   4  16   10.26    0.77
  -3  -4 -16    8.00    0.65
   1  -5 -16   13.61    0.79
  -1   5  16   13.68    0.77
   0  -5 -16    3.56    0.50
   0   5  16    4.65    0.51
  -1  -5 -16   16.20    0.88
   1   5  16   13.71    0.78
  -2  -3  17    9.49    0.75
  -2  -3  17    9.31    0.71
   1   3 -17    2.64    0.49
  -1  -3  17    3.08    0.48
   0   3 -17    2.41    0.48
   0  -3  17    2.37    0.46
  -1   3 -17    6.28    0.59
   1  -3  17    9.37    0.73
  -3  -2  17    4.75    0.63
  -3  -2  17    5.03    0.56
   2   2 -17    3.15    0.49
   2   2 -17    2.76    0.35
  -2  -2  17    2.59    0.45
  -2  -2  17    3.66    0.47
  -2  -2  17    3.14    0.51
   1   2 -17    4.71    0.36
   1   2 -17    4.53    0.52
  -1  -2  17    5.92    0.54
  -1  -2  17    5.14    0.55
   0   2 -17    7.12    0.60
   0  -2  17    5.27    0.52
   0  -2  17    5.37    0.52
  -1   2 -17    1.65    0.44
   1  -2  17    3.02    0.48
   1  -2  17    2.27    0.43
  -2   2 -17    4.70    0.59
   2  -2  17    4.31    0.55
   2  -2  17    4.89    0.58
   3  -2  17    2.84    0.55
   3   1 -17    5.39    0.49
   3   1 -17    4.72    0.60
  -3  -1  17    7.10    0.67
  -3  -1  17    7.59    0.61
   2   1 -17    8.91    0.57
   2   1 -17    9.82    0.81
  -2  -1  17    9.67    0.80
  -2  -1  17    9.44    0.61
   1   1 -17    9.99    0.72
   1   1 -17   10.48    0.54
  -1  -1  17   12.12    0.75
  -1  -1  17   11.15    0.72
   0   1 -17   12.52    0.55
   0   1 -17   12.78    0.81
   0  -1  17   12.76    0.79
   0  -1  17   12.95    0.72
  -1   1 -17   19.83    0.94
  -1   1 -17   19.33    0.68
   1  -1  17   23.00    0.99
   1  -1  17   20.25    0.94
  -2   1 -17   16.76    0.92
  -2   1 -17   16.43    0.63
   2  -1  17   13.77    0.81
   2  -1  17   13.02    0.77
  -3   1 -17    5.55    0.65
   3  -1  17    4.55    0.57
   3  -1  17    5.58    0.63
   3   0 -17    3.79    0.37
   3   0 -17    2.81    0.46
   3   0 -17    3.74    0.60
  -3   0  17    2.67    0.57
   2   0 -17    8.20    0.47
   2   0 -17    8.71    0.60
   2   0 -17    7.79    0.67
  -2   0  17    6.44    0.47
  -2   0  17    7.11    0.63
   1   0 -17    9.74    0.77
   1   0 -17    8.45    0.54
   1   0 -17    8.61    0.45
  -1   0  17    7.17    0.59
  -1   0  17    9.20    0.70
   0   0 -17    9.04    0.45
   0   0 -17    8.45    0.52
   0   0 -17    9.89    0.70
   0   0  17   10.21    0.69
   0   0  17    9.54    0.68
  -1   0 -17    7.07    0.63
  -1   0 -17    6.75    0.48
   1   0  17    5.33    0.51
   1   0  17    7.73    0.63
  -2   0 -17    7.22    0.65
  -2   0 -17    7.80    0.46
  -2   0 -17    7.98    0.52
   2   0  17    5.91    0.58
   2   0  17    7.41    0.60
  -3   0 -17    8.54    0.57
  -3   0 -17    6.08    0.65
   3   0  17    8.63    0.74
   3   0  17    7.44    0.60
   3  -1 -17    7.16    0.72
   3  -1 -17    7.27    0.59
   3  -1 -17    6.48    0.49
  -3   1  17    4.78    0.64
   2  -1 -17   11.45    0.68
   2  -1 -17   10.57    0.57
   2  -1 -17   10.85    0.84
  -2   1  17   12.02    0.86
   1  -1 -17   10.36    0.58
   1  -1 -17   10.28    0.73
   1  -1 -17    9.18    0.54
  -1   1  17    9.43    0.72
   0  -1 -17   13.79    0.84
   0  -1 -17   12.63    0.61
   0   1  17   15.02    0.79
   0   1  17   15.74    0.88
  -1  -1 -17    9.47    0.71
  -1  -1 -17    8.00    0.52
   1   1  17    6.50    0.55
   1   1  17    5.74    0.56
  -2  -1 -17   11.34    0.84
  -2  -1 -17   10.29    0.64
  -2  -1 -17   10.22    0.55
   2   1  17    9.52    0.68
   2   1  17    9.33    0.78
  -3  -1 -17    3.77    0.45
  -3  -1 -17    3.77    0.60
  -3  -1 -17    3.94    0.41
   3   1  17    4.38    0.60
   3   1  17    4.10    0.51
   3  -2 -17    4.27    0.58
   3  -2 -17    4.47    0.50
  -3   2  17    4.97    0.62
   2  -2 -17    8.12    0.60
   2  -2 -17    5.95    0.59
   2  -2 -17    6.24    0.50
  -2   2  17    6.68    0.63
   1  -2 -17   10.78    0.64
   1  -2 -17    9.86    0.61
   1  -2 -17   10.82    0.78
  -1   2  17   11.32    0.81
   0  -2 -17    4.57    0.46
   0  -2 -17    4.66    0.56
   0   2  17    6.14    0.60
  -1  -2 -17   14.58    0.74
  -1  -2 -17   15.67    0.90
   1   2  17   13.89    0.86
  -2  -2 -17    7.53    0.56
  -2  -2 -17    9.29    0.74
  -2  -2 -17    7.09    0.52
   2   2  17    8.54    0.70
   2   2  17    6.79    0.56
  -3  -2 -17    6.15    0.54
  -3  -2 -17    7.16    0.68
  -3  -2 -17    6.30    0.51
   3   2  17    5.36    0.61
   3   2  17    5.40    0.51
   3  -3 -17    6.15    0.56
   2  -3 -17    7.70    0.68
   2  -3 -17    5.83    0.59
   2  -3 -17    7.41    0.57
  -2   3  17    8.41    0.71
   1  -3 -17    4.80    0.51
   1  -3 -17    4.69    0.48
   1  -3 -17    5.44    0.56
  -1   3  17    5.95    0.60
   0  -3 -17   18.97    0.90
   0  -3 -17   20.10    0.85
   0   3  17   20.68    0.98
  -1  -3 -17   11.03    0.74
   1   3  17    9.38    0.71
  -2  -3 -17   10.94    0.71
  -2  -3 -17   10.87    0.65
  -2  -3 -17   10.53    0.84
   2   3  17   12.74    0.87
  -3  -3 -17   11.09    0.76
  -3  -3 -17   10.75    0.82
   3   3  17   11.50    0.82
   2  -4 -17    3.90    0.52
   1  -4 -17   15.48    0.85
  -1   4  17   15.17    0.90
   0  -4 -17    5.59    0.54
   0  -4 -17    6.70    0.59
   0   4  17    3.07    0.47
  -1  -4 -17    5.67    0.64
   1   4  17    5.60    0.57
  -2  -4 -17    8.44    0.64
   2   4  17    6.16    0.60
  -1  -3  18    1.81    0.47
   0   3 -18    3.69    0.54
   0  -3  18    3.99    0.53
   2   2 -18    4.45    0.59
  -2  -2  18    6.77    0.60
  -2  -2  18    6.77    0.66
  -2  -2  18    5.45    0.56
   1   2 -18   12.65    0.86
  -1  -2  18   10.73    0.76
  -1  -2  18   10.90    0.80
   0   2 -18    4.91    0.57
   0  -2  18    6.05    0.58
   0  -2  18    5.50    0.55
  -1   2 -18    1.40    0.45
   1  -2  18    1.38    0.47
   1  -2  18    1.28    0.43
  -2   2 -18    9.96    0.82
   2  -2  18    8.02    0.69
   3   1 -18    2.07    0.42
  -3  -1  18    1.04    0.49
  -3  -1  18    1.46    0.39
   2   1 -18   10.66    0.87
   2   1 -18   10.03    0.62
  -2  -1  18   10.87    0.83
  -2  -1  18   10.65    0.67
   1   1 -18    5.84    0.43
   1   1 -18    5.63    0.63
  -1  -1  18    6.84    0.56
  -1  -1  18    6.62    0.64
   0   1 -18    7.85    0.68
   0   1 -18    7.09    0.48
   0  -1  18    6.00    0.55
   0  -1  18    8.48    0.66
  -1   1 -18   20.73    0.74
  -1   1 -18   21.58    1.01
   1  -1  18   19.67    0.96
   1  -1  18   20.18    0.96
  -2   1 -18   11.06    0.90
   2  -1  18    7.44    0.69
   2  -1  18    8.29    0.68
   3  -1  18    6.06    0.69
   3  -1  18    5.43    0.61
   3   0 -18   10.39    0.86
   3   0 -18    9.03    0.69
  -3   0  18    8.39    0.81
   2   0 -18    5.44    0.39
   2   0 -18    5.37    0.49
   2   0 -18    5.45    0.61
  -2   0  18    6.37    0.64
  -2   0  18    6.84    0.52
   1   0 -18    2.16    0.34
   1   0 -18    2.69    0.49
   1   0 -18    1.63    0.27
  -1   0  18    1.26    0.37
  -1   0  18    0.99    0.43
   0   0 -18    4.33    0.40
   0   0 -18    3.88    0.32
   0   0 -18    4.13    0.52
   0   0  18    4.98    0.57
   0   0  18    4.12    0.47
  -1   0 -18    2.66    0.35
  -1   0 -18    2.83    0.49
   1   0  18    1.60    0.43
   1   0  18    1.69    0.43
  -2   0 -18    7.35    0.53
  -2   0 -18    8.89    0.77
  -2   0 -18    8.02    0.47
   2   0  18   11.22    0.86
   2   0  18   10.93    0.79
  -3   0 -18    4.06    0.66
  -3   0 -18    4.13    0.43
   3   0  18    3.63    0.50
   3   0  18    4.97    0.65
   3  -1 -18    7.09    0.77
   3  -1 -18    6.73    0.51
  -3   1  18    7.98    0.81
   2  -1 -18    5.73    0.46
   2  -1 -18    5.19    0.60
   2  -1 -18    5.41    0.49
  -2   1  18    5.92    0.63
   1  -1 -18   11.90    0.59
   1  -1 -18   10.96    0.78
   1  -1 -18   10.89    0.62
  -1   1  18   11.49    0.80
   0  -1 -18   13.34    0.61
   0  -1 -18   13.65    0.69
   0  -1 -18   14.77    0.84
   0   1  18   13.24    0.80
   0   1  18   12.18    0.77
  -1  -1 -18   13.65    0.70
  -1  -1 -18   14.98    0.92
   1   1  18   13.60    0.88
   1   1  18   12.14    0.72
  -2  -1 -18    5.44    0.46
  -2  -1 -18    5.46    0.43
  -2  -1 -18    5.31    0.61
   2   1  18    3.94    0.48
   2   1  18    4.79    0.57
  -3  -1 -18    4.06    0.60
  -3  -1 -18    3.84    0.48
  -3  -1 -18    3.48    0.42
   3   1  18    3.89    0.58
   3   1  18    4.68    0.55
   3  -2 -18    4.65    0.67
   3  -2 -18    4.97    0.51
   2  -2 -18    4.29    0.47
   2  -2 -18    2.92    0.52
   2  -2 -18    2.68    0.47
  -2   2  18    3.35    0.53
   1  -2 -18    5.96    0.53
   1  -2 -18    6.23    0.49
   1  -2 -18    5.27    0.58
  -1   2  18    5.48    0.58
   0  -2 -18    8.38    0.60
   0  -2 -18    9.01    0.76
   0   2  18   10.01    0.73
  -1  -2 -18    6.54    0.54
  -1  -2 -18    6.60    0.66
   1   2  18    6.71    0.67
  -2  -2 -18   13.82    0.95
  -2  -2 -18   13.50    0.70
  -2  -2 -18   13.81    0.74
   2   2  18   15.59    0.84
   2   2  18   15.79    0.97
  -3  -2 -18   12.06    0.97
  -3  -2 -18   13.15    0.75
  -3  -2 -18   11.73    0.70
   3   2  18   11.03    0.86
   3   2  18   10.38    0.75
   2  -3 -18    6.73    0.68
   2  -3 -18    5.51    0.55
  -2   3  18    5.40    0.66
   1  -3 -18   12.41    0.75
   1  -3 -18   13.73    0.87
   1  -3 -18   11.99    0.73
  -1   3  18   14.68    0.92
   0  -3 -18    6.89    0.59
   0  -3 -18    7.19    0.63
   0   3  18    4.71    0.55
  -1  -3 -18    8.38    0.63
  -1  -3 -18    9.89    0.79
   1   3  18    7.44    0.67
  -2  -3 -18    4.64    0.51
  -2  -3 -18    5.57    0.66
   2   3  18    4.72    0.61
   1  -4 -18    3.10    0.51
  -1   4  18    4.59    0.62
   0  -4 -18    8.56    0.65
   0   4  18    4.88    0.54
   1   4  18   12.05    0.85
   1   2 -19   13.24    1.00
  -1  -2  19   11.83    0.84
  -1  -2  19   12.53    0.87
   0   2 -19    4.08    0.59
   0  -2  19    3.18    0.50
   0  -2  19    3.87    0.56
   1  -2  19    3.29    0.54
   2   1 -19    4.25    0.45
   2   1 -19    4.10    0.62
  -2  -1  19    3.08    0.43
  -2  -1  19    2.77    0.56
   1   1 -19    0.52    0.30
   1   1 -19    0.52    0.48
  -1  -1  19    0.49    0.43
  -1  -1  19    1.27    0.50
   0   1 -19    4.45    0.38
   0   1 -19    5.55    0.62
   0  -1  19    5.30    0.58
   0  -1  19    5.53    0.62
  -1   1 -19    9.43    0.82
   1  -1  19    8.97    0.73
   1  -1  19    8.31    0.68
  -2   1 -19    0.82    0.51
   2  -1  19    0.09    0.45
   2  -1  19    0.08    0.45
   2   0 -19    1.97    0.41
   2   0 -19    2.06    0.57
  -2   0  19    3.27    0.61
   1   0 -19    8.64    0.58
   1   0 -19    9.97    0.79
  -1   0  19    8.69    0.76
   0   0 -19    5.71    0.46
   0   0 -19    6.75    0.44
   0   0 -19    7.98    0.70
   0   0  19    6.59    0.60
   0   0  19    7.20    0.67
  -1   0 -19    0.50    0.30
  -1   0 -19    1.33    0.45
   1   0  19    1.52    0.43
   1   0  19    1.57    0.45
  -2   0 -19   16.87    1.00
  -2   0 -19   16.93    0.73
   2   0  19   18.42    1.06
   2   0  19   19.02    1.00
   2  -1 -19    6.90    0.49
   2  -1 -19    6.06    0.53
   2  -1 -19    7.27    0.70
  -2   1  19    7.82    0.74
   1  -1 -19    9.99    0.86
   1  -1 -19    9.63    0.56
   1  -1 -19    9.26    0.66
  -1   1  19   10.90    0.88
   0  -1 -19    7.89    0.61
   0  -1 -19    7.70    0.54
   0  -1 -19    8.59    0.73
   0   1  19    6.77    0.65
  -1  -1 -19   12.82    0.70
  -1  -1 -19   14.63    0.94
   1   1  19   13.60    0.92
   1   1  19   13.14    0.83
  -2  -1 -19    2.70    0.38
  -2  -1 -19    2.08    0.55
  -2  -1 -19    2.04    0.37
   2   1  19    2.12    0.49
   2   1  19    1.57    0.48
  -3  -1 -19    6.99    0.78
   3   1  19    5.54    0.70
   3   1  19    5.05    0.56
   2  -2 -19    2.43    0.42
   2  -2 -19    1.95    0.55
  -2   2  19    1.44    0.53
   1  -2 -19    4.07    0.51
   1  -2 -19    5.59    0.65
   1  -2 -19    3.63    0.44
  -1   2  19    5.23    0.64
   0  -2 -19    4.86    0.49
   0  -2 -19    4.71    0.56
   0  -2 -19    5.16    0.46
   0   2  19    4.97    0.57
  -1  -2 -19   10.48    0.70
  -1  -2 -19   10.05    0.86
   1   2  19   14.05    0.94
  -2  -2 -19    6.78    0.58
  -2  -2 -19    6.77    0.70
  -2  -2 -19    7.44    0.56
   2   2  19    4.77    0.55
   2   2  19    5.75    0.63
   1  -3 -19    3.73    0.48
   1  -3 -19    3.97    0.57
  -1   3  19    3.48    0.56
   0  -3 -19    9.01    0.67
   0  -3 -19    9.33    0.81
   0   3  19    8.42    0.71
  -1  -3 -19    0.69    0.48
   1   3  19    1.37    0.50
  -2  -3 -19    2.75    0.49
  -2  -3 -19    2.89    0.58
   1   1 -20    0.53    0.55
   1   1 -20   -0.05    0.30
  -1  -1  20    1.44    0.54
  -1  -1  20    0.77    0.45
   0   1 -20    8.66    0.77
   0  -1  20    8.93    0.71
   0  -1  20    8.41    0.72
  -1   1 -20    3.19    0.65
   1  -1  20    3.64    0.57
   1  -1  20    4.70    0.61
   2   0 -20    0.32    0.38
   2   0 -20   -0.14    0.51
  -2   0  20    1.06    0.50
   1   0 -20   20.99    0.85
   1   0 -20   20.66    1.14
  -1   0  20   20.12    1.06
   0   0 -20    3.39    0.55
   0   0 -20    3.61    0.40
   0   0  20    4.24    0.56
   0   0  20    4.65    0.57
  -1   0 -20    2.36    0.52
  -1   0 -20    2.32    0.37
   1   0  20    2.25    0.50
   1   0  20    1.81    0.49
  -2   0 -20   12.61    0.94
  -2   0 -20   12.58    0.67
   2   0  20   14.39    0.93
   2   0  20   13.30    0.92
   2  -1 -20   16.41    0.73
   2  -1 -20   17.12    1.10
  -2   1  20   15.37    1.07
   1  -1 -20    3.46    0.47
   1  -1 -20    2.07    0.57
   1  -1 -20    3.04    0.37
  -1   1  20    5.57    0.68
   0  -1 -20    1.90    0.34
   0  -1 -20    2.61    0.56
   0  -1 -20    1.65    0.38
   0   1  20    2.65    0.55
  -1  -1 -20   12.27    0.94
  -1  -1 -20   11.01    0.67
   1   1  20   12.03    0.87
   1   1  20   14.71    0.96
  -2  -1 -20    7.58    0.52
  -2  -1 -20    6.67    0.55
  -2  -1 -20    8.12    0.81
   2   1  20    5.28    0.68
   2   1  20    3.57    0.53
   1  -2 -20    2.77    0.42
   1  -2 -20    3.26    0.60
  -1   2  20    3.56    0.63
   0  -2 -20    7.16    0.72
   0  -2 -20    6.90    0.58
   0  -2 -20    7.86    0.56
   0   2  20    8.99    0.77
  -1  -2 -20    0.32    0.36
  -1  -2 -20    0.37    0.44
   1   2  20   -0.28    0.41
  -2  -2 -20   21.66    0.90
  -2  -2 -20   23.05    1.17
   2   2  20   21.00    1.02
   0  -3 -20    1.52    0.41
   0  -3 -20    2.04    0.53
  -1  -3 -20   19.46    1.04
   0   0 -21    9.34    0.83
   0   0 -21    8.53    0.62
   0   0  21    7.07    0.74
   0   0  21    6.32    0.65
   1   0  21    2.27    0.55
   1  -1 -21    1.65    0.58
  -1   1  21    0.76    0.55
   0  -1 -21    7.28    0.70
   0  -1 -21    5.83    0.52
   0  -1 -21    7.23    0.50
   0   1  21    7.89    0.71
  -1  -1 -21    7.78    0.58
  -1  -1 -21    7.92    0.74
   1   1  21    8.58    0.71
   1   1  21    8.61    0.76
   0  -2 -21    6.05    0.72
   0  -2 -21    6.96    0.55
   0   0   0    0.00    0.00
;
_shelx_res_checksum     89513
_shelx_res_file
;
TITL WPCL_06521_RX_0m in P1
CELL 0.71073 4.9248 5.5117 16.3894 83.721 89.038 86.765
ZERR 1 0.0002 0.0002 0.0007 0.002 0.002 0.002
LATT -1
SFAC C H N O F Br
UNIT 18 21 1 2 1 1
EQIV $1 +X,-1+Y,-1+Z
EQIV $2 +X,+Y,-1+Z
L.S. 20
PLAN  -30 0 0
SIZE 0.2 0.2 0.25
TEMP -158.15
HTAB N1 Br1_$1
HTAB N1 Br1_$2
HTAB O2 Br1_$1
BOND $H
CONF
acta
fmap 2
TWIN -1 0 0 0 -1 0 0 0 -1 2
OMIT 0 0 1
OMIT 0 0 -1
OMIT 0 3 4
OMIT 1 -1 1
OMIT 2 4 0
OMIT 2 -1 0
OMIT -1 1 -1
OMIT -2 1 0
OMIT 1 0 0
OMIT 2 4 -1
OMIT -1 0 0
OMIT -1 -1 6
OMIT 0 -2 -5
OMIT 1 2 0
REM <HKL>/Users/yrousselin/Desktop/WPCM_06521_RX/WPCM_06521_RX.hkl</HKL>
WGHT    0.031700    0.048800
BASF   0.01252
FVAR       0.35858
C1    1   -0.045009    0.114523    0.445433    11.00000    0.05515    0.05782 =
         0.01347   -0.00056    0.00706    0.01713
C2    1    0.130011    0.299992    0.429364    11.00000    0.05841    0.05536 =
         0.01858   -0.01697   -0.00639    0.01569
AFIX  43
H2    2    0.197401    0.380988    0.472484    11.00000   -1.20000
AFIX   0
C3    1    0.205572    0.365619    0.348098    11.00000    0.03789    0.04207 =
         0.02227   -0.01367   -0.00518    0.00581
AFIX  43
H3    2    0.325962    0.493173    0.334797    11.00000   -1.20000
AFIX   0
C4    1    0.103009    0.242480    0.286295    11.00000    0.02020    0.02575 =
         0.01581   -0.00450   -0.00248    0.00850
C5    1   -0.071238    0.054180    0.303956    11.00000    0.01905    0.03035 =
         0.01726    0.00123    0.00308    0.00930
C6    1   -0.146228   -0.008468    0.386180    11.00000    0.03629    0.04279 =
         0.02283    0.00467    0.00718    0.00795
AFIX  43
H6    2   -0.266554   -0.135577    0.400339    11.00000   -1.20000
AFIX   0
C7    1   -0.176446   -0.080641    0.236818    11.00000    0.01813    0.02587 =
         0.02066    0.00486    0.00362   -0.00413
AFIX  23
H7A   2   -0.367299   -0.024088    0.224633    11.00000   -1.20000
H7B   2   -0.172056   -0.258034    0.255121    11.00000   -1.20000
AFIX   0
C8    1   -0.001249   -0.034517    0.159658    11.00000    0.01388    0.01688 =
         0.01571   -0.00087   -0.00051   -0.00140
AFIX  23
H8A   2    0.177537   -0.124819    0.167586    11.00000   -1.20000
H8B   2   -0.091070   -0.093222    0.112498    11.00000   -1.20000
AFIX   0
C9    1    0.037910    0.236257    0.142484    11.00000    0.01170    0.01506 =
         0.01417   -0.00382   -0.00054    0.00014
AFIX  13
H9    2   -0.144800    0.325401    0.139033    11.00000   -1.20000
AFIX   0
C10   1    0.200398    0.313762    0.064724    11.00000    0.01065    0.01664 =
         0.01609   -0.00422    0.00053   -0.00211
AFIX  13
H10   2    0.231214    0.491707    0.064215    11.00000   -1.20000
AFIX   0
C11   1    0.036348    0.283644   -0.011195    11.00000    0.00652    0.01677 =
         0.01354   -0.00174    0.00122   -0.00255
AFIX  23
H11A  2   -0.016561    0.112452   -0.009248    11.00000   -1.20000
H11B  2   -0.131836    0.391075   -0.012025    11.00000   -1.20000
AFIX   0
C12   1    0.037072    0.349187   -0.164935    11.00000    0.01361    0.02442 =
         0.01521   -0.00547   -0.00400   -0.00358
AFIX  23
H12A  2   -0.029992    0.184529   -0.168097    11.00000   -1.20000
H12B  2   -0.122501    0.466187   -0.163274    11.00000   -1.20000
AFIX   0
C13   1    0.208579    0.420604   -0.239481    11.00000    0.02139    0.02161 =
         0.01400   -0.00215   -0.00435   -0.00878
C14   1    0.410944    0.257830   -0.264863    11.00000    0.02853    0.03250 =
         0.01900   -0.00605    0.00271   -0.00580
AFIX  43
H14   2    0.439664    0.101166   -0.234904    11.00000   -1.20000
AFIX   0
C15   1    0.571462    0.322022   -0.333569    11.00000    0.03610    0.06271 =
         0.02203   -0.01211    0.00777   -0.01320
AFIX  43
H15   2    0.711743    0.210698   -0.349443    11.00000   -1.20000
AFIX   0
C16   1    0.528342    0.544599   -0.378382    11.00000    0.05047    0.06657 =
         0.01704   -0.00084    0.00217   -0.03368
AFIX  43
H16   2    0.635810    0.586796   -0.425955    11.00000   -1.20000
AFIX   0
C17   1    0.327367    0.708189   -0.354117    11.00000    0.08230    0.03657 =
         0.02535    0.01378   -0.01553   -0.03041
AFIX  43
H17   2    0.298940    0.863400   -0.385053    11.00000   -1.20000
AFIX   0
C18   1    0.165501    0.648235   -0.284685    11.00000    0.04734    0.02720 =
         0.02495    0.00090   -0.01113   -0.00606
AFIX  43
H18   2    0.027724    0.761513   -0.268543    11.00000   -1.20000
AFIX   0
N1    3    0.201093    0.348104   -0.087683    11.00000    0.01036    0.01434 =
         0.01401   -0.00175    0.00015   -0.00302
AFIX  23
H1A   2    0.358447    0.228690   -0.089342    11.00000   -1.20000
H1B   2    0.272454    0.511760   -0.085855    11.00000   -1.20000
AFIX   0
O1    4    0.188466    0.320794    0.207889    11.00000    0.01959    0.02496 =
         0.01394   -0.00599   -0.00149   -0.00447
O2    4    0.459679    0.187113    0.064227    11.00000    0.00647    0.03207 =
         0.01965   -0.00730   -0.00062    0.00005
AFIX 147
H2A   2    0.447676    0.057377    0.042304    11.00000   -1.50000
AFIX   0
F1    5   -0.122281    0.050053    0.525313    11.00000    0.10063    0.08215 =
         0.01537   -0.00052    0.01649    0.01272
BR1   6    0.560530    0.820610    0.925290    11.00000    0.01948    0.01430 =
         0.03333   -0.00482   -0.00045   -0.00276
HKLF 4
REM  WPCL_06521_RX_0m in P1
REM R1 =  0.0209 for    3886 Fo > 4sig(Fo)  and  0.0210 for all    3903 data
REM    210 parameters refined using      3 restraints
END
WGHT      0.0317      0.0488
REM Highest difference peak  0.368,  deepest hole -0.177,  1-sigma level  0.057
Q1    1   0.0054  0.0980  0.1486  11.00000  0.05    0.28
Q2    1   0.3384  0.2533  0.0612  11.00000  0.05    0.27
Q3    1   0.6119  0.6865  0.9401  11.00000  0.05    0.27
Q4    1  -0.0340  0.1701  0.5333  11.00000  0.05    0.25
Q5    1   0.1414  0.2841  0.2545  11.00000  0.05    0.24
Q6    1   0.3073  0.3377 -0.2522  11.00000  0.05    0.24
Q7    1   0.1616  0.3021  0.3177  11.00000  0.05    0.24
Q8    1   0.1097  0.3078 -0.0401  11.00000  0.05    0.24
Q9    1  -0.0815  0.0236  0.3388  11.00000  0.05    0.23
Q10   1   0.0462  0.1093  0.2985  11.00000  0.05    0.23
Q11   1   0.1438  0.2883  0.0335  11.00000  0.05    0.23
Q12   1   0.1181  0.3687 -0.1939  11.00000  0.05    0.23
Q13   1   0.5358  0.4525 -0.3441  11.00000  0.05    0.23
Q14   1   0.6655  0.8807  0.9652  11.00000  0.05    0.22
Q15   1  -0.1453  0.0102  0.2644  11.00000  0.05    0.22
Q16   1  -0.0680  0.0785  0.4040  11.00000  0.05    0.22
Q17   1   0.1290  0.3423 -0.1206  11.00000  0.05    0.22
Q18   1  -0.0786 -0.0318  0.2067  11.00000  0.05    0.22
Q19   1  -0.1065 -0.0241  0.5281  11.00000  0.05    0.22
Q20   1   0.4900  0.4265 -0.3573  11.00000  0.05    0.21
Q21   1  -0.0612  0.1851  0.3000  11.00000  0.05    0.21
Q22   1   0.1690  0.5226 -0.2646  11.00000  0.05    0.20
Q23   1   0.5270  0.2045  0.0973  11.00000  0.05    0.20
Q24   1   0.5481  0.9613  0.9032  11.00000  0.05    0.20
Q25   1   0.4650  0.7691  0.8858  11.00000  0.05    0.20
Q26   1   0.4592  0.0870  0.0765  11.00000  0.05    0.20
Q27   1   0.5003  0.2960 -0.2961  11.00000  0.05    0.20
Q28   1   0.1356  0.2860  0.1037  11.00000  0.05    0.20
Q29   1   0.6161  0.6934  0.9063  11.00000  0.05    0.20
Q30   1  -0.0327  0.3595 -0.1640  11.00000  0.05    0.20
;
_shelxl_version_number       20.13
