# Supplementary material for: A triclinic polymorph of (−)-(S)-N-benzyl-2-[(R)-6-fluoro­chroman-2-yl]-2-hy­droxy­ethanaminium bromide
Source: Acta Crystallogr Sect E Struct Rep Online. 2013 Nov 20;69(Pt 12):o1794–5. doi: 10.1107/S1600536813030377 (PMC4004435; doi:10.1107/S1600536813030377)
Supplement: Supplementary file 2 [file e-69-o1794-Isup2.hkl]

#
# h,k,l, Fc-squared, Fo-squared, sigma(Fo-squared), status flag
#
data_I
_shelx_title ' WPCL_06521_RX_0m in P1'
_shelx_refln_list_code          4
_shelx_F_calc_maximum       84.68
_exptl_crystal_F_000       196.00
_reflns_d_resolution_high  0.7674

loop_
 _space_group_symop_operation_xyz
 'x, y, z'

_cell_length_a     4.9248
_cell_length_b     5.5117
_cell_length_c    16.3894
_cell_angle_alpha  83.721
_cell_angle_beta   89.038
_cell_angle_gamma  86.765

_shelx_F_squared_multiplier     1.000

loop_
 _refln_index_h
 _refln_index_k
 _refln_index_l
 _refln_F_squared_calc
 _refln_F_squared_meas
 _refln_F_squared_sigma
 _refln_observed_status
   0  -2 -21         44.69         51.75         3.54 o
  -1  -1 -21         62.55         60.92         3.55 o
   0  -1 -21         54.22         52.72         3.48 o
   1  -1 -21         16.41         12.83         4.51 o
   0   0 -21         73.27         68.73         3.86 o
  -1  -3 -20        138.53        151.34         8.09 o
   0  -3 -20          8.93         13.62         2.52 o
  -2  -2 -20        167.15        172.63         5.55 o
  -1  -2 -20          6.22          2.66         2.17 o
   0  -2 -20         57.12         57.28         2.73 o
   1  -2 -20         22.22         22.94         2.68 o
  -2  -1 -20         64.99         57.28         3.05 o
  -1  -1 -20         91.83         89.17         4.90 o
   0  -1 -20         12.12         15.43         1.91 o
   1  -1 -20         22.71         23.71         2.56 o
   2  -1 -20        129.92        129.36         4.73 o
  -2   0 -20        104.79         97.91         4.24 o
  -1   0 -20         18.97         18.15         2.34 o
   0   0 -20         33.71         27.51         2.52 o
   1   0 -20        173.12        162.33         5.30 o
   2   0 -20          1.91          0.96         2.37 o
  -1   1 -20         17.57         24.81         5.06 o
   0   1 -20         59.43         67.35         5.99 o
   1   1 -20          1.66          1.20         2.26 o
  -2  -3 -19         24.54         21.85         2.91 o
  -1  -3 -19          3.31          5.37         3.73 o
   0  -3 -19         66.46         71.10         4.02 o
   1  -3 -19         32.49         29.81         2.86 o
  -2  -2 -19         49.71         54.82         2.72 o
  -1  -2 -19         80.26         80.20         4.22 o
   0  -2 -19         39.51         38.46         2.24 o
   1  -2 -19         31.59         33.59         4.05 o
   2  -2 -19         17.43         17.71         2.60 o
  -3  -1 -19         59.81         54.36         6.07 o
  -2  -1 -19         18.44         18.29         1.86 o
  -1  -1 -19        101.27        105.16         7.04 o
   0  -1 -19         63.07         62.13         2.75 o
   1  -1 -19         73.08         74.54         2.97 o
   2  -1 -19         57.08         52.15         2.57 o
  -2   0 -19        125.61        131.50         4.59 o
  -1   0 -19          6.56          6.47         3.23 o
   0   0 -19         46.76         51.70         4.35 o
   1   0 -19         74.25         71.16         5.17 o
   2   0 -19         14.70         15.57         2.59 o
  -2   1 -19          0.92          6.38         3.97 o
  -1   1 -19         65.20         73.34         6.38 o
   0   1 -19         36.60         37.34         4.28 o
   1   1 -19          4.12          4.04         1.98 o
   2   1 -19         31.28         32.66         2.83 o
   0   2 -19         30.88         31.73         4.59 o
   1   2 -19        107.39        102.97         7.78 o
   0  -4 -18         52.18         66.57         5.06 o
   1  -4 -18         20.76         24.11         3.97 o
  -2  -3 -18         36.17         39.11         3.62 o
  -1  -3 -18         62.70         70.21         5.87 o
   0  -3 -18         60.66         54.70         3.35 o
   1  -3 -18        106.16         98.31         3.61 o
   2  -3 -18         47.73         47.07         4.74 o
  -3  -2 -18         96.80         96.07         3.52 o
  -2  -2 -18        103.72        106.44         3.49 o
  -1  -2 -18         47.69         51.05         3.25 o
   0  -2 -18         66.57         67.14         3.66 o
   1  -2 -18         42.85         45.88         2.38 o
   2  -2 -18         23.83         27.06         3.98 o
   3  -2 -18         40.60         37.78         3.16 o
  -3  -1 -18         24.86         29.11         2.17 o
  -2  -1 -18         42.57         42.17         2.17 o
  -1  -1 -18        107.51        110.18         5.17 o
   0  -1 -18        109.39        107.28         3.12 o
   1  -1 -18         92.60         88.15         2.92 o
   2  -1 -18         43.61         42.74         2.28 o
   3  -1 -18         53.94         53.22         3.31 o
  -3   0 -18         27.39         31.96         2.80 o
  -2   0 -18         60.13         61.92         2.93 o
  -1   0 -18         23.59         21.15         2.21 o
   0   0 -18         30.82         31.73         1.75 o
   1   0 -18         16.31         15.92         2.15 o
   2   0 -18         39.36         42.16         2.12 o
   3   0 -18         79.31         74.73         5.29 o
  -2   1 -18         80.28         86.01         7.00 o
  -1   1 -18        165.93        163.59         4.64 o
   0   1 -18         56.45         57.24         3.05 o
   1   1 -18         45.27         44.91         2.76 o
   2   1 -18         83.85         79.72         3.93 o
   3   1 -18         11.07         16.10         3.27 o
  -2   2 -18         68.89         77.46         6.38 o
  -1   2 -18         12.47         10.89         3.50 o
   0   2 -18         40.10         38.19         4.43 o
   1   2 -18         90.92         98.38         6.69 o
   2   2 -18         41.30         34.61         4.59 o
   0   3 -18         26.31         28.70         4.20 o
  -2  -4 -17         59.91         65.64         4.98 o
  -1  -4 -17         42.91         44.10         4.98 o
   0  -4 -17         50.15         47.80         4.32 o
   1  -4 -17        117.80        120.39         6.61 o
   2  -4 -17         28.14         30.33         4.04 o
  -3  -3 -17         83.32         85.05         4.34 o
  -2  -3 -17         82.67         84.09         3.24 o
  -1  -3 -17         78.53         85.78         5.76 o
   0  -3 -17        142.79        152.30         4.81 o
   1  -3 -17         38.26         38.56         2.31 o
   2  -3 -17         58.21         54.64         4.13 o
   3  -3 -17         52.68         47.83         4.36 o
  -3  -2 -17         46.98         50.29         2.53 o
  -2  -2 -17         56.00         60.68         4.53 o
  -1  -2 -17        111.61        116.96         4.45 o
   0  -2 -17         34.75         35.83         2.76 o
   1  -2 -17         80.57         81.23         2.99 o
   2  -2 -17         49.28         53.04         5.04 o
   3  -2 -17         33.29         34.12         2.95 o
  -3  -1 -17         24.04         29.91         2.10 o
  -2  -1 -17         78.25         81.53         2.91 o
  -1  -1 -17         67.31         66.66         5.72 o
   0  -1 -17        102.10        101.52         4.51 o
   1  -1 -17         73.61         76.88         2.89 o
   2  -1 -17         88.46         85.00         3.01 o
   3  -1 -17         53.42         53.66         2.60 o
  -3   0 -17         56.05         59.65         9.57 o
  -2   0 -17         61.90         60.23         2.37 o
  -1   0 -17         53.91         53.44         2.97 o
   0   0 -17         70.19         70.20         2.66 o
   1   0 -17         73.85         68.19         2.66 o
   2   0 -17         61.20         64.29         2.52 o
   3   0 -17         26.21         27.43         2.19 o
  -3   1 -17         39.78         43.16         5.06 o
  -2   1 -17        129.30        128.61         4.04 o
  -1   1 -17        151.84        151.69         4.28 o
   0   1 -17         97.50         98.02         3.54 o
   1   1 -17         78.84         80.17         3.36 o
   2   1 -17         69.15         71.79         3.63 o
   3   1 -17         44.46         40.00         2.95 o
  -2   2 -17         31.29         36.55         4.59 o
  -1   2 -17         10.22         12.83         3.42 o
   0   2 -17         57.04         55.37         4.67 o
   1   2 -17         38.99         36.19         2.30 o
   2   2 -17         23.12         22.58         2.21 o
  -1   3 -17         55.66         48.84         4.59 o
   0   3 -17         21.18         18.74         3.73 o
   1   3 -17         18.09         20.53         3.81 o
  -1  -5 -16        120.57        125.99         6.84 o
   0  -5 -16         25.82         27.69         3.89 o
   1  -5 -16        106.16        105.85         6.14 o
  -3  -4 -16         58.41         62.22         5.06 o
  -2  -4 -16         79.77         80.23         4.09 o
  -1  -4 -16         38.52         44.80         4.43 o
   0  -4 -16        128.28        127.62         6.30 o
   1  -4 -16        103.04         98.73         4.16 o
   2  -4 -16         84.62         88.27         6.14 o
  -3  -3 -16         84.05         86.51         3.52 o
  -2  -3 -16         77.23         86.54         3.21 o
  -1  -3 -16         92.37         97.95         8.44 o
   0  -3 -16        149.55        140.57         4.51 o
   1  -3 -16         26.83         28.72         2.19 o
   2  -3 -16         30.06         30.96         2.20 o
   3  -3 -16         24.87         27.00         4.20 o
  -4  -2 -16         32.43         32.43         4.82 o
  -3  -2 -16         33.15         34.18         2.19 o
  -2  -2 -16        122.81        120.36         4.48 o
  -1  -2 -16         83.28         87.58         3.62 o
   0  -2 -16        197.71        197.42        11.00 o
   1  -2 -16        147.60        150.80         3.72 o
   2  -2 -16         85.57         88.90         3.05 o
   3  -2 -16         53.55         54.61         2.66 o
  -4  -1 -16         46.99         49.35         5.68 o
  -3  -1 -16         77.25         78.64         4.85 o
  -2  -1 -16         50.11         59.35         5.06 o
  -1  -1 -16         96.07         95.90         3.72 o
   0  -1 -16         75.56         76.98         3.23 o
   1  -1 -16         33.01         30.53         1.79 o
   2  -1 -16        150.41        151.89         3.63 o
   3  -1 -16         61.09         64.69         2.77 o
   4  -1 -16         95.28        102.64         8.44 o
  -4   0 -16         57.61         56.21         7.43 o
  -3   0 -16         64.31         67.56         2.68 o
  -2   0 -16        198.71        192.95         3.29 o
  -1   0 -16        175.85        179.91        13.22 o
   0   0 -16         75.13         72.76         6.80 o
   1   0 -16        201.58        193.69         3.89 o
   2   0 -16         53.29         52.65         2.22 o
   3   0 -16         29.27         25.32         1.88 o
   4   0 -16         37.63         39.88         3.15 o
  -3   1 -16         77.21         78.38         4.82 o
  -2   1 -16         39.23         41.17         4.65 o
  -1   1 -16         13.87         15.60         1.25 o
   0   1 -16         83.89         78.36         2.19 o
   1   1 -16         71.74         76.97         2.20 o
   2   1 -16         56.26         52.49         2.01 o
   3   1 -16         56.74         56.39         3.25 o
  -3   2 -16         66.97         69.72         4.39 o
  -2   2 -16         24.46         28.91         4.55 o
  -1   2 -16         63.13         63.00         3.11 o
   0   2 -16         93.87         91.90         3.14 o
   1   2 -16         70.92         69.41         3.15 o
   2   2 -16         43.93         42.60         2.92 o
   3   2 -16         39.78         35.15         4.59 o
  -2   3 -16         33.80         35.19         3.15 o
  -1   3 -16         89.44         88.97         5.76 o
   0   3 -16         63.57         67.89         5.29 o
   1   3 -16         61.17         62.99         5.29 o
   2   3 -16         34.05         37.95         4.36 o
   0   4 -16         49.74         46.51         4.36 o
   1   4 -16         25.20         26.21         3.73 o
  -2  -5 -15        109.56        100.01         5.99 o
  -1  -5 -15         91.73        107.56         6.30 o
   0  -5 -15         51.99         48.95         3.13 o
   1  -5 -15        151.57        164.25         7.54 o
  -3  -4 -15        103.87        109.26         7.27 o
  -2  -4 -15         48.93         54.12         8.98 o
  -1  -4 -15         36.65         37.25         2.69 o
   0  -4 -15        216.74        208.86         7.12 o
   1  -4 -15          8.67          8.37         2.20 o
   2  -4 -15        167.59        155.26         5.19 o
   3  -4 -15         26.59         23.60         2.69 o
  -4  -3 -15         89.39         91.07         6.69 o
  -3  -3 -15         62.42         67.11         2.86 o
  -2  -3 -15        107.97        102.80         3.17 o
  -1  -3 -15        172.85        186.89         5.30 o
   0  -3 -15         20.90         23.06         2.31 o
   1  -3 -15         86.87         89.54         3.02 o
   2  -3 -15         50.88         58.31         2.66 o
   3  -3 -15         45.90         41.96         2.39 o
  -4  -2 -15         36.29         37.25         4.82 o
  -3  -2 -15         78.37         81.92         3.03 o
  -2  -2 -15        141.99        141.80         3.61 o
  -1  -2 -15        153.38        151.30         4.59 o
   0  -2 -15        177.99        173.46         5.41 o
   1  -2 -15        238.21        244.63         4.88 o
   2  -2 -15        174.01        166.90         3.91 o
   3  -2 -15         47.08         48.81         2.99 o
   4  -2 -15        121.62        122.32         3.80 o
  -4  -1 -15         94.14        103.98         7.62 o
  -3  -1 -15        119.84        124.57         3.95 o
  -2  -1 -15        139.20        150.03         3.48 o
  -1  -1 -15         37.91         33.03         5.06 o
   0  -1 -15        131.03        120.63         3.86 o
   1  -1 -15        121.69        122.16         3.01 o
   2  -1 -15         25.22         26.37         1.78 o
   3  -1 -15        134.93        132.69         3.54 o
   4  -1 -15         47.71         55.40         2.61 o
  -4   0 -15         40.32         43.96         5.37 o
  -3   0 -15        139.42        144.04         3.56 o
  -2   0 -15         21.06         22.02         1.98 o
  -1   0 -15        322.01        331.99         5.50 o
   0   0 -15        195.22        195.20         4.90 o
   1   0 -15         66.60         63.70         2.56 o
   2   0 -15         99.64         92.67         2.67 o
   3   0 -15         57.90         63.43         4.72 o
   4   0 -15         31.08         30.35         2.20 o
  -4   1 -15         66.59         63.42         6.53 o
  -3   1 -15         37.95         37.74         2.38 o
  -2   1 -15        104.46        105.47         2.17 o
  -1   1 -15        110.30        107.02         2.67 o
   0   1 -15        199.23        182.92         3.39 o
   1   1 -15         82.28         82.11         2.14 o
   2   1 -15        146.73        142.97         3.12 o
   3   1 -15        112.48        104.60         2.95 o
   4   1 -15         42.57         37.87         4.82 o
  -3   2 -15         85.27         93.07         4.26 o
  -2   2 -15         95.59         94.81         3.89 o
  -1   2 -15        256.35        252.31         4.53 o
   0   2 -15         95.26         99.21         3.13 o
   1   2 -15         97.86         93.38         4.39 o
   2   2 -15         75.98         81.40         3.35 o
   3   2 -15         88.90         98.38         6.61 o
  -3   3 -15         12.95         16.79         2.64 o
  -2   3 -15        147.93        146.77         4.90 o
  -1   3 -15         19.89         20.77         2.25 o
   0   3 -15        114.41        113.62         5.99 o
   1   3 -15         79.24         81.19         5.60 o
   2   3 -15         74.51         76.92         5.60 o
   3   3 -15         19.67         22.40         4.04 o
  -1   4 -15         43.58         40.83         3.97 o
   0   4 -15         31.07         33.29         3.58 o
   1   4 -15         24.27         22.63         3.34 o
   2   4 -15         80.49         73.80         5.76 o
  -2  -5 -14         97.63         99.86         6.07 o
  -1  -5 -14        112.92        121.98         4.45 o
   0  -5 -14         19.17         24.57         2.64 o
   1  -5 -14        199.66        184.87         5.41 o
   2  -5 -14        145.66        140.69         7.23 o
  -3  -4 -14        155.75        165.41         4.16 o
  -2  -4 -14         87.70         84.48         2.61 o
  -1  -4 -14         15.17         25.36         2.36 o
   0  -4 -14        245.56        246.43         6.10 o
   1  -4 -14         69.68         69.99         2.84 o
   2  -4 -14        146.93        137.74         4.54 o
   3  -4 -14        103.69         93.44         5.06 o
  -4  -3 -14        168.03        171.14         5.68 o
  -3  -3 -14         72.41         72.60         2.57 o
  -2  -3 -14        142.30        140.31         3.54 o
  -1  -3 -14        403.51        408.23         8.76 o
   0  -3 -14         38.60         39.77         5.79 o
   1  -3 -14        599.76        593.41         9.34 o
   2  -3 -14        267.72        246.03         4.92 o
   3  -3 -14        107.36        103.51         2.87 o
   4  -3 -14         55.63         57.58         4.04 o
  -4  -2 -14          7.42          7.31         3.50 o
  -3  -2 -14        158.47        164.27         3.89 o
  -2  -2 -14        144.18        138.99         3.94 o
  -1  -2 -14         25.75         24.52         1.89 o
   0  -2 -14        779.80        764.48        14.46 o
   1  -2 -14        216.13        212.58         4.21 o
   2  -2 -14        210.05        192.23         4.23 o
   3  -2 -14        156.52        153.89         3.30 o
   4  -2 -14         28.06         31.89         2.26 o
  -4  -1 -14        242.59        248.17        10.58 o
  -3  -1 -14         55.73         58.19         2.43 o
  -2  -1 -14         33.84         35.27         2.61 o
  -1  -1 -14        858.28        871.09        12.80 o
   0  -1 -14         53.41         53.44         2.88 o
   1  -1 -14        373.48        352.89         5.89 o
   2  -1 -14        164.79        160.20         3.50 o
   3  -1 -14         65.00         64.32         2.25 o
   4  -1 -14         33.25         30.34         1.85 o
  -4   0 -14          5.13          7.62         3.50 o
  -3   0 -14         67.09         74.32         3.37 o
  -2   0 -14        488.51        479.73         6.41 o
  -1   0 -14        161.14        154.84         3.92 o
   0   0 -14        386.36        399.59         8.14 o
   1   0 -14        239.71        239.93         4.28 o
   2   0 -14        197.46        179.53         3.62 o
   3   0 -14         82.82         79.88         2.72 o
   4   0 -14         73.98         82.53         2.76 o
  -4   1 -14         87.98         92.64         4.45 o
  -3   1 -14        194.36        194.67         4.11 o
  -2   1 -14        178.91        181.75         2.96 o
  -1   1 -14        217.30        223.57         3.32 o
   0   1 -14        188.87        182.70         3.31 o
   1   1 -14        470.67        439.17         6.72 o
   2   1 -14        103.30        103.58         2.55 o
   3   1 -14        109.53        113.01         2.93 o
   4   1 -14         50.73         57.11         3.42 o
  -4   2 -14         20.11         21.66         4.55 o
  -3   2 -14        177.98        183.51         5.49 o
  -2   2 -14        115.47        112.91         3.94 o
  -1   2 -14         71.10         69.93         2.07 o
   0   2 -14        257.26        238.84         5.24 o
   1   2 -14          5.74          5.58         1.38 o
   2   2 -14         53.22         58.33         2.84 o
   3   2 -14         37.31         34.22         3.89 o
   4   2 -14         76.65         82.44         6.77 o
  -3   3 -14         15.54         22.16         2.67 o
  -2   3 -14         61.40         60.22         3.89 o
  -1   3 -14        193.29        194.65         5.27 o
   0   3 -14         73.49         71.16         5.06 o
   1   3 -14        104.92        103.12         5.83 o
   2   3 -14        100.97        104.21         5.91 o
   3   3 -14         28.62         35.31         4.20 o
  -2   4 -14         53.19         52.91         5.60 o
  -1   4 -14         26.04         28.85         3.27 o
   0   4 -14         42.16         46.12         3.89 o
   1   4 -14         58.91         57.40         4.74 o
   2   4 -14         43.76         38.65         3.89 o
  -1  -6 -13         66.12         63.62         4.82 o
   0  -6 -13         76.58         91.93         6.14 o
  -3  -5 -13         86.37         88.32         4.19 o
  -2  -5 -13         35.43         43.63         2.40 o
  -1  -5 -13         70.43         76.41         3.69 o
   0  -5 -13        127.11        127.70         4.45 o
   1  -5 -13         55.45         49.19         2.94 o
   2  -5 -13        170.17        166.73         5.33 o
  -4  -4 -13         42.28         42.23         4.67 o
  -3  -4 -13        176.32        180.11         4.57 o
  -2  -4 -13        139.80        146.19         3.13 o
  -1  -4 -13        248.21        246.71         6.07 o
   0  -4 -13        104.56         99.73         3.66 o
   1  -4 -13        142.38        148.68         3.68 o
   2  -4 -13         36.05         38.53         2.20 o
   3  -4 -13        133.77        125.30         3.68 o
  -4  -3 -13        158.07        161.76         5.56 o
  -3  -3 -13         51.06         50.61         3.50 o
  -2  -3 -13        115.19        118.14         2.72 o
  -1  -3 -13        378.87        358.86         5.99 o
   0  -3 -13        174.06        180.33         4.86 o
   1  -3 -13        216.26        210.41         4.22 o
   2  -3 -13        392.39        380.36         5.59 o
   3  -3 -13         21.76         23.39         1.67 o
   4  -3 -13         43.75         48.98         4.04 o
  -5  -2 -13        110.01        112.80         5.05 o
  -4  -2 -13         46.39         47.20         3.15 o
  -3  -2 -13         93.02        113.05         4.04 o
  -2  -2 -13        236.38        225.78         4.35 o
  -1  -2 -13         19.64         22.97         1.97 o
   0  -2 -13         29.61         27.71         2.33 o
   1  -2 -13        442.87        424.21         6.85 o
   2  -2 -13        200.96        191.14         3.40 o
   3  -2 -13        158.38        155.17         3.19 o
   4  -2 -13        130.82        132.55         3.65 o
  -5  -1 -13         22.23         25.12         4.82 o
  -4  -1 -13         90.33        100.87         6.92 o
  -3  -1 -13        177.28        161.03         5.21 o
  -2  -1 -13        151.99        156.31         3.33 o
  -1  -1 -13        334.16        348.09         5.59 o
   0  -1 -13       1173.97       1212.94        21.76 o
   1  -1 -13        372.28        363.78         5.94 o
   2  -1 -13        184.18        188.63         3.81 o
   3  -1 -13        106.26        111.84         2.62 o
   4  -1 -13         56.34         62.40         3.04 o
  -5   0 -13         82.76         83.22         6.84 o
  -4   0 -13         56.32         54.60         4.90 o
  -3   0 -13        102.44        108.36         3.72 o
  -2   0 -13        281.12        278.35         4.04 o
  -1   0 -13        293.94        310.49         5.10 o
   0   0 -13        803.51        797.84        14.71 o
   1   0 -13        106.57        100.97         2.46 o
   2   0 -13        158.48        167.55         3.86 o
   3   0 -13        223.22        211.69         3.53 o
   4   0 -13        152.81        158.59         3.27 o
   5   0 -13          2.19          1.75         1.73 o
  -4   1 -13        104.62        109.22         4.63 o
  -3   1 -13        226.05        222.19         4.37 o
  -2   1 -13         79.85         79.99         1.78 o
  -1   1 -13        630.12        639.49         8.03 o
   0   1 -13        159.00        156.42         3.94 o
   1   1 -13         54.15         53.35         1.65 o
   2   1 -13        255.17        241.12         4.19 o
   3   1 -13         43.01         48.05         2.09 o
   4   1 -13         57.19         56.57         2.30 o
  -4   2 -13        105.15        105.40         4.71 o
  -3   2 -13          1.34          2.23         1.95 o
  -2   2 -13        398.90        392.54         6.38 o
  -1   2 -13         64.87         63.43         1.52 o
   0   2 -13        250.92        249.32         4.64 o
   1   2 -13        246.54        244.30         3.53 o
   2   2 -13         67.24         69.93         1.86 o
   3   2 -13         44.43         39.43         3.89 o
   4   2 -13        111.01        108.96         7.08 o
  -3   3 -13        149.43        139.69         5.17 o
  -2   3 -13         16.07         15.94         2.17 o
  -1   3 -13        188.13        190.56         5.11 o
   0   3 -13        105.32        109.35         5.44 o
   1   3 -13        139.56        127.08         5.91 o
   2   3 -13        116.75        119.46         6.14 o
   3   3 -13        163.08        160.21         7.47 o
  -2   4 -13        112.52        128.74         6.30 o
  -1   4 -13         22.77         26.51         2.33 o
   0   4 -13        112.38        113.00         5.44 o
   1   4 -13         83.60         83.53         5.06 o
   2   4 -13         45.39         47.05         3.97 o
   3   4 -13         38.70         34.53         3.97 o
  -1   5 -13         97.25         92.31         4.90 o
   0   5 -13         47.45         47.75         4.12 o
   1   5 -13         37.10         37.10         3.34 o
  -2  -6 -12        112.61        116.89         6.45 o
  -1  -6 -12         82.58         82.03         4.03 o
   0  -6 -12         86.79         85.38         5.33 o
   1  -6 -12         70.65         66.67        11.32 o
  -3  -5 -12        137.18        149.54         4.92 o
  -2  -5 -12         34.61         43.58         2.76 o
  -1  -5 -12        137.63        130.32         8.90 o
   0  -5 -12         61.91         66.61         3.37 o
   1  -5 -12        172.49        170.07         5.33 o
   2  -5 -12         74.34         78.76         3.12 o
   3  -5 -12         43.06         42.06         2.57 o
  -4  -4 -12        180.92        199.87         8.32 o
  -3  -4 -12        105.46        112.65         2.90 o
  -2  -4 -12        261.23        246.97         4.13 o
  -1  -4 -12        186.88        197.82         3.91 o
   0  -4 -12        185.08        174.74         8.24 o
   1  -4 -12        203.02        197.07         4.13 o
   2  -4 -12         82.12         82.21         3.30 o
   3  -4 -12         57.14         58.21         4.37 o
  -4  -3 -12         33.75         41.33         3.07 o
  -3  -3 -12         48.42         50.00         2.80 o
  -2  -3 -12        123.58        121.07         2.62 o
  -1  -3 -12         68.01         67.74         2.09 o
   0  -3 -12        330.67        318.06         6.91 o
   1  -3 -12        236.23        239.59         4.48 o
   2  -3 -12         19.65         18.12         1.37 o
   3  -3 -12        251.15        248.72         4.25 o
   4  -3 -12         33.29         36.63         2.18 o
  -5  -2 -12        100.55        102.03         4.95 o
  -4  -2 -12        140.38        140.50         4.95 o
  -3  -2 -12        282.20        282.16         5.34 o
  -2  -2 -12        125.61        132.69         3.08 o
  -1  -2 -12        258.53        256.32         5.84 o
   0  -2 -12        357.77        357.66         7.44 o
   1  -2 -12         69.03         67.40         2.21 o
   2  -2 -12        393.84        395.64         5.55 o
   3  -2 -12        186.27        191.39         3.51 o
   4  -2 -12         97.79         95.58         2.71 o
  -5  -1 -12         14.06         13.14         4.20 o
  -4  -1 -12        134.08        142.40         7.08 o
  -3  -1 -12         89.64         87.74         3.46 o
  -2  -1 -12        331.91        332.74         7.10 o
  -1  -1 -12        542.47        541.33        12.02 o
   0  -1 -12        145.21        130.89         3.60 o
   1  -1 -12        262.21        263.30         4.58 o
   2  -1 -12        249.73        245.99         3.78 o
   3  -1 -12         55.66         58.02         1.97 o
   4  -1 -12         44.45         45.52         2.31 o
   5  -1 -12         70.03         74.41         4.59 o
  -5   0 -12        184.56        202.13         9.64 o
  -4   0 -12         66.77         71.00         5.91 o
  -3   0 -12        197.71        205.47         8.09 o
  -2   0 -12        121.50        119.51         2.96 o
  -1   0 -12        108.89        102.84         2.30 o
   0   0 -12        237.12        240.62         5.83 o
   1   0 -12        293.30        296.19         4.85 o
   2   0 -12        303.17        280.45         4.74 o
   3   0 -12        114.98        109.98         2.38 o
   4   0 -12        188.58        193.60         3.55 o
   5   0 -12          3.08          4.70         1.73 o
  -4   1 -12        116.94        129.96         7.31 o
  -3   1 -12         91.71         84.00         3.42 o
  -2   1 -12        197.77        210.32         3.00 o
  -1   1 -12        173.27        166.25         2.43 o
   0   1 -12        105.21        105.96         3.57 o
   1   1 -12        132.18        126.16         3.23 o
   2   1 -12         46.43         48.16         1.92 o
   3   1 -12        115.09        122.31         2.94 o
   4   1 -12         60.34         62.12         2.95 o
   5   1 -12        110.17        110.58         4.36 o
  -4   2 -12         10.76         13.56         2.72 o
  -3   2 -12         99.17        107.66         4.19 o
  -2   2 -12        180.71        173.43         3.05 o
  -1   2 -12        137.07        132.14         1.91 o
   0   2 -12        562.32        551.15         6.07 o
   1   2 -12        407.51        409.87         6.49 o
   2   2 -12        210.67        212.56         3.61 o
   3   2 -12        115.10        110.12         3.18 o
   4   2 -12        112.13        113.39         6.84 o
  -4   3 -12         74.96         78.41         4.29 o
  -3   3 -12        121.24        118.52         8.44 o
  -2   3 -12         69.57         67.17         3.38 o
  -1   3 -12        199.01        196.55         5.16 o
   0   3 -12        109.39        113.62         5.29 o
   1   3 -12         85.39         80.03         4.59 o
   2   3 -12         85.14         90.29         5.29 o
   3   3 -12        144.82        161.37         7.23 o
   4   3 -12          9.55          5.13         3.42 o
  -3   4 -12         15.67         21.69         2.62 o
  -2   4 -12        176.75        172.68         5.27 o
  -1   4 -12         47.70         55.00         8.17 o
   0   4 -12        137.07        136.95         5.83 o
   1   4 -12         98.97        102.66         5.13 o
   2   4 -12         47.07         48.92         3.81 o
   3   4 -12         31.93         30.80         3.73 o
  -1   5 -12        113.24        113.47         5.13 o
   0   5 -12         63.20         61.05         3.97 o
   1   5 -12         55.77         58.17         4.12 o
   2   5 -12         70.31         69.92         4.59 o
  -2  -6 -11         53.90         53.51         4.59 o
  -1  -6 -11         96.14        102.62         4.07 o
   0  -6 -11         79.13         84.88         4.67 o
   1  -6 -11        132.21        128.85         8.13 o
  -3  -5 -11         65.27         67.72         2.82 o
  -2  -5 -11        153.73        158.74         3.79 o
  -1  -5 -11        156.01        159.58         3.76 o
   0  -5 -11        121.50        122.80         5.91 o
   1  -5 -11         81.37         82.14         8.44 o
   2  -5 -11         36.85         42.28         3.93 o
   3  -5 -11         67.29         73.47         3.46 o
  -4  -4 -11         72.57         68.83         5.06 o
  -3  -4 -11         76.06         77.60         2.88 o
  -2  -4 -11        229.69        229.46         3.86 o
  -1  -4 -11        112.28        114.65         2.35 o
   0  -4 -11        266.10        269.29         4.77 o
   1  -4 -11        141.19        136.60         3.26 o
   2  -4 -11        160.38        156.94         3.16 o
   3  -4 -11        186.61        184.61         4.14 o
   4  -4 -11         16.69         19.76         2.23 o
  -5  -3 -11         88.87         94.42         6.61 o
  -4  -3 -11         64.63         68.34         3.63 o
  -3  -3 -11        173.49        181.99         3.94 o
  -2  -3 -11        142.71        142.18         4.02 o
  -1  -3 -11        237.88        229.53         3.53 o
   0  -3 -11        179.36        183.02         3.85 o
   1  -3 -11        109.59        105.17         2.78 o
   2  -3 -11        318.42        321.21         4.78 o
   3  -3 -11         90.10         93.44         2.53 o
   4  -3 -11        103.75         99.64         2.95 o
  -5  -2 -11         79.50         77.01        13.80 o
  -4  -2 -11        200.45        203.76         7.66 o
  -3  -2 -11        232.95        234.91         4.49 o
  -2  -2 -11        361.89        365.50         5.16 o
  -1  -2 -11        249.59        246.01         5.60 o
   0  -2 -11        294.67        298.61         6.32 o
   1  -2 -11        337.06        338.74         5.59 o
   2  -2 -11        228.98        231.18         3.66 o
   3  -2 -11         93.54         93.53         2.39 o
   4  -2 -11         74.90         79.86         2.93 o
   5  -2 -11         58.03         62.74         2.87 o
  -5  -1 -11         66.06         76.90         4.14 o
  -4  -1 -11         61.50         65.31         3.49 o
  -3  -1 -11        165.90        166.96         4.22 o
  -2  -1 -11        192.80        192.21         3.63 o
  -1  -1 -11        284.43        284.91         6.07 o
   0  -1 -11        195.60        191.51         4.53 o
   1  -1 -11        231.91        233.03         4.07 o
   2  -1 -11        224.54        213.87         3.36 o
   3  -1 -11        108.88        110.78         2.39 o
   4  -1 -11        105.62        114.06         3.30 o
   5  -1 -11         18.90         19.84         2.01 o
  -5   0 -11        104.44         94.96         7.08 o
  -4   0 -11         94.78        101.57         5.91 o
  -3   0 -11        153.16        157.49         6.92 o
  -2   0 -11        134.94        139.08         2.77 o
  -1   0 -11        156.27        146.42         2.52 o
   0   0 -11        285.34        285.59         7.81 o
   1   0 -11        389.49        403.54         5.51 o
   2   0 -11        286.19        280.46         4.69 o
   3   0 -11        154.07        157.33         2.84 o
   4   0 -11        139.04        140.12         2.89 o
   5   0 -11         72.62         79.35         3.14 o
  -5   1 -11         54.91         55.84         5.44 o
  -4   1 -11        134.56        138.35         6.84 o
  -3   1 -11        202.25        213.25         8.32 o
  -2   1 -11        279.76        277.33         5.30 o
  -1   1 -11        352.57        345.45         4.21 o
   0   1 -11        199.85        200.70         4.48 o
   1   1 -11        429.49        429.56         5.72 o
   2   1 -11         91.45         84.34         2.06 o
   3   1 -11        158.50        159.70         2.75 o
   4   1 -11         58.79         59.77         2.58 o
   5   1 -11         79.53         82.66         3.63 o
  -4   2 -11         41.02         40.76         4.51 o
  -3   2 -11         86.67         83.72         2.44 o
  -2   2 -11        156.57        155.84         2.35 o
  -1   2 -11        123.86        121.90         1.57 o
   0   2 -11        529.07        528.13         8.21 o
   1   2 -11        242.97        237.38         3.36 o
   2   2 -11        151.09        157.91         2.62 o
   3   2 -11        156.51        148.52         3.74 o
   4   2 -11         83.65         87.83         3.31 o
  -4   3 -11        135.70        137.29         5.20 o
  -3   3 -11         83.94         89.47         3.95 o
  -2   3 -11         61.12         63.77         6.30 o
  -1   3 -11        142.09        139.05         4.12 o
   0   3 -11         99.44         98.10         3.29 o
   1   3 -11        118.77        118.02         8.52 o
   2   3 -11        116.58        114.71         5.44 o
   3   3 -11        108.02        103.12         5.68 o
   4   3 -11         28.91         32.66         3.89 o
  -3   4 -11         36.38         40.44         2.93 o
  -2   4 -11        192.59        185.75         5.22 o
  -1   4 -11        129.04        127.27         4.94 o
   0   4 -11        130.16        122.33         5.29 o
   1   4 -11        119.49        117.90         5.21 o
   2   4 -11        102.26         96.20         5.13 o
   3   4 -11         28.66         41.45         3.81 o
  -2   5 -11         21.52         27.08         2.41 o
  -1   5 -11         56.93         66.49         3.89 o
   0   5 -11         71.98         73.80         3.97 o
   1   5 -11        114.10        113.47         4.98 o
   2   5 -11         74.58         87.96         4.82 o
  -2  -6 -10        113.44        117.91         4.48 o
  -1  -6 -10         56.82         59.94         7.31 o
   0  -6 -10         93.14         97.16         5.48 o
   1  -6 -10         77.87         75.55         3.65 o
   2  -6 -10         60.05         59.88         2.59 o
  -4  -5 -10        132.05        134.93         7.39 o
  -3  -5 -10        106.19        119.84         5.99 o
  -2  -5 -10        242.79        236.47         4.64 o
  -1  -5 -10        162.23        165.31         4.52 o
   0  -5 -10        153.06        152.04         6.30 o
   1  -5 -10         73.09         75.53         3.29 o
   2  -5 -10        125.81        128.11         3.44 o
   3  -5 -10         64.32         67.33         2.78 o
  -4  -4 -10         23.24         28.78         3.89 o
  -3  -4 -10        136.56        140.77         3.54 o
  -2  -4 -10        128.33        128.01         2.73 o
  -1  -4 -10        148.43        145.06         3.13 o
   0  -4 -10        328.80        325.15         4.56 o
   1  -4 -10        211.12        215.39         4.24 o
   2  -4 -10        243.13        242.86         3.97 o
   3  -4 -10         76.02         74.95         2.90 o
   4  -4 -10         58.03         57.25         4.82 o
  -5  -3 -10         81.12         84.96         4.22 o
  -4  -3 -10        225.80        227.10         6.15 o
  -3  -3 -10        395.01        383.66         5.55 o
  -2  -3 -10        179.39        175.59         3.53 o
  -1  -3 -10        366.03        372.62         5.15 o
   0  -3 -10        151.55        145.24         2.92 o
   1  -3 -10        188.98        184.40         3.11 o
   2  -3 -10        275.10        270.69         4.14 o
   3  -3 -10        115.30        113.28         3.18 o
   4  -3 -10        174.00        173.94         3.59 o
  -5  -2 -10         69.19         71.12         4.04 o
  -4  -2 -10         93.75         97.46         4.00 o
  -3  -2 -10        112.30        115.40         2.95 o
  -2  -2 -10        286.15        302.43         4.39 o
  -1  -2 -10        275.41        264.47         5.75 o
   0  -2 -10        284.56        273.51         4.39 o
   1  -2 -10        480.71        468.04         7.19 o
   2  -2 -10        112.48        108.81         2.28 o
   3  -2 -10         32.67         34.98         1.29 o
   4  -2 -10         73.81         72.88         2.47 o
   5  -2 -10         34.29         35.72         2.39 o
  -5  -1 -10         79.06         83.95         4.20 o
  -4  -1 -10        106.63        106.42         3.95 o
  -3  -1 -10        228.91        239.71         4.38 o
  -2  -1 -10        150.93        130.69         3.33 o
  -1  -1 -10        260.79        269.75         4.08 o
   0  -1 -10        309.67        318.68         4.66 o
   1  -1 -10        778.44        791.81        10.07 o
   2  -1 -10        281.18        285.71         4.06 o
   3  -1 -10        362.51        362.24         5.07 o
   4  -1 -10        214.60        214.37         3.72 o
   5  -1 -10         64.87         66.93         2.84 o
  -5   0 -10         50.12         61.05         5.44 o
  -4   0 -10        209.49        226.78         8.94 o
  -3   0 -10        182.11        177.40         7.15 o
  -2   0 -10        329.52        343.61         4.72 o
  -1   0 -10        225.71        215.87         4.41 o
   0   0 -10        788.26        841.60        10.90 o
   1   0 -10        106.22         91.92         1.65 o
   2   0 -10         58.08         53.86         1.49 o
   3   0 -10        277.89        273.32         4.02 o
   4   0 -10         51.62         50.78         1.93 o
   5   0 -10        179.31        182.71         4.13 o
  -5   1 -10         64.22         54.05         4.90 o
  -4   1 -10        117.61        125.99         6.69 o
  -3   1 -10        209.47        213.33         8.01 o
  -2   1 -10        229.21        226.24         3.06 o
  -1   1 -10        669.81        695.32         7.83 o
   0   1 -10        365.61        341.93         8.63 o
   1   1 -10        260.56        248.11         3.50 o
   2   1 -10        451.62        447.67         5.99 o
   3   1 -10        118.35        110.87         2.16 o
   4   1 -10        111.20        113.94         2.84 o
   5   1 -10         45.00         47.36         2.22 o
  -5   2 -10         52.10         46.80         3.54 o
  -4   2 -10         76.07         75.86         3.90 o
  -3   2 -10         57.04         62.56         2.57 o
  -2   2 -10        202.93        201.00         2.76 o
  -1   2 -10        114.23        108.45         1.71 o
   0   2 -10        151.58        148.50         2.87 o
   1   2 -10         85.75         87.30         2.26 o
   2   2 -10        240.04        241.48         3.55 o
   3   2 -10        136.96        138.24         3.52 o
   4   2 -10        109.72        110.61         2.63 o
   5   2 -10         72.88         71.38         3.40 o
  -4   3 -10        106.89        107.78         4.67 o
  -3   3 -10        136.54        133.10         4.48 o
  -2   3 -10        166.04        161.64         4.54 o
  -1   3 -10        211.39        217.87         4.31 o
   0   3 -10        114.62        111.45         2.12 o
   1   3 -10        424.60        419.01         8.83 o
   2   3 -10        198.12        201.54         6.42 o
   3   3 -10         97.79         94.88         5.44 o
   4   3 -10        135.58        131.82         6.84 o
  -3   4 -10         95.20         91.49         4.05 o
  -2   4 -10        123.16        123.07         4.25 o
  -1   4 -10         87.84         90.09         6.34 o
   0   4 -10        332.36        325.78         9.88 o
   1   4 -10         85.84         91.15         4.43 o
   2   4 -10        109.49        111.99         5.21 o
   3   4 -10        122.64        120.16         5.83 o
   4   4 -10         63.96         68.28         5.68 o
  -2   5 -10         10.09         15.68         2.99 o
  -1   5 -10        191.28        189.58        11.59 o
   0   5 -10         38.52         41.53         3.03 o
   1   5 -10         83.88         87.73         4.20 o
   2   5 -10        115.89        109.27         5.06 o
   3   5 -10         53.87         52.81         4.04 o
  -3  -6  -9        162.34        167.34         5.11 o
  -2  -6  -9         27.41         27.20         1.98 o
  -1  -6  -9        155.35        156.54         4.67 o
   0  -6  -9        101.89        107.80         5.91 o
   1  -6  -9         79.37         80.07         4.94 o
   2  -6  -9         72.44         81.34         3.07 o
  -4  -5  -9        118.66        121.32         6.61 o
  -3  -5  -9        102.35        108.10         5.44 o
  -2  -5  -9        301.25        306.15         5.40 o
  -1  -5  -9        142.19        153.14         3.29 o
   0  -5  -9        215.21        213.45         4.62 o
   1  -5  -9        134.07        137.07         3.26 o
   2  -5  -9        224.17        210.18         4.32 o
   3  -5  -9         13.34         15.36         1.77 o
  -5  -4  -9         79.92         89.98         6.53 o
  -4  -4  -9         56.80         55.22         4.43 o
  -3  -4  -9        246.19        261.31         5.02 o
  -2  -4  -9         53.06         54.52         1.70 o
  -1  -4  -9        333.43        331.71         5.48 o
   0  -4  -9        229.73        235.80         3.49 o
   1  -4  -9        326.50        308.37         4.48 o
   2  -4  -9        126.88        129.92         2.68 o
   3  -4  -9        161.09        162.51         4.21 o
   4  -4  -9         66.42         65.12         3.58 o
  -5  -3  -9         80.94         86.64         4.40 o
  -4  -3  -9        279.82        281.07         6.86 o
  -3  -3  -9        192.48        190.71         3.28 o
  -2  -3  -9        228.05        229.10         3.57 o
  -1  -3  -9        315.40        319.81         4.02 o
   0  -3  -9        220.93        199.02         5.79 o
   1  -3  -9        222.20        211.51         3.33 o
   2  -3  -9        149.28        148.69         2.76 o
   3  -3  -9        124.50        122.78         2.64 o
   4  -3  -9        172.41        174.20         3.52 o
   5  -3  -9         42.26         40.36         2.94 o
  -5  -2  -9         61.85         63.23         4.47 o
  -4  -2  -9         71.01         71.54         3.51 o
  -3  -2  -9        293.93        295.31         4.41 o
  -2  -2  -9        322.86        318.50         4.59 o
  -1  -2  -9        548.93        553.78         9.69 o
   0  -2  -9        568.17        578.93         7.05 o
   1  -2  -9        378.52        386.31         5.14 o
   2  -2  -9         93.16         86.62         1.95 o
   3  -2  -9        322.61        316.98         4.01 o
   4  -2  -9         51.99         58.14         2.11 o
   5  -2  -9         50.90         53.97         2.97 o
  -5  -1  -9        106.56        110.70         4.62 o
  -4  -1  -9        232.91        239.45         6.05 o
  -3  -1  -9        183.42        186.89         4.78 o
  -2  -1  -9        271.54        273.57         3.94 o
  -1  -1  -9        424.23        425.77         5.86 o
   0  -1  -9        526.71        544.92         7.29 o
   1  -1  -9        169.12        155.73         2.91 o
   2  -1  -9        837.40        838.10        10.16 o
   3  -1  -9        371.45        371.25         4.49 o
   4  -1  -9        108.17        116.45         2.93 o
   5  -1  -9        195.85        192.32         5.60 o
  -5   0  -9         82.32         74.50         5.68 o
  -4   0  -9        227.85        226.86         8.55 o
  -3   0  -9        253.30        249.57         8.63 o
  -2   0  -9        717.75        760.85         9.45 o
  -1   0  -9        477.55        489.81         6.60 o
   0   0  -9        184.86        176.96         2.84 o
   1   0  -9        364.18        374.50         4.50 o
   2   0  -9        101.12         89.84         1.37 o
   3   0  -9         67.59         65.46         1.76 o
   4   0  -9        217.89        232.06         3.77 o
   5   0  -9         58.23         56.74         4.63 o
  -5   1  -9         97.18         96.28         6.69 o
  -4   1  -9         55.41         57.55         4.90 o
  -3   1  -9        158.84        151.96         6.38 o
  -2   1  -9        167.77        167.02         2.77 o
  -1   1  -9        171.28        158.19         2.17 o
   0   1  -9        853.48        903.02        10.21 o
   1   1  -9        395.91        405.69         7.14 o
   2   1  -9        346.89        354.76         4.34 o
   3   1  -9        420.61        416.46         4.94 o
   4   1  -9         90.34         91.83         2.51 o
   5   1  -9         42.06         46.33         2.19 o
  -5   2  -9         79.37         84.89         4.48 o
  -4   2  -9        149.87        153.03         4.86 o
  -3   2  -9        178.60        183.61         5.17 o
  -2   2  -9        170.97        173.47         2.44 o
  -1   2  -9        294.69        310.21         3.72 o
   0   2  -9        248.25        249.08         4.28 o
   1   2  -9        316.64        311.21         4.44 o
   2   2  -9        302.96        309.82         4.36 o
   3   2  -9        407.84        393.60         6.16 o
   4   2  -9        157.92        153.85         3.12 o
   5   2  -9         70.87         73.92         3.53 o
  -4   3  -9         40.42         41.88         3.07 o
  -3   3  -9        194.08        187.21         5.22 o
  -2   3  -9        133.00        129.24         2.40 o
  -1   3  -9        392.96        393.49         5.30 o
   0   3  -9        368.75        366.98        15.24 o
   1   3  -9        344.34        353.30         7.51 o
   2   3  -9        379.63        388.09         6.55 o
   3   3  -9         53.16         54.52         4.20 o
   4   3  -9         45.75         55.45         4.59 o
  -4   4  -9         71.48         66.34         3.88 o
  -3   4  -9         27.29         33.07         2.84 o
  -2   4  -9        118.20        118.87         3.93 o
  -1   4  -9        178.11        177.95         4.63 o
   0   4  -9         30.82         28.54         2.33 o
   1   4  -9        376.78        369.26        10.89 o
   2   4  -9        119.13        132.52         5.52 o
   3   4  -9         77.45         85.00         5.06 o
   4   4  -9         72.67         69.45         5.29 o
  -3   5  -9         67.92         73.81         4.04 o
  -2   5  -9        113.21        116.27         3.92 o
  -1   5  -9         84.87         79.47         3.12 o
   0   5  -9        171.65        170.09         5.60 o
   1   5  -9        105.39        108.10         4.36 o
   2   5  -9         61.61         64.47         3.97 o
   3   5  -9         57.28         47.60         3.73 o
  -3  -6  -8        211.51        209.06         4.76 o
  -2  -6  -8         40.06         43.14         3.15 o
  -1  -6  -8        290.94        294.22         5.21 o
   0  -6  -8        182.42        164.50         3.68 o
   1  -6  -8         82.02         83.56         3.33 o
   2  -6  -8         70.94         69.98         2.74 o
  -4  -5  -8        117.64        121.48         7.00 o
  -3  -5  -8         36.12         39.31         6.96 o
  -2  -5  -8        282.23        285.45         5.10 o
  -1  -5  -8        194.01        201.08         3.78 o
   0  -5  -8        234.19        226.48         4.81 o
   1  -5  -8        222.15        217.18         4.11 o
   2  -5  -8        156.79        153.49         5.35 o
   3  -5  -8         34.95         42.44         2.52 o
  -5  -4  -8         64.00         58.25         5.06 o
  -4  -4  -8         78.56         80.42         4.04 o
  -3  -4  -8        319.08        322.25         5.66 o
  -2  -4  -8         93.89         96.85         2.16 o
  -1  -4  -8        491.26        478.41         6.32 o
   0  -4  -8        152.25        149.04         2.47 o
   1  -4  -8        223.57        219.14         3.42 o
   2  -4  -8        102.01         98.14         2.26 o
   3  -4  -8        389.04        370.24         6.09 o
   4  -4  -8         25.43         22.17         1.88 o
  -5  -3  -8         75.98         70.46         3.92 o
  -4  -3  -8        240.59        251.52         6.38 o
  -3  -3  -8         33.63         35.92         2.23 o
  -2  -3  -8        660.83        680.97         9.09 o
  -1  -3  -8        207.93        205.77         2.81 o
   0  -3  -8        303.35        300.54         3.73 o
   1  -3  -8        276.74        265.32         3.83 o
   2  -3  -8        267.81        262.11         3.90 o
   3  -3  -8         61.54         62.32         1.96 o
   4  -3  -8        185.82        192.90         3.59 o
   5  -3  -8         14.43          7.23         3.11 o
  -5  -2  -8         98.01         95.55         4.37 o
  -4  -2  -8         98.36         92.89         3.71 o
  -3  -2  -8        543.26        564.46         7.42 o
  -2  -2  -8        451.08        448.56         5.92 o
  -1  -2  -8        722.58        744.04         9.10 o
   0  -2  -8        573.74        591.32         6.88 o
   1  -2  -8        521.86        513.76         9.72 o
   2  -2  -8        437.47        426.05         5.60 o
   3  -2  -8        557.60        581.18         6.58 o
   4  -2  -8         55.99         58.20         2.39 o
   5  -2  -8        182.64        186.60         5.34 o
  -5  -1  -8        140.87        147.27         5.25 o
  -4  -1  -8        255.50        260.42         6.26 o
  -3  -1  -8        144.95        140.97         3.03 o
  -2  -1  -8        440.92        438.68         5.86 o
  -1  -1  -8        154.83        135.98         2.32 o
   0  -1  -8        418.64        404.56         5.52 o
   1  -1  -8        312.27        310.45         4.47 o
   2  -1  -8        298.78        307.89         3.78 o
   3  -1  -8        162.85        165.64         2.46 o
   4  -1  -8        220.55        217.37         4.29 o
   5  -1  -8         16.57         17.63         2.30 o
  -5   0  -8        124.49        136.75         4.92 o
  -4   0  -8        140.21        138.46         4.34 o
  -3   0  -8        450.18        455.66         9.15 o
  -2   0  -8        330.61        338.16         4.09 o
  -1   0  -8        676.83        691.20        12.64 o
   0   0  -8        792.87        795.35        10.18 o
   1   0  -8         77.43         59.83         1.32 o
   2   0  -8        712.94        756.81         7.06 o
   3   0  -8        290.02        290.19         3.61 o
   4   0  -8         79.98         78.14         3.15 o
   5   0  -8        158.95        153.17         4.63 o
  -5   1  -8         77.21         83.60         6.22 o
  -4   1  -8         57.69         58.17         4.43 o
  -3   1  -8        116.31        118.83         3.77 o
  -2   1  -8        228.36        229.92         3.94 o
  -1   1  -8        524.28        530.79         5.87 o
   0   1  -8        457.31        496.86         7.83 o
   1   1  -8        842.19        905.84         9.06 o
   2   1  -8        607.96        610.32         6.23 o
   3   1  -8        252.29        245.65         3.17 o
   4   1  -8        233.68        225.62         4.07 o
   5   1  -8        106.55        110.08         4.13 o
  -5   2  -8         95.65         99.24         6.61 o
  -4   2  -8        195.86        202.54         5.66 o
  -3   2  -8        319.79        325.78         4.79 o
  -2   2  -8        325.68        326.04         4.02 o
  -1   2  -8        428.38        423.97         4.53 o
   0   2  -8        218.41        221.54         2.90 o
   1   2  -8        508.62        523.47         7.05 o
   2   2  -8        590.59        591.23         8.10 o
   3   2  -8         50.75         49.44         1.37 o
   4   2  -8        280.55        277.85         4.65 o
   5   2  -8        116.16        119.31         4.24 o
  -5   3  -8         28.04         30.18         4.59 o
  -4   3  -8         56.74         52.97         3.24 o
  -3   3  -8         88.42         89.52         3.58 o
  -2   3  -8        379.99        375.56         5.21 o
  -1   3  -8        131.41        133.90         2.21 o
   0   3  -8        251.20        245.01         5.39 o
   1   3  -8        735.25        751.69         9.52 o
   2   3  -8         20.99         24.70         2.12 o
   3   3  -8        196.35        194.04         7.15 o
   4   3  -8         79.88         85.16         5.37 o
   5   3  -8         31.45         31.03         4.12 o
  -4   4  -8         58.44         63.84         3.79 o
  -3   4  -8        136.57        132.60         4.43 o
  -2   4  -8         39.55         44.31         2.60 o
  -1   4  -8        107.89        101.86         3.33 o
   0   4  -8        461.64        441.71        19.09 o
   1   4  -8        183.18        180.04         5.99 o
   2   4  -8        241.03        226.86         7.47 o
   3   4  -8        210.98        195.36         7.31 o
   4   4  -8         95.77        105.69         5.91 o
  -3   5  -8         64.99         70.39         3.52 o
  -2   5  -8        111.80        109.90         5.64 o
  -1   5  -8        181.51        174.78         4.59 o
   0   5  -8        112.53        119.77         4.12 o
   1   5  -8         76.42         75.36         3.34 o
   2   5  -8         45.55         45.11         3.34 o
   3   5  -8        118.77        131.20         5.76 o
  -3  -6  -7        159.95        173.74         7.54 o
  -2  -6  -7        156.30        163.18         3.82 o
  -1  -6  -7        194.08        190.91         3.90 o
   0  -6  -7        189.87        195.71         3.96 o
   1  -6  -7         58.26         60.36         2.41 o
   2  -6  -7         79.49         85.13         4.41 o
  -4  -5  -7        110.95        126.22         7.15 o
  -3  -5  -7         23.42         23.82         2.45 o
  -2  -5  -7        268.37        269.61         4.86 o
  -1  -5  -7        206.03        204.48         3.84 o
   0  -5  -7        176.94        172.72         3.30 o
   1  -5  -7        372.76        356.15         5.73 o
   2  -5  -7        111.39        115.58         3.01 o
   3  -5  -7        111.94        118.81         3.23 o
   4  -5  -7         73.92         72.77         3.00 o
  -5  -4  -7         72.14         78.86         5.68 o
  -4  -4  -7         93.49         97.20         3.87 o
  -3  -4  -7        467.67        477.53         7.61 o
  -2  -4  -7        378.08        378.06         5.24 o
  -1  -4  -7        246.93        245.99         3.78 o
   0  -4  -7        350.63        351.62         4.80 o
   1  -4  -7         87.38         82.66         1.87 o
   2  -4  -7        183.17        184.70         3.14 o
   3  -4  -7        344.74        333.78         5.55 o
   4  -4  -7         29.51         30.66         2.02 o
  -5  -3  -7         69.79         70.98         6.96 o
  -4  -3  -7        372.28        383.65         9.29 o
  -3  -3  -7         31.58         28.16         1.21 o
  -2  -3  -7        986.81        997.28        12.33 o
  -1  -3  -7        478.62        503.55         5.41 o
   0  -3  -7        565.24        563.86         6.49 o
   1  -3  -7        504.05        510.85         5.90 o
   2  -3  -7        429.48        425.46         5.64 o
   3  -3  -7         18.73         19.19         0.87 o
   4  -3  -7        233.49        216.13         6.10 o
   5  -3  -7         19.48         21.31         3.73 o
  -5  -2  -7        270.26        277.28         6.97 o
  -4  -2  -7         14.31         16.04         2.03 o
  -3  -2  -7        754.83        779.32        11.74 o
  -2  -2  -7        600.65        663.00         8.37 o
  -1  -2  -7        635.88        701.97         8.02 o
   0  -2  -7        529.21        552.91         5.81 o
   1  -2  -7        343.09        318.93         3.86 o
   2  -2  -7        382.18        360.46         4.79 o
   3  -2  -7        858.71        849.62        10.42 o
   4  -2  -7         56.48         60.23         2.36 o
   5  -2  -7        237.33        236.43         6.21 o
  -6  -1  -7         48.91         57.58         5.72 o
  -5  -1  -7         93.40         95.85         4.09 o
  -4  -1  -7        407.60        396.37         9.80 o
  -3  -1  -7        237.55        245.00         4.38 o
  -2  -1  -7       1493.50       1683.13        16.47 o
  -1  -1  -7        576.75        604.25         7.90 o
   0  -1  -7        187.17        170.91         3.01 o
   1  -1  -7        221.77        189.35         2.25 o
   2  -1  -7       1017.89       1106.96        10.83 o
   3  -1  -7        217.09        231.47         3.39 o
   4  -1  -7        603.40        604.64         7.91 o
   5  -1  -7         87.06         86.41         3.76 o
  -6   0  -7         67.97         62.93         3.83 o
  -5   0  -7        145.14        142.73         4.92 o
  -4   0  -7         20.65         18.72         1.98 o
  -3   0  -7       1023.04       1064.07        31.71 o
  -2   0  -7         90.05         81.24         1.40 o
  -1   0  -7        701.81        731.77         9.37 o
   0   0  -7        940.31        944.39        10.54 o
   1   0  -7       3524.82       3978.11        49.06 o
   2   0  -7        266.92        278.34         2.87 o
   3   0  -7        837.87        871.20         9.59 o
   4   0  -7        183.54        183.65         4.65 o
   5   0  -7        169.78        173.46         5.10 o
   6   0  -7         32.42         32.35         3.34 o
  -5   1  -7         19.44         19.83         3.89 o
  -4   1  -7        614.09        588.49        17.34 o
  -3   1  -7         61.65         54.46         2.53 o
  -2   1  -7        474.41        516.02         6.80 o
  -1   1  -7        596.19        609.13         6.04 o
   0   1  -7        652.61        709.53        13.11 o
   1   1  -7        814.73        876.16         9.59 o
   2   1  -7        403.82        403.66         4.71 o
   3   1  -7         67.96         61.49         1.37 o
   4   1  -7        711.12        712.02        10.67 o
   5   1  -7         44.48         49.00         2.82 o
  -5   2  -7        178.56        174.52         8.09 o
  -4   2  -7         69.39         76.53         5.06 o
  -3   2  -7        350.38        357.91         5.12 o
  -2   2  -7        384.93        382.18         4.58 o
  -1   2  -7        288.93        274.91         2.97 o
   0   2  -7        718.34        746.77         7.65 o
   1   2  -7        482.95        506.30        11.22 o
   2   2  -7          6.56          9.45         0.80 o
   3   2  -7        792.50        821.32        10.54 o
   4   2  -7         10.74         12.11         1.17 o
   5   2  -7         91.05         85.81         3.62 o
  -5   3  -7         17.59         17.24         3.77 o
  -4   3  -7        139.94        142.28         4.77 o
  -3   3  -7         91.85         95.61         3.46 o
  -2   3  -7        133.00        131.21         2.06 o
  -1   3  -7        525.52        544.67         7.03 o
   0   3  -7        266.60        254.86         4.44 o
   1   3  -7        222.67        224.74         3.26 o
   2   3  -7        611.34        645.14        10.02 o
   3   3  -7        148.48        161.45         8.59 o
   4   3  -7        145.53        143.88         6.53 o
   5   3  -7         72.90         75.05         5.99 o
  -4   4  -7         70.16         66.72         3.73 o
  -3   4  -7         70.12         68.32         3.44 o
  -2   4  -7        213.41        211.64         5.27 o
  -1   4  -7        120.18        119.21         7.23 o
   1   4  -7        171.01        173.08         3.04 o
   2   4  -7        250.20        254.08         8.01 o
   3   4  -7        222.61        218.07         7.70 o
   4   4  -7         65.25         64.94         4.82 o
  -3   5  -7         79.88         83.21         4.36 o
  -2   5  -7        100.03        101.72         5.02 o
  -1   5  -7        206.56        211.27         7.31 o
   0   5  -7         44.66         48.61         2.10 o
   1   5  -7        164.62        173.66         5.37 o
   2   5  -7        171.68        168.92         5.83 o
   3   5  -7         37.64         34.76         3.11 o
   4   5  -7         69.29         71.63         5.13 o
  -1  -7  -6        157.06        158.81         4.56 o
   0  -7  -6         63.81         70.31         3.43 o
  -3  -6  -6         75.87         73.80         5.13 o
  -2  -6  -6        242.23        252.10         4.80 o
  -1  -6  -6         72.13         77.37         2.57 o
   0  -6  -6        179.58        182.97         3.74 o
   1  -6  -6        162.08        161.55         3.50 o
   2  -6  -6         59.82         63.16         2.46 o
  -4  -5  -6        118.18        118.68         6.84 o
  -3  -5  -6        147.18        160.21         6.84 o
  -2  -5  -6        111.30        118.49         3.63 o
  -1  -5  -6        390.52        402.07         6.25 o
   0  -5  -6        161.54        159.91         2.90 o
   1  -5  -6        225.88        227.02         3.36 o
   2  -5  -6        289.93        282.91         4.86 o
   3  -5  -6         75.70         79.72         2.68 o
   4  -5  -6         77.70         70.73         5.77 o
  -5  -4  -6        155.56        159.12         8.09 o
  -4  -4  -6        183.54        184.46         8.44 o
  -3  -4  -6        172.87        174.47         3.63 o
  -2  -4  -6        677.82        717.45         9.14 o
  -1  -4  -6         37.52         31.40         0.92 o
   0  -4  -6        339.45        334.53         4.52 o
   1  -4  -6        323.92        323.50         3.56 o
   2  -4  -6        156.47        148.55         2.63 o
   3  -4  -6        136.10        138.84         2.83 o
   4  -4  -6         68.65         72.13         3.21 o
  -5  -3  -6         92.95         91.67         4.07 o
  -4  -3  -6         99.32         97.40         3.76 o
  -3  -3  -6        556.05        567.82         8.72 o
  -2  -3  -6        338.03        331.94         4.73 o
  -1  -3  -6        677.51        667.81         6.36 o
   0  -3  -6        812.60        843.63         9.45 o
   1  -3  -6        520.63        501.86         5.75 o
   2  -3  -6        387.15        386.01         5.13 o
   3  -3  -6         70.00         71.03         1.19 o
   4  -3  -6        185.34        187.31         3.97 o
   5  -3  -6         86.94         92.70         5.83 o
  -6  -2  -6         78.33         90.38         4.84 o
  -5  -2  -6        160.79        163.86        12.91 o
  -4  -2  -6        287.00        286.56         6.61 o
  -3  -2  -6        296.26        300.36         5.01 o
  -2  -2  -6         59.34         50.39         1.17 o
  -1  -2  -6         55.93         41.83         1.10 o
   0  -2  -6        817.49        849.17        10.39 o
   1  -2  -6        379.05        359.13         4.22 o
   2  -2  -6        219.55        221.90         2.91 o
   3  -2  -6        324.27        311.48         3.73 o
   4  -2  -6        255.68        251.21         4.66 o
   5  -2  -6         99.20         95.89         3.93 o
  -6  -1  -6         65.93         70.21         4.17 o
  -5  -1  -6         31.25         37.33         5.95 o
  -4  -1  -6        636.31        639.39        13.92 o
  -3  -1  -6        452.77        454.90         9.57 o
  -2  -1  -6        585.34        620.78         6.37 o
  -1  -1  -6       4149.79       4548.78        56.85 o
   0  -1  -6        671.71        657.61         9.68 o
   1  -1  -6        377.81        367.73         4.86 o
   2  -1  -6        369.67        362.17         4.25 o
   3  -1  -6        177.93        178.00         2.40 o
   4  -1  -6        562.55        558.08         7.35 o
   5  -1  -6         47.98         56.17         3.11 o
   6  -1  -6         79.48         73.64         4.03 o
  -6   0  -6         31.59         34.31         3.29 o
  -5   0  -6        248.29        256.93         6.68 o
  -4   0  -6        174.30        172.37         4.63 o
  -3   0  -6        350.84        381.09         5.43 o
  -2   0  -6        857.32        929.19        14.76 o
  -1   0  -6        830.80        882.79        13.27 o
   0   0  -6        770.07        765.79         8.56 o
   1   0  -6       1431.33       1485.98        14.43 o
   2   0  -6        100.02         85.65         1.34 o
   3   0  -6       1028.52       1054.44        11.53 o
   4   0  -6         54.72         52.62         2.69 o
   5   0  -6         37.44         45.29         4.08 o
   6   0  -6         64.74         65.78         3.72 o
  -5   1  -6         64.72         71.24         5.83 o
  -4   1  -6        573.74        570.29        16.72 o
  -3   1  -6        381.14        371.43         7.86 o
  -2   1  -6        639.62        686.77         8.77 o
  -1   1  -6        575.26        614.58         5.65 o
   0   1  -6        351.52        347.55         3.70 o
   1   1  -6        149.93        190.18         2.85 o
   2   1  -6       1180.64       1310.57        11.81 o
   3   1  -6        203.80        199.23         4.13 o
   4   1  -6        302.17        295.91         5.00 o
   5   1  -6        199.02        200.32         7.12 o
   6   1  -6         57.05         59.48         3.54 o
  -5   2  -6        210.26        212.16         9.02 o
  -4   2  -6         18.66         13.52         1.91 o
  -3   2  -6        483.37        495.41         5.86 o
  -2   2  -6        452.54        455.63         4.75 o
  -1   2  -6        376.26        374.22         3.62 o
   0   2  -6        369.83        361.40         4.37 o
   1   2  -6        857.57        946.16        11.98 o
   2   2  -6         63.60         60.43         1.32 o
   3   2  -6        390.95        389.80         4.60 o
   4   2  -6         35.64         39.66         5.25 o
   5   2  -6        114.84        111.41         7.58 o
  -5   3  -6         15.04         11.80         3.66 o
  -4   3  -6        313.04        311.06         7.45 o
  -3   3  -6        168.41        171.00         2.91 o
  -2   3  -6        242.27        243.45         3.16 o
  -1   3  -6        242.56        239.54         3.01 o
   0   3  -6        553.73        568.21         7.59 o
   1   3  -6        212.97        209.50         3.02 o
   2   3  -6       1273.60       1300.82        16.06 o
   3   3  -6        102.09        111.98         2.46 o
   4   3  -6        253.03        257.66         9.18 o
   5   3  -6        122.59        130.66         7.08 o
  -4   4  -6         17.36         17.86         2.43 o
  -3   4  -6        188.96        184.46         5.10 o
  -2   4  -6        175.71        180.14         6.18 o
  -1   4  -6        227.10        202.42        14.41 o
   0   4  -6        100.24         98.64         3.77 o
   2   4  -6         28.67         31.02         2.29 o
   3   4  -6        142.00        145.67         5.76 o
   4   4  -6         77.52         75.75         4.90 o
  -3   5  -6         85.50         86.26         3.65 o
  -2   5  -6         90.72         95.29         3.26 o
  -1   5  -6        139.76        130.83         5.44 o
   1   5  -6        123.99        114.09         3.73 o
   2   5  -6        276.95        275.15         8.24 o
   3   5  -6         35.93         41.14         3.11 o
   4   5  -6         81.09         73.18         4.98 o
  -2   6  -6         64.99         60.43         5.44 o
  -1  -7  -5         67.42         65.08         3.24 o
   0  -7  -5         97.09        100.18         4.24 o
  -3  -6  -5         98.01        106.86         6.38 o
  -2  -6  -5        138.41        147.80         3.56 o
  -1  -6  -5        120.61        114.97         2.95 o
   0  -6  -5        146.54        150.30         2.78 o
   1  -6  -5        266.35        253.79         4.50 o
   2  -6  -5         98.12         94.44         3.49 o
   3  -6  -5         56.02         63.68         3.24 o
  -4  -5  -5        119.90        120.47         6.45 o
  -3  -5  -5        215.47        219.94         8.01 o
  -2  -5  -5        236.35        226.16         5.10 o
  -1  -5  -5         62.93         67.83         1.61 o
   0  -5  -5        560.53        559.29         8.14 o
   1  -5  -5         81.00         78.48         1.45 o
   2  -5  -5        128.24        129.28         2.98 o
   3  -5  -5        158.78        164.22         4.76 o
   4  -5  -5         82.00         84.46         5.68 o
  -5  -4  -5        111.17        113.16         6.69 o
  -4  -4  -5        152.18        164.20         4.97 o
  -3  -4  -5        331.05        321.12         6.93 o
  -2  -4  -5        153.92        150.84         2.57 o
  -1  -4  -5        745.13        761.32         8.52 o
   0  -4  -5        335.22        321.66         4.32 o
   1  -4  -5        224.83        214.15         2.52 o
   2  -4  -5        255.79        254.46         2.84 o
   3  -4  -5         73.19         75.75         2.31 o
   4  -4  -5        126.73        126.53         4.00 o
  -5  -3  -5         83.20         90.01         4.34 o
  -4  -3  -5        142.52        156.41         4.70 o
  -3  -3  -5        255.55        257.91         4.39 o
  -2  -3  -5        268.84        276.36         3.85 o
  -1  -3  -5        728.00        726.97         8.10 o
   0  -3  -5        503.87        510.69         5.86 o
   1  -3  -5        220.44        203.00         2.86 o
   2  -3  -5        474.66        478.35         6.03 o
   3  -3  -5        309.06        297.43         4.15 o
   4  -3  -5        222.39        218.01         4.27 o
   5  -3  -5         45.33         54.83         4.36 o
  -6  -2  -5        107.78        112.67         5.33 o
  -5  -2  -5        138.83        144.41         4.84 o
  -4  -2  -5        479.80        471.93         9.69 o
  -3  -2  -5        145.69        148.92         2.88 o
  -2  -2  -5        621.63        621.34         7.08 o
  -1  -2  -5       1537.95       1678.48        18.20 o
   1  -2  -5        934.13        958.76        10.32 o
   2  -2  -5        320.80        304.50         3.65 o
   3  -2  -5        343.01        344.23         4.64 o
   4  -2  -5        159.83        164.99         4.57 o
   5  -2  -5         89.66         92.48         3.92 o
  -6  -1  -5         25.56         34.77         3.35 o
  -5  -1  -5        235.90        237.59         6.26 o
  -4  -1  -5        102.77        103.44         3.59 o
  -3  -1  -5        383.70        377.11         6.04 o
  -2  -1  -5       1962.91       2143.82        23.65 o
  -1  -1  -5        312.57        286.08         3.39 o
   0  -1  -5       1004.44       1005.07        11.11 o
   1  -1  -5        804.58        805.83         8.66 o
   2  -1  -5        555.77        550.88         5.59 o
   3  -1  -5        382.20        384.55         5.09 o
   4  -1  -5        115.06        112.88         2.66 o
   5  -1  -5         79.10         83.01         5.64 o
   6  -1  -5         80.53         78.06         3.25 o
  -6   0  -5        205.29        198.29         6.34 o
  -5   0  -5         66.98         66.32         3.48 o
  -4   0  -5        135.14        128.80         3.87 o
  -3   0  -5        267.77        262.90         6.24 o
  -2   0  -5        259.57        247.33         3.41 o
  -1   0  -5        323.64        316.24         4.14 o
   0   0  -5        750.82        766.68         8.52 o
   1   0  -5        590.11        568.69         5.68 o
   2   0  -5        372.45        363.54         4.58 o
   3   0  -5        579.06        606.66         9.95 o
   4   0  -5         58.15         54.01         2.67 o
   5   0  -5        241.52        247.39         6.09 o
   6   0  -5         34.04         40.89         3.25 o
  -5   1  -5        128.15        132.13         6.92 o
  -4   1  -5        290.21        292.57         9.88 o
  -3   1  -5        422.03        437.23        15.63 o
  -2   1  -5        531.30        551.60         7.12 o
  -1   1  -5        382.10        383.59         4.43 o
   0   1  -5        591.08        583.11         7.82 o
   1   1  -5        117.19        109.98         1.61 o
   2   1  -5       1360.00       1465.31        14.37 o
   3   1  -5        149.68        134.36         2.95 o
   4   1  -5        296.22        302.22         5.05 o
   5   1  -5        156.62        153.84         4.54 o
   6   1  -5         84.45         90.29         4.29 o
  -5   2  -5         69.33         79.64         5.91 o
  -4   2  -5         68.58         71.57         2.73 o
  -3   2  -5        360.90        363.39         4.91 o
  -2   2  -5        431.37        432.46         4.50 o
  -1   2  -5        806.16        826.08         9.81 o
   0   2  -5        781.99        813.03         8.13 o
   1   2  -5       1048.61       1086.54        13.58 o
   2   2  -5        306.14        295.80         4.71 o
   3   2  -5        260.83        267.21         3.83 o
   4   2  -5        117.34        113.49         3.89 o
   5   2  -5        120.15        115.94         4.05 o
  -5   3  -5         76.58         78.10         7.15 o
  -4   3  -5        197.89        190.08         5.41 o
  -3   3  -5        305.96        300.53         3.80 o
  -2   3  -5        158.63        156.93         1.93 o
  -1   3  -5        213.25        207.35         2.88 o
   0   3  -5        331.38        324.63         4.47 o
   1   3  -5        276.32        275.81         3.73 o
   2   3  -5        696.58        707.92         8.96 o
   3   3  -5         53.44         49.67         1.30 o
   4   3  -5        311.07        314.27        10.42 o
   5   3  -5         71.71         74.27         5.68 o
  -4   4  -5         52.97         54.60         3.26 o
  -3   4  -5        307.17        302.71         7.08 o
  -2   4  -5        180.16        181.46         4.80 o
  -1   4  -5        285.26        282.55         4.76 o
   0   4  -5        158.44        158.16         3.24 o
   1   4  -5        462.08        440.23         8.50 o
   2   4  -5          9.21         10.96         1.18 o
   3   4  -5        313.38        300.90         9.49 o
   4   4  -5        101.38        104.21         5.44 o
   5   4  -5         62.23         51.80         4.67 o
  -3   5  -5         40.94         46.10         4.04 o
  -2   5  -5         98.24         97.26         3.17 o
  -1   5  -5        154.81        167.05         7.31 o
   1   5  -5         84.46         85.08         2.72 o
   2   5  -5        338.93        324.07         9.33 o
   3   5  -5        110.33        107.87         4.82 o
   4   5  -5         87.99         88.58         5.37 o
  -2   6  -5         73.88         94.49         6.92 o
  -1  -7  -4        113.79        118.85         3.24 o
   0  -7  -4         94.50         94.92         3.23 o
  -3  -6  -4        135.43        141.93         7.00 o
  -2  -6  -4         72.50         76.59         2.70 o
  -1  -6  -4        141.68        148.24         2.84 o
   0  -6  -4        436.68        423.15         5.63 o
   1  -6  -4         24.97         27.96         1.33 o
   2  -6  -4        245.16        236.97         7.70 o
   3  -6  -4         95.65         93.87         3.90 o
  -4  -5  -4        156.35        158.11         7.23 o
  -3  -5  -4        137.02        139.68         6.38 o
  -2  -5  -4        119.62        128.09         3.68 o
  -1  -5  -4        544.90        532.34         6.80 o
   0  -5  -4         23.46         19.77         1.05 o
   1  -5  -4        151.14        155.09         2.53 o
   2  -5  -4        159.89        159.21         2.32 o
   3  -5  -4         94.73         97.68         2.72 o
   4  -5  -4        112.93        116.97         6.07 o
  -5  -4  -4        106.05        115.26         6.77 o
  -4  -4  -4         68.85         67.17         3.22 o
  -3  -4  -4        219.25        219.00         5.22 o
  -2  -4  -4        429.74        444.25         5.87 o
  -1  -4  -4        587.17        586.66         7.47 o
   0  -4  -4        363.07        358.46         4.17 o
   1  -4  -4        461.62        453.52         5.08 o
   2  -4  -4        300.50        302.67         3.66 o
   3  -4  -4        142.20        142.33         3.03 o
   4  -4  -4        102.40        103.46         6.14 o
   5  -4  -4         25.30         28.77         4.98 o
  -5  -3  -4         91.91         94.73         4.20 o
  -4  -3  -4        269.90        278.11         6.48 o
  -3  -3  -4        175.10        187.67         4.62 o
  -2  -3  -4        565.18        554.85         6.38 o
  -1  -3  -4        211.77        195.86         2.53 o
   0  -3  -4        145.66        114.95         1.48 o
   1  -3  -4        987.60       1029.16         9.38 o
   2  -3  -4        220.69        223.31         2.84 o
   3  -3  -4        446.50        438.80         5.76 o
   4  -3  -4        117.24        116.84         2.89 o
   5  -3  -4        115.08        125.06         5.91 o
  -6  -2  -4         86.50         89.29         4.74 o
  -5  -2  -4        209.57        205.61         5.73 o
  -4  -2  -4        152.70        147.89         6.18 o
  -3  -2  -4        830.42        844.86        12.44 o
  -2  -2  -4        883.11        927.33        10.26 o
  -1  -2  -4        527.21        504.91         5.70 o
   0  -2  -4       1637.36       1696.99        16.53 o
   1  -2  -4        376.70        378.16         4.30 o
   2  -2  -4        341.65        312.63         3.70 o
   3  -2  -4        234.44        232.12         3.34 o
   4  -2  -4        123.38        125.29         2.91 o
   5  -2  -4        162.87        157.13         4.69 o
  -6  -1  -4         98.24        103.43         4.76 o
  -5  -1  -4         27.29         32.89         2.80 o
  -4  -1  -4        243.38        245.57         5.75 o
  -3  -1  -4        136.11        127.79         2.79 o
  -2  -1  -4        301.43        289.21         3.26 o
  -1  -1  -4        199.83        189.70         2.87 o
   0  -1  -4        679.80        710.78         7.15 o
   1  -1  -4        862.37        852.77         9.13 o
   2  -1  -4        786.03        810.78         8.96 o
   3  -1  -4        286.39        281.52         3.88 o
   4  -1  -4        112.21        110.81         2.60 o
   5  -1  -4        124.65        129.11         4.34 o
   6  -1  -4         14.03         16.95         1.97 o
  -6   0  -4         85.03         88.21         4.71 o
  -5   0  -4        202.31        207.83         5.75 o
  -4   0  -4        218.95        217.23         5.28 o
  -3   0  -4        626.94        649.83        12.81 o
  -2   0  -4        552.86        551.12         6.28 o
  -1   0  -4        643.91        664.48         6.56 o
   0   0  -4       1396.37       1424.21        15.63 o
   1   0  -4        718.43        693.47         6.28 o
   2   0  -4       1092.37       1147.23        11.61 o
   3   0  -4        295.75        305.25         4.37 o
   4   0  -4        462.38        478.92         9.20 o
   5   0  -4        306.92        302.36         7.04 o
   6   0  -4         82.60         89.82         5.91 o
  -6   1  -4         25.23         21.31         4.04 o
  -5   1  -4        127.35        132.56         4.48 o
  -4   1  -4        253.96        244.09         5.71 o
  -3   1  -4        415.54        421.63         6.68 o
  -2   1  -4        656.30        663.91        11.67 o
  -1   1  -4        717.79        708.35         9.41 o
   0   1  -4       1401.20       1462.45        14.46 o
   1   1  -4       1068.87       1139.15        10.53 o
   2   1  -4        345.65        341.80         4.23 o
   3   1  -4         74.37         60.30         1.30 o
   4   1  -4        282.80        276.09         4.68 o
   5   1  -4         45.20         46.58         1.91 o
   6   1  -4         90.52         88.85         4.35 o
  -5   2  -4         99.75        103.44         5.83 o
  -4   2  -4        100.56        103.36         2.65 o
  -3   2  -4        379.80        382.36         5.22 o
  -2   2  -4        187.30        183.12         2.12 o
  -1   2  -4        827.05        879.48         8.78 o
   0   2  -4        969.30        982.85         9.71 o
   1   2  -4        615.85        634.73         8.06 o
   2   2  -4        319.60        299.57         5.39 o
   3   2  -4        535.10        551.69         7.64 o
   4   2  -4        206.87        216.02         3.75 o
   5   2  -4        123.69        115.15         4.90 o
  -5   3  -4         75.69         76.60         4.08 o
  -4   3  -4        186.68        184.92         5.27 o
  -3   3  -4        116.35        120.54         3.41 o
  -2   3  -4        172.97        164.48         2.23 o
  -1   3  -4        450.33        434.08         8.39 o
   0   3  -4        174.67        165.01         2.89 o
   1   3  -4        256.48        240.48         3.76 o
   2   3  -4        233.94        229.36         3.85 o
   3   3  -4        143.63        150.22         4.01 o
   4   3  -4        269.72        259.91         9.02 o
   5   3  -4         63.67         68.13         5.44 o
  -4   4  -4        104.09        104.64         4.10 o
  -3   4  -4        253.57        245.02         5.93 o
  -2   4  -4        333.88        320.79         9.77 o
  -1   4  -4        335.23        339.25         5.49 o
   0   4  -4        305.45        294.26         5.50 o
   1   4  -4        371.88        360.90         7.62 o
   2   4  -4        131.09        133.95         3.30 o
   3   4  -4        502.61        495.63        14.23 o
   4   4  -4         73.37         68.59         4.59 o
   5   4  -4        108.18        117.67         6.53 o
  -4   5  -4         96.41         94.88         4.24 o
  -3   5  -4         40.11         40.88         2.62 o
  -2   5  -4        126.62        120.04         3.54 o
  -1   5  -4        162.94        175.84         7.23 o
   2   5  -4        269.66        272.74         7.93 o
   3   5  -4         98.85        106.39         4.67 o
   4   5  -4        104.55         96.05         5.37 o
  -2   6  -4        122.13        124.51         7.23 o
  -1  -7  -3        160.28        160.21         3.21 o
   0  -7  -3         64.39         58.08         2.86 o
   1  -7  -3        108.90        117.39         4.22 o
  -3  -6  -3         85.88         88.58         6.14 o
  -2  -6  -3        134.53        140.34         4.22 o
  -1  -6  -3        169.60        174.66         3.05 o
   0  -6  -3        107.11        114.08         1.95 o
   1  -6  -3        103.75        114.21         1.79 o
   2  -6  -3        188.07        190.89         4.52 o
   3  -6  -3         43.02         50.54         2.97 o
  -4  -5  -3         94.51        110.59         6.69 o
  -3  -5  -3        239.83        251.20         8.71 o
  -2  -5  -3        244.25        242.15         4.16 o
  -1  -5  -3        255.66        260.42         4.35 o
   0  -5  -3         73.63         71.47         1.70 o
   1  -5  -3        405.72        390.12         5.05 o
   2  -5  -3         82.71         79.48         2.06 o
   3  -5  -3        119.54        118.20         3.45 o
   4  -5  -3         88.06         85.52         4.03 o
  -5  -4  -3         25.13         39.51         4.74 o
  -4  -4  -3        146.43        155.27         4.59 o
  -3  -4  -3        208.82        208.80         5.08 o
  -2  -4  -3        506.48        516.02         6.66 o
  -1  -4  -3        216.23        216.83         3.08 o
   0  -4  -3        646.48        648.36         9.02 o
   1  -4  -3        402.99        395.98         4.13 o
   2  -4  -3        239.88        240.74         2.98 o
   3  -4  -3        255.25        251.01         4.36 o
   4  -4  -3         59.68         65.72         4.67 o
   5  -4  -3         94.59         95.58         6.61 o
  -5  -3  -3        157.24        161.15         5.03 o
  -4  -3  -3        352.08        339.19        11.67 o
  -3  -3  -3        362.65        359.71         7.39 o
  -2  -3  -3        225.57        221.87         2.85 o
  -1  -3  -3        295.37        261.24         3.19 o
   0  -3  -3        322.25        307.10         3.27 o
   1  -3  -3        420.48        422.79         4.39 o
   2  -3  -3        384.14        368.52         4.32 o
   3  -3  -3        249.68        249.01         3.57 o
   4  -3  -3        147.56        149.17         4.20 o
   5  -3  -3        127.00        128.34         4.41 o
  -6  -2  -3         28.41         33.14         2.32 o
  -5  -2  -3         89.70         85.97         3.71 o
  -4  -2  -3        217.91        210.98         5.25 o
  -3  -2  -3        350.26        361.82         7.30 o
  -2  -2  -3        868.27        885.69         8.80 o
  -1  -2  -3        286.30        270.61         3.19 o
   0  -2  -3       1426.22       1473.88        14.36 o
   1  -2  -3        567.15        582.27         7.20 o
   2  -2  -3        206.39        181.79         2.33 o
   3  -2  -3        186.42        177.64         2.74 o
   4  -2  -3        162.25        159.91         3.26 o
   5  -2  -3        155.99        152.08         5.64 o
   6  -2  -3         38.58         28.15         4.28 o
  -6  -1  -3         80.78         84.08         4.40 o
  -5  -1  -3        162.25        162.56         4.86 o
  -4  -1  -3        189.97        184.69         4.69 o
  -3  -1  -3        327.74        304.19         5.63 o
  -2  -1  -3        259.54        268.94         3.94 o
  -1  -1  -3       1260.32       1372.51        15.18 o
   0  -1  -3       2956.32       3059.06        30.05 o
   1  -1  -3       1098.34       1159.75        12.42 o
   2  -1  -3        934.07        999.38         9.80 o
   3  -1  -3        392.36        396.66         5.37 o
   4  -1  -3        322.17        311.17         6.45 o
   5  -1  -3        101.77        111.01         5.99 o
   6  -1  -3         35.30         44.52         3.49 o
  -6   0  -3         34.79         37.08         3.24 o
  -5   0  -3        284.38        271.50         6.54 o
  -4   0  -3        361.79        350.80         7.43 o
  -3   0  -3        716.80        745.03        20.46 o
  -2   0  -3        397.85        391.23         5.12 o
  -1   0  -3       3024.56       3274.32        31.92 o
   0   0  -3        604.15        592.95         6.54 o
   1   0  -3        362.85        337.71         4.74 o
   2   0  -3        525.82        516.66         6.64 o
   3   0  -3        436.25        413.68         5.56 o
   4   0  -3        525.60        541.77        10.23 o
   5   0  -3        118.10        118.66         3.04 o
   6   0  -3        128.57        130.30         4.95 o
  -6   1  -3         92.52        106.14         4.67 o
  -5   1  -3         71.26         82.00         3.78 o
  -4   1  -3        196.79        184.56         4.65 o
  -3   1  -3        254.21        263.29         3.87 o
  -2   1  -3        772.30        783.39        11.31 o
  -1   1  -3       1724.20       1829.79        23.71 o
   0   1  -3        780.60        806.22         9.32 o
   1   1  -3       1075.05       1137.90        12.66 o
   2   1  -3        226.30        201.15         2.76 o
   3   1  -3        243.97        248.44         3.20 o
   4   1  -3        120.74        111.48         3.30 o
   5   1  -3         65.04         64.09         2.20 o
   6   1  -3         64.04         69.62         3.72 o
  -5   2  -3        117.81        115.10         6.38 o
  -4   2  -3        156.66        168.84         4.19 o
  -3   2  -3        244.58        242.54         3.38 o
  -2   2  -3        196.93        183.14         2.09 o
  -1   2  -3        350.74        339.69         7.51 o
   0   2  -3        253.53        223.88         4.00 o
   1   2  -3        690.22        673.45         9.78 o
   2   2  -3        584.23        613.83        10.52 o
   3   2  -3        743.03        778.80        14.47 o
   4   2  -3        263.53        252.41         3.47 o
   5   2  -3        108.80        115.04         3.96 o
   6   2  -3         84.05         85.08         6.22 o
  -5   3  -3         59.52         57.48         3.37 o
  -4   3  -3        264.74        255.10         6.32 o
  -3   3  -3        180.21        180.64         3.38 o
  -2   3  -3        556.54        558.99         6.32 o
  -1   3  -3        462.22        445.22         8.47 o
   0   3  -3        350.92        337.37         5.59 o
   1   3  -3        417.13        408.31         7.70 o
   2   3  -3        266.67        268.67         4.36 o
   3   3  -3        244.62        241.75         5.50 o
   4   3  -3        213.24        205.24         7.62 o
   5   3  -3        123.11        128.01         6.69 o
  -4   4  -3         74.63         75.36         3.62 o
  -3   4  -3        132.15        121.30         7.27 o
  -2   4  -3        288.63        275.00         5.99 o
  -1   4  -3        227.68        226.04         3.76 o
   1   4  -3        359.06        364.49         6.93 o
   2   4  -3        302.49        307.67         9.29 o
   3   4  -3        415.46        395.00        11.67 o
   4   4  -3         30.82         41.53         3.50 o
   5   4  -3         69.81         70.85         5.52 o
  -4   5  -3         64.54         70.21         3.60 o
  -3   5  -3        101.44        108.12         3.89 o
  -2   5  -3        180.28        186.73         4.46 o
  -1   5  -3        126.65        138.12         6.61 o
   2   5  -3        410.91        376.88        10.42 o
   3   5  -3         38.81         45.50         3.34 o
   4   5  -3        143.13        138.28         6.22 o
  -2   6  -3         86.38         83.76         6.22 o
  -1  -7  -2         83.33         98.21         4.00 o
   0  -7  -2         47.34         49.72         6.34 o
   1  -7  -2        264.62        257.42         9.80 o
  -3  -6  -2        118.98        115.24         6.45 o
  -2  -6  -2        127.55        130.02        11.59 o
  -1  -6  -2        103.62        104.85         2.10 o
   0  -6  -2        194.13        200.82         2.63 o
   1  -6  -2         62.25         60.18         2.01 o
   2  -6  -2        170.06        171.38         3.82 o
   3  -6  -2         35.08         31.52         2.61 o
  -4  -5  -2        152.24        148.15         7.47 o
  -3  -5  -2        238.21        245.68         8.63 o
  -2  -5  -2        266.74        273.36         5.60 o
  -1  -5  -2        283.84        289.28         4.07 o
   0  -5  -2        249.02        236.02         2.97 o
   1  -5  -2        633.12        605.21         6.62 o
   2  -5  -2         40.49         43.27         1.55 o
   3  -5  -2        210.43        211.89         4.08 o
   4  -5  -2         30.50         38.46         4.82 o
  -5  -4  -2         54.33         53.20         4.82 o
  -4  -4  -2        271.82        274.40        10.38 o
  -3  -4  -2        149.89        144.77         3.95 o
  -2  -4  -2        255.01        256.26         3.19 o
  -1  -4  -2        105.42         97.99         1.65 o
   0  -4  -2        787.56        792.02         8.27 o
   1  -4  -2         91.29         82.70         2.04 o
   2  -4  -2        389.24        389.64         4.47 o
   3  -4  -2        177.89        169.82         3.24 o
   4  -4  -2        128.90        132.48         4.33 o
   5  -4  -2        104.13        101.24         4.48 o
  -5  -3  -2        322.64        322.24         7.78 o
  -4  -3  -2        204.27        209.76         5.37 o
  -3  -3  -2        297.58        287.16         6.18 o
  -2  -3  -2        232.58        220.89         2.78 o
  -1  -3  -2        880.66        919.41        10.11 o
   0  -3  -2        519.45        485.30         6.76 o
   1  -3  -2        344.91        356.71         4.14 o
   2  -3  -2        272.80        253.52         2.77 o
   3  -3  -2        178.48        183.30         2.84 o
   4  -3  -2        244.48        232.35         5.79 o
   5  -3  -2        107.03        100.35         3.96 o
  -6  -2  -2         71.59         75.49         3.07 o
  -5  -2  -2         86.80         88.58         4.04 o
  -4  -2  -2        224.72        222.72         5.47 o
  -3  -2  -2        301.52        285.33         6.02 o
  -2  -2  -2        564.89        588.81         6.62 o
  -1  -2  -2        995.20       1006.20        12.24 o
   0  -2  -2       1110.45       1180.04        11.56 o
   1  -2  -2        354.76        321.86         4.11 o
   2  -2  -2        734.22        736.95         8.12 o
   3  -2  -2        267.26        264.81         3.71 o
   4  -2  -2        211.61        212.51         4.97 o
   5  -2  -2         58.59         58.43         2.47 o
   6  -2  -2         63.31         65.05         3.16 o
  -6  -1  -2        112.87        110.61         4.74 o
  -5  -1  -2        285.67        279.32         6.85 o
  -4  -1  -2        191.36        199.11         6.61 o
  -3  -1  -2        450.37        457.94         7.32 o
  -2  -1  -2        509.48        475.48         5.39 o
  -1  -1  -2       3562.67       3840.04        41.84 o
   0  -1  -2        343.70        331.86         3.34 o
   1  -1  -2       2003.82       2061.03        22.01 o
   2  -1  -2        874.67        881.93        11.57 o
   3  -1  -2        450.91        443.32         6.63 o
   4  -1  -2        449.09        447.47         8.69 o
   5  -1  -2        123.82        126.89         3.37 o
   6  -1  -2        120.60        118.93         3.64 o
  -6   0  -2        106.91        104.01         5.13 o
  -5   0  -2        147.36        148.30         4.71 o
  -4   0  -2        345.60        351.10         7.42 o
  -3   0  -2        374.01        377.43         5.14 o
  -2   0  -2        961.88       1015.23        12.43 o
  -1   0  -2        852.60        973.18        10.68 o
   1   0  -2        379.17        351.15         3.52 o
   2   0  -2         90.33         77.88         1.39 o
   3   0  -2        490.33        498.73         6.54 o
   4   0  -2        114.04        110.78         3.29 o
   5   0  -2         89.24         83.67         2.58 o
   6   0  -2         88.85         85.66         4.59 o
  -6   1  -2         76.05         77.68         4.11 o
  -5   1  -2         59.17         62.80         3.25 o
  -4   1  -2        166.12        161.05         4.67 o
  -3   1  -2        409.41        428.36         6.43 o
  -2   1  -2        357.31        359.10         5.25 o
  -1   1  -2       2566.87       2841.45        30.71 o
   0   1  -2        876.96        901.73         9.56 o
   1   1  -2        918.98        953.94        10.35 o
   2   1  -2       1042.46       1146.93        14.27 o
   3   1  -2        587.36        576.99         7.84 o
   4   1  -2        145.73        140.41         2.79 o
   5   1  -2        157.84        156.59         3.35 o
   6   1  -2        107.80        104.53         4.55 o
  -5   2  -2        165.47        167.29         7.47 o
  -4   2  -2        285.45        283.32         9.41 o
  -3   2  -2         59.56         55.83         2.36 o
  -2   2  -2        864.63        893.63         9.31 o
  -1   2  -2        231.13        199.95         2.31 o
   0   2  -2        464.84        460.23         6.88 o
   1   2  -2        851.95        921.95        11.24 o
   2   2  -2        754.51        757.10        11.30 o
   3   2  -2        401.12        405.64        10.30 o
   4   2  -2        190.48        185.48         4.44 o
   5   2  -2        197.87        196.14         8.17 o
   6   2  -2         81.71         84.38         6.69 o
  -5   3  -2         90.79         90.95         5.83 o
  -4   3  -2        149.02        144.25         4.42 o
  -3   3  -2        440.74        440.29         9.27 o
  -2   3  -2        693.20        695.42         7.76 o
  -1   3  -2        409.10        403.51         6.25 o
   0   3  -2        921.70       1005.81        25.12 o
   1   3  -2        473.73        453.85         7.97 o
   2   3  -2        386.13        376.07         5.78 o
   3   3  -2        221.70        220.29         5.11 o
   4   3  -2         83.09         86.60         3.35 o
   5   3  -2        236.08        230.05         8.94 o
  -5   4  -2         63.33         70.02         4.47 o
  -4   4  -2         39.96         37.32         2.56 o
  -3   4  -2        180.09        181.19         8.52 o
  -2   4  -2        204.30        213.73         4.85 o
  -1   4  -2        117.50        103.82         4.90 o
   1   4  -2        343.62        335.91         9.25 o
   2   4  -2        402.89        393.92         7.75 o
   3   4  -2         36.48         39.43         3.11 o
   4   4  -2        192.87        182.14         7.15 o
   5   4  -2         71.77         79.40         5.68 o
  -4   5  -2        109.04        103.18         4.13 o
  -3   5  -2        212.86        207.76         5.32 o
  -2   5  -2         80.94         80.31         3.85 o
  -1   5  -2        219.57        223.28         8.40 o
   2   5  -2        153.65        145.43         4.59 o
   3   5  -2        153.70        148.08         5.52 o
   4   5  -2        236.49        225.69         8.17 o
  -3   6  -2         69.55         68.52         6.77 o
  -2   6  -2         79.79         94.26         6.92 o
  -1  -7  -1         64.55         72.34         3.68 o
   0  -7  -1        105.18        102.11         3.25 o
  -3  -6  -1        128.85        126.69         4.48 o
  -2  -6  -1        144.37        153.82        10.46 o
  -1  -6  -1        161.51        154.00         2.27 o
   0  -6  -1        226.79        223.31         3.13 o
   1  -6  -1         30.09         31.03         1.26 o
   2  -6  -1        170.49        173.07         4.08 o
   3  -6  -1         50.74         50.82         3.03 o
  -4  -5  -1         86.25         85.53         6.30 o
  -3  -5  -1        115.77        113.00         5.91 o
  -2  -5  -1        260.52        262.74         5.47 o
  -1  -5  -1        312.34        314.92         4.95 o
   0  -5  -1        285.12        270.63         2.82 o
   1  -5  -1        383.72        389.23         4.15 o
   2  -5  -1         70.39         70.82         1.66 o
   3  -5  -1        194.21        201.88         5.19 o
   4  -5  -1         52.16         53.87         3.08 o
  -5  -4  -1        103.59        108.35         4.34 o
  -4  -4  -1        239.43        241.16         6.07 o
  -3  -4  -1        252.57        261.55         9.14 o
  -2  -4  -1        174.89        176.38         3.12 o
  -1  -4  -1        303.22        293.74         3.70 o
   0  -4  -1        416.61        423.19         4.62 o
   1  -4  -1         57.21         55.52         2.09 o
   2  -4  -1        873.97        878.42         8.74 o
   3  -4  -1         64.00         61.36         2.26 o
   4  -4  -1        294.62        290.21         6.69 o
   5  -4  -1         31.89         42.44         3.12 o
  -5  -3  -1        318.42        311.50         5.89 o
  -4  -3  -1         83.45         82.43         3.27 o
  -3  -3  -1        411.15        410.21         8.24 o
  -2  -3  -1        724.68        748.41        10.23 o
  -1  -3  -1       1192.16       1280.51        13.91 o
   0  -3  -1        176.71        144.06         2.09 o
   1  -3  -1       1160.95       1211.97        13.09 o
   2  -3  -1         13.02          7.59         0.88 o
   3  -3  -1        438.67        457.32         5.93 o
   4  -3  -1        125.67        114.23         3.33 o
   5  -3  -1         79.54         80.61         3.69 o
  -6  -2  -1        276.49        272.91         5.59 o
  -5  -2  -1         59.57         64.77         2.59 o
  -4  -2  -1        282.99        277.02         9.37 o
  -3  -2  -1        628.73        635.27        11.94 o
  -2  -2  -1        316.31        282.12         3.82 o
  -1  -2  -1        704.47        738.74         9.04 o
   0  -2  -1       1513.54       1574.29        18.20 o
   1  -2  -1        697.23        729.66         8.86 o
   2  -2  -1       1727.23       1881.94        23.30 o
   3  -2  -1        253.53        244.66         4.04 o
   4  -2  -1        172.64        168.26         3.52 o
   5  -2  -1         46.90         49.37         2.27 o
   6  -2  -1         87.24         83.03         4.78 o
  -6  -1  -1         53.79         52.30         3.51 o
  -5  -1  -1        245.66        239.71         6.29 o
  -4  -1  -1        386.65        394.37         8.19 o
  -3  -1  -1        312.04        297.42         4.19 o
  -2  -1  -1        842.77        837.77        10.93 o
  -1  -1  -1       2373.54       2501.12        27.12 o
   0  -1  -1        853.14       1003.86         9.90 o
   1  -1  -1       1922.58       1995.51        21.36 o
   2  -1  -1        207.14        180.13         2.46 o
   3  -1  -1        617.99        612.88         7.88 o
   4  -1  -1        183.89        164.64         3.37 o
   5  -1  -1        312.30        306.76         5.55 o
   6  -1  -1        102.88         96.51         3.36 o
  -6   0  -1        195.38        198.86         6.11 o
  -5   0  -1         43.03         39.99         2.84 o
  -4   0  -1        434.45        430.33         8.69 o
  -3   0  -1        336.80        321.90         3.93 o
  -2   0  -1       1070.60       1125.05        16.19 o
  -1   0  -1       2944.38       3193.23        34.86 o
   1   0  -1       1876.75       1978.98        21.17 o
   2   0  -1       1152.50       1198.00        14.59 o
   3   0  -1        110.43         91.69         2.97 o
   4   0  -1        131.73        131.92         2.83 o
   5   0  -1        247.95        234.62         4.47 o
   6   0  -1         88.48         88.97         4.16 o
  -6   1  -1         18.70         22.42         3.89 o
  -5   1  -1        211.33        201.86         5.29 o
  -4   1  -1        125.05        119.27         2.34 o
  -3   1  -1        251.22        242.84         3.95 o
  -2   1  -1       1920.07       2092.06        27.65 o
   0   1  -1       1747.53       1877.76        22.96 o
   1   1  -1       3274.61       3481.33        37.80 o
   2   1  -1        800.07        763.29        11.92 o
   3   1  -1        654.73        687.79         7.81 o
   4   1  -1        385.51        375.76         5.94 o
   5   1  -1        250.86        247.48         4.54 o
   6   1  -1         51.72         53.36         3.19 o
  -5   2  -1        102.70        105.54         5.76 o
  -4   2  -1        176.94        174.16         4.64 o
  -3   2  -1        939.55       1004.49        14.76 o
  -2   2  -1        299.42        297.27         3.54 o
  -1   2  -1        291.43        258.28         3.28 o
   0   2  -1       2302.80       2326.05        55.53 o
   1   2  -1        570.26        553.91        19.48 o
   2   2  -1        313.18        311.11         4.18 o
   3   2  -1        187.50        180.76         4.34 o
   4   2  -1        205.86        202.83         7.23 o
   5   2  -1        286.68        279.74        10.03 o
   6   2  -1         37.67         38.03         4.74 o
  -5   3  -1         70.73         67.54         4.12 o
  -4   3  -1        162.86        170.18         4.82 o
  -3   3  -1        427.33        427.91         5.90 o
  -2   3  -1        181.20        177.03         2.37 o
  -1   3  -1        497.86        525.76        10.45 o
   0   3  -1       1160.99       1165.87        28.78 o
   1   3  -1        184.96        157.02         3.19 o
   2   3  -1        367.63        358.14         5.52 o
   3   3  -1        188.69        192.06         4.74 o
   4   3  -1        348.57        348.49         7.73 o
   5   3  -1         31.94         35.85         3.89 o
  -5   4  -1         51.44         43.78         3.18 o
  -4   4  -1        191.59        181.19         5.22 o
  -3   4  -1        106.25        108.57         3.49 o
  -2   4  -1         54.17         53.83         1.29 o
  -1   4  -1        827.99        829.66        21.54 o
   1   4  -1        302.05        300.79         8.52 o
   3   4  -1        275.02        267.14         8.40 o
   4   4  -1        243.91        230.12         8.24 o
   5   4  -1        108.87        115.88         6.38 o
  -4   5  -1         90.39         89.76         4.47 o
  -3   5  -1         74.78         72.84         3.01 o
  -2   5  -1        334.52        334.80        11.04 o
  -1   5  -1        174.10        175.84         7.23 o
   2   5  -1        109.85        101.80         3.50 o
   3   5  -1        261.54        256.88         8.09 o
   4   5  -1        154.21        152.90         6.38 o
  -3   6  -1         77.18         83.53         6.45 o
  -2   6  -1         93.64        100.79         6.92 o
  -1  -7   0         84.30         85.27         4.55 o
   0  -7   0         95.63         94.42         4.47 o
  -3  -6   0        175.85        180.59         5.45 o
  -2  -6   0        148.67        142.79         4.37 o
  -1  -6   0        160.66        150.37         2.46 o
   0  -6   0        172.92        178.58         2.68 o
   1  -6   0         82.24         85.69         1.89 o
   2  -6   0        141.70        141.18         3.40 o
   3  -6   0         96.11         97.46         4.08 o
  -4  -5   0         41.11         49.24         3.11 o
  -3  -5   0         92.92         96.07         5.52 o
  -2  -5   0        254.29        242.84         4.27 o
  -1  -5   0        261.96        275.82         3.96 o
   0  -5   0        134.49        126.00         1.65 o
   1  -5   0        282.53        279.77         3.09 o
   2  -5   0        168.74        163.76         2.62 o
   3  -5   0         86.26         87.45         3.49 o
   4  -5   0        140.00        138.99         4.82 o
  -5  -4   0        122.32        131.58         4.79 o
  -4  -4   0        154.24        150.74         3.63 o
  -3  -4   0        521.90        523.65        10.31 o
  -2  -4   0        213.07        223.12         3.17 o
  -1  -4   0        268.74        263.13         3.18 o
   0  -4   0        554.97        559.13         5.10 o
   1  -4   0        105.17         87.07         1.61 o
   2  -4   0        557.33        562.14         5.80 o
   3  -4   0        286.44        278.21         4.91 o
   4  -4   0         56.67         53.92         3.31 o
   5  -4   0        143.25        145.50         5.05 o
  -5  -3   0        171.97        162.29         3.95 o
  -4  -3   0        227.43        225.19         4.35 o
  -3  -3   0        344.15        326.42         6.79 o
  -2  -3   0        467.71        474.06         6.14 o
  -1  -3   0       1467.63       1572.11        15.54 o
   0  -3   0          1.26          3.47         0.40 o
   1  -3   0       1190.27       1250.51        13.30 o
   2  -3   0        417.88        432.78         5.03 o
   3  -3   0        244.22        245.14         3.68 o
   4  -3   0        194.38        196.71         3.99 o
   5  -3   0         71.76         71.31         3.70 o
  -6  -2   0        275.38        263.44         5.45 o
  -5  -2   0        132.72        126.56         3.35 o
  -4  -2   0        258.82        251.99         7.66 o
  -3  -2   0        295.34        293.18         6.54 o
  -2  -2   0        591.20        640.03         8.03 o
  -1  -2   0        684.05        838.26         9.15 o
   0  -2   0       2141.91       2242.89        37.39 o
   1  -2   0        721.04        739.99         7.92 o
   2  -2   0       1914.88       2104.91        22.45 o
   3  -2   0        452.61        482.09         7.86 o
   4  -2   0        178.49        175.34         3.66 o
   5  -2   0        210.72        208.59         4.46 o
   6  -2   0         77.10         78.27         3.38 o
  -6  -1   0          2.59          6.89         2.47 o
  -5  -1   0        280.72        279.06         5.10 o
  -4  -1   0        446.34        448.70         9.02 o
  -3  -1   0        311.96        309.93         4.31 o
  -2  -1   0       1137.97       1190.42        15.27 o
  -1  -1   0        885.94        935.45        11.31 o
   0  -1   0        920.34       1053.56        25.28 o
   1  -1   0       7169.95       7559.00        80.54 o
   3  -1   0        465.08        500.04         7.40 o
   4  -1   0        509.10        493.45         7.72 o
   5  -1   0        165.36        160.12         3.69 o
   6  -1   0         57.32         60.88         2.90 o
  -6   0   0        169.14        160.38         5.45 o
  -5   0   0        168.17        160.79         4.17 o
  -4   0   0        124.43        113.83         2.48 o
  -3   0   0       1043.13       1131.53        12.49 o
  -2   0   0       1053.66       1138.79        12.27 o
   2   0   0       1038.64       1114.76        17.33 o
   3   0   0        960.14       1026.82        11.52 o
   4   0   0        101.86         94.36         2.37 o
   5   0   0        224.93        218.79         5.29 o
   6   0   0        140.01        144.22         6.96 o
  -6   1   0         34.33         36.84         2.95 o
  -5   1   0        186.11        180.65         5.06 o
  -4   1   0        472.91        466.02         9.65 o
  -3   1   0        388.30        416.59         4.84 o
  -1   1   0       6813.63       7542.69        89.70 o
   0   1   0       1160.89       1345.59        32.66 o
   1   1   0       1047.70       1111.38        13.36 o
   2   1   0       1024.70       1064.31        17.03 o
   3   1   0        344.70        345.97         5.78 o
   4   1   0        464.95        444.05         6.84 o
   5   1   0        219.58        211.22         4.11 o
   6   1   0         10.87         11.36         2.42 o
  -5   2   0        178.49        170.32         7.54 o
  -4   2   0        195.60        195.50        12.95 o
  -3   2   0        571.09        618.38         9.36 o
  -2   2   0       1685.67       1843.67        25.00 o
  -1   2   0        867.52        918.60        14.49 o
   0   2   0       2123.18       2211.42        52.81 o
   2   2   0        686.04        755.80        13.09 o
   3   2   0        342.90        330.09         6.96 o
   4   2   0        252.11        246.77         8.48 o
   5   2   0        195.24        185.72         7.54 o
   6   2   0        252.77        227.01         9.49 o
  -5   3   0         84.02         84.10         4.23 o
  -4   3   0        230.68        232.19         5.77 o
  -3   3   0        159.23        159.52         2.76 o
  -2   3   0        540.37        561.67         7.69 o
  -1   3   0       1198.59       1272.49        18.58 o
   0   3   0         15.36         15.48         1.87 o
   1   3   0       1536.40       1653.96        71.90 o
   2   3   0        454.99        449.83         6.78 o
   3   3   0        295.56        289.69        11.08 o
   4   3   0        255.12        247.70         5.94 o
   5   3   0        116.96        118.29         5.99 o
  -5   4   0        149.63        140.17         5.08 o
  -4   4   0         34.61         39.90         2.61 o
  -3   4   0        315.86        302.30         5.13 o
  -2   4   0        505.34        507.77         6.69 o
  -1   4   0        116.88         99.16         4.67 o
   1   4   0        260.36        246.80         4.62 o
   3   4   0        552.06        537.29        10.70 o
   4   4   0        126.67        121.94         5.60 o
   5   4   0        135.75        133.92         6.77 o
  -4   5   0        137.14        129.73         4.59 o
  -3   5   0         75.55         77.91         3.10 o
  -2   5   0        191.05        181.75         6.77 o
  -1   5   0        257.93        262.87         8.94 o
   2   5   0        231.92        212.70         6.22 o
   3   5   0         77.13         82.52         3.97 o
   4   5   0         52.58         57.01         4.28 o
  -3   6   0        110.55        120.86         7.70 o
  -2   6   0        118.52        122.33         7.23 o
   3   6   0        179.89        171.95         6.07 o
  -1  -7   1        110.27        104.59         4.29 o
   0  -7   1         46.84         51.30         3.84 o
  -3  -6   1        177.56        186.85         5.41 o
  -2  -6   1        137.48        140.05         4.48 o
  -1  -6   1        101.45        109.20         2.35 o
   0  -6   1        168.60        162.88         3.48 o
   1  -6   1        174.52        184.85         2.78 o
   2  -6   1         85.18         88.07         2.71 o
   3  -6   1         78.94         83.29         3.94 o
  -4  -5   1        171.66        171.98         5.16 o
  -3  -5   1        241.30        244.27         5.97 o
  -2  -5   1        134.67        131.21         2.81 o
  -1  -5   1        270.01        270.05         4.70 o
   0  -5   1        154.76        152.58         1.81 o
   1  -5   1        189.22        178.32         2.15 o
   2  -5   1        364.73        360.97         7.17 o
   3  -5   1         61.92         67.59         8.87 o
   4  -5   1         97.74        100.74         4.22 o
  -5  -4   1        112.64        113.82         4.47 o
  -4  -4   1        210.44        210.10         4.44 o
  -3  -4   1        290.57        283.94         5.05 o
  -2  -4   1        336.76        344.43         4.14 o
  -1  -4   1        283.98        278.05         3.42 o
   0  -4   1        185.50        169.96         1.92 o
   1  -4   1        804.74        814.60         9.67 o
   2  -4   1         36.64         38.50         0.99 o
   3  -4   1        115.09        116.00         4.32 o
   4  -4   1        171.43        167.36         4.61 o
   5  -4   1         75.74         61.05         5.13 o
  -5  -3   1         27.94         31.88         3.06 o
  -4  -3   1        361.62        344.66         7.34 o
  -3  -3   1        190.12        189.07         6.51 o
  -2  -3   1        396.15        385.76         5.11 o
  -1  -3   1        234.96        209.82         2.43 o
   0  -3   1       1101.91       1115.20        10.55 o
   1  -3   1        583.19        619.87         5.77 o
   2  -3   1        189.07        179.54         2.16 o
   3  -3   1        365.83        363.93         5.12 o
   4  -3   1        194.66        190.46         3.93 o
   5  -3   1         61.60         65.12         3.41 o
  -6  -2   1         50.22         55.00         2.64 o
  -5  -2   1        250.38        244.07         4.80 o
  -4  -2   1        193.68        192.62         3.77 o
  -3  -2   1        165.54        163.37         3.06 o
  -2  -2   1        358.99        361.35         4.76 o
  -1  -2   1        441.95        442.32         5.69 o
   0  -2   1       2449.30       2582.67        29.79 o
   1  -2   1        344.59        312.61         3.46 o
   2  -2   1        210.28        190.75         3.68 o
   3  -2   1       1007.38       1032.33        12.74 o
   4  -2   1        167.08        154.00         3.36 o
   5  -2   1        113.20        115.88         3.24 o
   6  -2   1        140.19        126.46         4.67 o
  -6  -1   1         43.25         46.38         3.24 o
  -5  -1   1        290.70        289.63         5.18 o
  -4  -1   1        398.34        389.62         6.24 o
  -3  -1   1        724.32        761.45         7.71 o
  -2  -1   1        705.09        663.66         8.28 o
  -1  -1   1       3318.60       3456.03        37.37 o
   0  -1   1       1824.22       1909.37        18.71 o
   2  -1   1       1889.12       2037.76        22.04 o
   3  -1   1        288.89        281.53         3.70 o
   4  -1   1        151.11        138.72         3.03 o
   5  -1   1        198.33        193.38         4.11 o
   6  -1   1         33.39         32.97         2.20 o
  -6   0   1         93.41         91.21         4.24 o
  -5   0   1        191.63        184.29         3.64 o
  -4   0   1        164.20        167.55         3.18 o
  -3   0   1         89.43         77.05         1.70 o
  -2   0   1       1152.34       1195.59        16.83 o
  -1   0   1       1854.99       1988.65        19.31 o
   1   0   1       2516.19       2700.59        29.43 o
   2   0   1       1107.43       1164.29        19.65 o
   3   0   1        330.56        313.57         3.88 o
   4   0   1        364.53        350.63         6.48 o
   5   0   1         62.93         62.16         2.38 o
   6   0   1        166.62        161.35         5.37 o
  -6   1   1         78.17         82.12         4.82 o
  -5   1   1        350.31        346.41         7.65 o
  -4   1   1        168.82        157.18         4.07 o
  -3   1   1        555.72        562.15        10.47 o
  -2   1   1        186.00        158.34         2.99 o
  -1   1   1       2172.91       2333.66        32.50 o
   0   1   1        638.99        785.23        10.92 o
   1   1   1       2682.01       2884.16        34.87 o
   2   1   1        953.04        968.06         9.49 o
   3   1   1        280.24        264.05         4.52 o
   4   1   1        462.15        475.30         7.31 o
   5   1   1        208.71        203.03         3.95 o
   6   1   1         76.80         82.67         6.61 o
  -5   2   1         51.15         51.41         4.28 o
  -4   2   1        188.48        192.33         6.11 o
  -3   2   1        277.12        272.20         4.61 o
  -2   2   1       1799.15       2018.80        21.59 o
  -1   2   1        516.89        541.73         6.59 o
   0   2   1       1557.14       1638.95        39.35 o
   1   2   1        614.76        637.31         8.85 o
   2   2   1        273.44        241.26         3.34 o
   3   2   1        667.10        677.93        13.17 o
   4   2   1        238.08        235.02         8.17 o
   5   2   1         85.93         90.45         5.68 o
   6   2   1        268.12        265.74        10.73 o
  -5   3   1         95.41         92.49         4.30 o
  -4   3   1         96.16         86.94         3.55 o
  -3   3   1        441.10        453.83         6.22 o
  -2   3   1         27.71         23.32         0.81 o
  -1   3   1       1211.23       1247.57        25.25 o
   0   3   1        184.17        158.26         5.21 o
   1   3   1       1268.32       1325.03        23.49 o
   2   3   1        695.01        707.66        13.36 o
   3   3   1        362.09        369.49         8.52 o
   4   3   1        115.47        114.31         3.65 o
   5   3   1        274.92        272.74         9.95 o
  -5   4   1         30.21         32.80         2.89 o
  -4   4   1        277.83        254.83         6.39 o
  -3   4   1         88.85         90.34         2.35 o
  -2   4   1        807.15        780.97        11.46 o
  -1   4   1         25.08         27.22         2.96 o
   1   4   1        249.35        236.05         9.72 o
   2   4   1        177.78        166.43        10.23 o
   3   4   1        307.53        299.07         6.46 o
   4   4   1        189.44        183.85         7.00 o
   5   4   1        138.42        119.38         6.38 o
  -4   5   1         76.93         85.12         6.61 o
  -3   5   1        178.68        185.08         4.88 o
  -2   5   1        103.05         94.11         3.03 o
  -1   5   1        419.53        447.26        13.22 o
   2   5   1        268.89        255.79         7.31 o
   3   5   1         80.08         74.74         3.81 o
   4   5   1        126.52        121.48         5.60 o
  -3   6   1         53.47         59.03         5.68 o
  -2   6   1        159.41        166.04         7.70 o
   3   6   1        150.54        144.65         5.13 o
   0  -7   2         91.97         94.52         3.23 o
  -3  -6   2         92.22         88.71         4.17 o
  -2  -6   2         66.19         72.55         3.46 o
  -1  -6   2        194.60        200.84         4.14 o
   0  -6   2        168.30        164.60         5.23 o
   1  -6   2        183.28        179.25         2.78 o
   2  -6   2         75.31         79.56         6.07 o
   3  -6   2         54.16         46.43         4.90 o
  -4  -5   2        234.50        225.88         6.13 o
  -3  -5   2        139.86        135.84         4.38 o
  -2  -5   2        125.54        130.87         3.67 o
  -1  -5   2        212.56        205.93         3.85 o
   0  -5   2        195.27        200.41         2.39 o
   1  -5   2        244.30        245.86         2.94 o
   2  -5   2         75.89         79.87         2.96 o
   3  -5   2        214.43        220.36         5.44 o
   4  -5   2        112.32        112.23         4.35 o
  -5  -4   2         75.87         82.60         4.08 o
  -4  -4   2        198.45        197.74         5.25 o
  -3  -4   2         52.19         52.57         2.14 o
  -2  -4   2        404.01        411.78         4.82 o
  -1  -4   2        332.30        328.51         4.00 o
   0  -4   2        458.93        443.04         4.35 o
   1  -4   2        117.59        111.24         1.80 o
   2  -4   2        148.78        157.49         2.99 o
   3  -4   2        203.74        200.92         4.78 o
   4  -4   2         61.13         64.27         6.61 o
   5  -4   2         56.74         62.00         3.38 o
  -5  -3   2        215.07        210.00         4.57 o
  -4  -3   2        101.99        103.62         2.87 o
  -3  -3   2        198.07        194.10         3.07 o
  -2  -3   2        413.34        409.75         4.34 o
  -1  -3   2        499.44        474.08         5.02 o
   0  -3   2       1043.48       1143.28        10.79 o
   1  -3   2        358.55        348.21         4.36 o
   2  -3   2        710.22        707.71         8.03 o
   3  -3   2        472.21        464.40         7.26 o
   4  -3   2        106.88        106.37         2.96 o
   5  -3   2         93.32         96.19         4.00 o
  -6  -2   2         74.87         77.69         3.16 o
  -5  -2   2        229.37        218.92         5.26 o
  -4  -2   2        185.58        181.49         3.65 o
  -3  -2   2        406.44        412.63         4.83 o
  -2  -2   2        724.69        718.54         8.52 o
  -1  -2   2        874.44        926.70         9.14 o
   0  -2   2        328.08        308.94         2.90 o
   1  -2   2        194.60        154.93         1.92 o
   2  -2   2        941.36        970.31        11.85 o
   3  -2   2         73.21         68.23         1.67 o
   4  -2   2        294.70        292.77         5.14 o
   5  -2   2        163.00        164.74         3.94 o
   6  -2   2         59.50         75.90         5.29 o
  -6  -1   2        111.58        107.01         4.74 o
  -5  -1   2        149.96        154.21         4.37 o
  -4  -1   2        149.58        149.24         3.10 o
  -3  -1   2        579.97        575.02         5.96 o
  -2  -1   2       1077.81       1157.22        11.31 o
  -1  -1   2        866.11        892.20         8.08 o
   0  -1   2        819.25        816.57         7.37 o
   1  -1   2       2503.11       2704.42        33.18 o
   2  -1   2        351.96        346.13         4.07 o
   3  -1   2        339.58        334.67         4.94 o
   4  -1   2        156.11        155.25         3.56 o
   5  -1   2         72.08         70.68         2.58 o
   6  -1   2         82.41         87.73         3.56 o
  -6   0   2         79.79         75.93         3.94 o
  -5   0   2         89.97         88.32         2.48 o
  -4   0   2        110.84        105.69         2.41 o
  -3   0   2        470.95        478.79         5.00 o
  -2   0   2        131.25        125.42         1.52 o
  -1   0   2        416.68        388.70         3.87 o
   1   0   2       1106.86       1235.58        12.76 o
   2   0   2        982.14       1024.30        11.27 o
   3   0   2        379.04        361.76         5.79 o
   4   0   2        357.40        357.05         5.81 o
   5   0   2        118.67        111.74         4.18 o
   6   0   2        103.64        101.45         4.49 o
  -6   1   2        116.08        113.48         4.60 o
  -5   1   2        158.28        157.24         5.37 o
  -4   1   2        408.85        398.25         8.04 o
  -3   1   2        482.76        489.29         9.96 o
  -2   1   2        860.96        892.79        10.98 o
  -1   1   2       1879.04       1952.15        26.39 o
   0   1   2        463.04        476.59         5.73 o
   1   1   2       3538.40       3800.10        41.16 o
   2   1   2        488.03        455.09         5.60 o
   3   1   2        486.55        487.91         6.41 o
   4   1   2        210.41        212.77         3.82 o
   5   1   2        287.14        281.23         5.00 o
   6   1   2        136.51        143.41         7.85 o
  -5   2   2         38.43         42.23         4.20 o
  -4   2   2        238.25        242.46         8.75 o
  -3   2   2        287.56        294.43         6.58 o
  -2   2   2        685.08        702.67         7.82 o
  -1   2   2        421.41        399.48         4.86 o
   0   2   2       1081.61       1180.89        19.29 o
   1   2   2        934.72        931.67        13.55 o
   2   2   2        549.86        576.42        11.29 o
   3   2   2        273.25        250.78         5.55 o
   4   2   2        173.41        168.50         3.64 o
   5   2   2         98.64        105.07         5.99 o
   6   2   2         65.20         76.37         5.99 o
  -5   3   2        108.94        104.39         4.37 o
  -4   3   2        215.19        207.52         6.34 o
  -3   3   2        164.85        168.15         2.87 o
  -2   3   2        280.41        264.13         3.77 o
  -1   3   2        355.89        370.14         4.87 o
   1   3   2        937.88        967.23        15.32 o
   2   3   2        220.89        198.08         6.07 o
   3   3   2        297.28        290.55         8.90 o
   4   3   2        236.23        223.64         5.61 o
   5   3   2        312.66        300.82        10.65 o
  -5   4   2         86.46         81.30         4.20 o
  -4   4   2        157.79        155.98         4.78 o
  -3   4   2        173.01        166.03         3.38 o
  -2   4   2        379.01        373.61         5.91 o
  -1   4   2         75.79         68.91         3.81 o
   1   4   2         80.54         68.55         2.99 o
   2   4   2        274.56        272.59         4.28 o
   3   4   2        177.74        169.02         4.63 o
   4   4   2        244.22        240.70         8.40 o
   5   4   2         92.42         86.40         5.91 o
  -4   5   2         32.51         37.05         2.62 o
  -3   5   2        205.42        205.18        11.43 o
  -2   5   2         68.56         64.84         4.24 o
  -1   5   2        647.41        630.10        17.27 o
   2   5   2        263.67        265.82         7.70 o
   3   5   2        198.40        185.10         6.38 o
   4   5   2        188.54        168.53         6.77 o
  -3   6   2         36.74         40.52         4.82 o
  -2   6   2        164.66        168.30         8.01 o
   3   6   2        146.59        133.07         4.90 o
  -3  -6   3         85.17         89.06         4.27 o
  -2  -6   3         72.63         82.44         8.13 o
  -1  -6   3        284.03        263.59         4.96 o
   0  -6   3         94.82        103.15         3.02 o
   1  -6   3        107.33        109.86         3.85 o
   2  -6   3         85.90         85.31         6.22 o
  -4  -5   3        121.01        122.69        14.12 o
  -3  -5   3         19.66         29.47         3.03 o
  -2  -5   3        416.31        393.87         5.41 o
  -1  -5   3         69.66         70.86         1.70 o
   0  -5   3        170.08        175.27         2.12 o
   1  -5   3        126.37        131.47         2.72 o
   2  -5   3        164.25        172.03         4.27 o
   3  -5   3        132.09        135.82         4.14 o
   4  -5   3         53.14         62.29         3.26 o
  -5  -4   3         71.98         74.83         9.53 o
  -4  -4   3         61.68         63.35         3.18 o
  -3  -4   3        433.03        417.39         8.58 o
  -2  -4   3        337.55        338.76         4.09 o
  -1  -4   3        371.02        382.54         4.62 o
   0  -4   3        407.05        389.42         4.84 o
   1  -4   3        198.00        194.60         2.19 o
   2  -4   3        325.01        310.56         5.03 o
   3  -4   3        131.95        125.66         3.68 o
   4  -4   3         58.86         65.12         3.24 o
  -5  -3   3        125.42        134.49         4.72 o
  -4  -3   3        172.20        173.04         3.76 o
  -3  -3   3        236.79        230.85         3.48 o
  -2  -3   3        270.18        265.21         2.74 o
  -1  -3   3        395.15        393.77         3.85 o
   0  -3   3        358.51        341.26         3.28 o
   1  -3   3        476.02        470.79         4.73 o
   2  -3   3        567.24        566.69         7.34 o
   3  -3   3        141.92        137.89         2.97 o
   4  -3   3        262.50        258.74         4.83 o
   5  -3   3         51.27         61.73         4.86 o
  -6  -2   3         97.58         95.99         4.81 o
  -5  -2   3        115.41        122.96         3.33 o
  -4  -2   3        280.94        280.73         4.98 o
  -3  -2   3        756.56        777.25         8.55 o
  -2  -2   3        519.11        547.33         5.59 o
  -1  -2   3        659.85        626.60         5.77 o
   0  -2   3        207.34        177.76         1.77 o
   1  -2   3        358.56        358.91         4.63 o
   2  -2   3        213.66        198.62         2.60 o
   3  -2   3        252.11        232.19         4.72 o
   4  -2   3        181.14        185.98         3.78 o
   5  -2   3        122.08        122.00         3.40 o
  -6  -1   3         48.68         47.21         3.29 o
  -5  -1   3         52.34         53.38         2.22 o
  -4  -1   3        114.36        113.20         2.65 o
  -3  -1   3        250.25        247.71         3.38 o
  -2  -1   3        286.36        258.24         2.81 o
  -1  -1   3       1122.38       1189.84        10.71 o
   0  -1   3        809.03        820.41         8.16 o
   1  -1   3       1700.19       1768.59        18.72 o
   2  -1   3        714.20        715.81         8.67 o
   3  -1   3        206.34        197.25         2.97 o
   4  -1   3        195.46        191.25         3.72 o
   5  -1   3         64.61         63.45         2.50 o
   6  -1   3        103.83        101.43         3.32 o
  -6   0   3        134.74        129.14         4.93 o
  -5   0   3        134.98        138.20         3.10 o
  -4   0   3        502.73        508.54         9.19 o
  -3   0   3        429.43        412.48         5.74 o
  -2   0   3        481.36        484.54         5.50 o
  -1   0   3        444.75        419.89         4.63 o
   0   0   3        697.10        693.90         9.37 o
   1   0   3       3250.64       3451.27        37.32 o
   2   0   3        448.60        422.88         4.36 o
   3   0   3        750.63        785.47         8.28 o
   4   0   3        369.19        354.80         5.78 o
   5   0   3        270.23        266.72         4.98 o
   6   0   3         38.08         42.93         3.22 o
  -6   1   3         46.30         48.30         3.17 o
  -5   1   3         90.76         95.97         3.66 o
  -4   1   3        335.11        332.10         6.94 o
  -3   1   3        404.53        416.18         9.64 o
  -2   1   3        929.51       1011.45        10.96 o
  -1   1   3        957.06       1026.99        11.02 o
   0   1   3       2836.46       3047.32        51.14 o
   1   1   3       1052.68       1162.26        14.46 o
   2   1   3        153.10        152.44         2.58 o
   3   1   3        335.61        314.89         7.72 o
   4   1   3        178.38        168.19         8.55 o
   5   1   3        190.84        187.66         6.57 o
   6   1   3         78.25         80.49         6.53 o
  -5   2   3        138.86        134.85         6.45 o
  -4   2   3        165.88        166.30         3.49 o
  -3   2   3        197.04        194.50         5.48 o
  -2   2   3        207.38        185.96         2.79 o
  -1   2   3        672.50        704.71         8.83 o
   0   2   3       1497.69       1593.00        26.56 o
   1   2   3        331.19        316.51         6.02 o
   2   2   3        888.47        905.12        11.19 o
   3   2   3        325.46        341.62         5.52 o
   4   2   3        212.49        206.62         4.38 o
   5   2   3         97.77         91.15         5.37 o
   6   2   3         18.03         26.75         4.51 o
  -5   3   3        126.07        121.57         6.65 o
  -4   3   3        152.79        154.37         4.53 o
  -3   3   3        226.88        230.77         4.26 o
  -2   3   3        376.23        372.58         5.83 o
  -1   3   3        395.54        395.42         8.68 o
   0   3   3        318.12        307.97         5.79 o
   1   3   3        283.17        246.88         3.77 o
   2   3   3        258.39        250.41         4.24 o
   3   3   3        386.89        385.20        11.35 o
   4   3   3        377.41        368.50         8.17 o
   5   3   3        149.34        143.25         6.61 o
  -5   4   3         93.49         90.64         4.44 o
  -4   4   3         76.94         74.46         4.55 o
  -3   4   3        254.68        240.86         5.68 o
  -2   4   3        265.13        265.82         4.51 o
  -1   4   3        421.14        411.69         7.14 o
   1   4   3        208.77        191.86         5.52 o
   2   4   3        497.49        492.02         7.33 o
   3   4   3        197.32        185.64         4.54 o
   4   4   3        142.74        144.97         6.14 o
   5   4   3         33.28         28.46         3.81 o
  -4   5   3         72.99         75.91         6.22 o
  -3   5   3        123.15        117.73         3.70 o
  -2   5   3         80.55         77.16         4.28 o
  -1   5   3        381.32        377.97        11.43 o
   2   5   3        239.84        225.46         6.77 o
   3   5   3        230.39        217.68         7.23 o
   4   5   3        100.08         92.24         5.06 o
  -3   6   3         45.39         60.19         5.52 o
  -2   6   3        176.36        176.23         7.70 o
   3   6   3        108.41        106.86         4.43 o
  -3  -6   4        165.08        158.41         5.19 o
  -2  -6   4         75.59         71.11         3.54 o
  -1  -6   4        124.81        134.19         6.46 o
   0  -6   4         72.64         84.60         2.83 o
   1  -6   4         83.12         80.96         5.37 o
   2  -6   4        143.83        139.13         6.84 o
  -4  -5   4         98.68         97.96         4.43 o
  -3  -5   4        125.77        124.97         4.48 o
  -2  -5   4        275.96        277.27         4.88 o
  -1  -5   4         95.29         99.04         1.93 o
   0  -5   4        232.26        219.13         3.05 o
   1  -5   4        154.09        154.96         2.97 o
   2  -5   4        118.46        117.63         3.89 o
   3  -5   4         55.12         52.70         2.73 o
   4  -5   4         80.14         93.38         4.10 o
  -5  -4   4        100.54        104.76         4.63 o
  -4  -4   4         83.64         85.30         3.89 o
  -3  -4   4        509.00        490.06         7.88 o
  -2  -4   4        108.14        115.80         1.66 o
  -1  -4   4        387.20        376.52         3.98 o
   0  -4   4        307.26        295.52         2.82 o
   1  -4   4        321.42        331.54         4.41 o
   2  -4   4        368.42        361.52         5.74 o
   3  -4   4        199.09        198.08         4.78 o
   4  -4   4        119.66        132.25         4.86 o
  -5  -3   4         62.44         66.36         2.90 o
  -4  -3   4        253.75        251.35         4.85 o
  -3  -3   4        126.14        136.23         2.45 o
  -2  -3   4        227.35        214.06         2.47 o
  -1  -3   4        248.97        233.20         2.38 o
   0  -3   4        134.36        123.00         1.36 o
   1  -3   4        491.84        481.19         6.17 o
   2  -3   4        159.36        150.39         2.83 o
   3  -3   4        133.36        132.18         2.92 o
   4  -3   4        197.94        201.59         4.16 o
   5  -3   4         71.63         73.87         4.36 o
  -6  -2   4         44.00         47.88         4.32 o
  -5  -2   4        128.65        122.03         3.39 o
  -4  -2   4        215.44        224.96         4.29 o
  -3  -2   4        549.77        558.60         6.92 o
  -2  -2   4        290.73        261.18         2.68 o
  -1  -2   4        613.53        625.91         5.43 o
   0  -2   4        971.22        985.18         8.93 o
   1  -2   4        835.84        851.36        10.54 o
   2  -2   4        176.77        167.08         2.29 o
   3  -2   4        364.14        355.11         5.69 o
   4  -2   4        117.37        118.18         3.31 o
   5  -2   4        103.60         99.61         3.08 o
  -6  -1   4         80.23         75.88         4.28 o
  -5  -1   4         41.55         44.20         2.02 o
  -4  -1   4        289.98        291.95         5.03 o
  -3  -1   4        100.98         89.70         2.14 o
  -2  -1   4        415.31        411.96         4.29 o
  -1  -1   4       1119.26       1185.40        10.70 o
   0  -1   4       1463.82       1516.00        16.80 o
   1  -1   4        757.73        742.64         9.22 o
   2  -1   4        577.23        563.99         6.85 o
   3  -1   4        448.31        445.89         5.69 o
   4  -1   4        239.18        224.12         4.14 o
   5  -1   4        115.05        116.11         3.16 o
   6  -1   4         25.17         28.55         2.14 o
  -6   0   4         98.18         95.46         7.62 o
  -5   0   4        296.03        282.99         6.72 o
  -4   0   4        447.05        453.54         7.02 o
  -3   0   4        260.58        269.41         3.06 o
  -2   0   4        977.47       1031.06        12.50 o
  -1   0   4        681.61        668.82         7.29 o
   0   0   4       1422.28       1430.75        17.68 o
   1   0   4        526.32        539.92         7.53 o
   2   0   4        606.06        588.67         8.27 o
   3   0   4        651.83        665.21        12.00 o
   4   0   4        199.96        202.91         3.81 o
   5   0   4        226.77        226.34         6.24 o
   6   0   4         63.64         78.08         6.07 o
  -6   1   4         11.75         14.83         2.31 o
  -5   1   4        121.99        119.02         3.98 o
  -4   1   4        161.02        160.86         4.09 o
  -3   1   4        291.92        294.12         5.06 o
  -2   1   4        818.97        861.40         9.41 o
  -1   1   4        871.56        888.47         9.59 o
   0   1   4        600.77        632.53         6.90 o
   1   1   4        129.59        114.01         2.12 o
   2   1   4        327.35        321.46         3.81 o
   3   1   4        125.96        109.98         2.38 o
   4   1   4        261.23        255.63         5.56 o
   5   1   4         27.59         31.61         2.29 o
   6   1   4         98.94        111.68         7.23 o
  -5   2   4        156.20        159.17         4.78 o
  -4   2   4        105.15        103.74         3.06 o
  -3   2   4        220.50        219.09         4.77 o
  -2   2   4        375.40        365.29         4.34 o
  -1   2   4        450.21        469.51         6.05 o
   0   2   4       1654.58       1743.79        21.01 o
   1   2   4        599.33        581.61         9.91 o
   2   2   4        921.23        962.42        11.89 o
   3   2   4        803.55        823.32        19.38 o
   4   2   4        163.83        159.11         5.95 o
   5   2   4        196.19        184.63         7.93 o
   6   2   4         77.07         74.74         6.53 o
  -5   3   4        131.13        133.49         4.98 o
  -4   3   4        131.43        130.41         4.09 o
  -3   3   4        429.90        434.53         7.21 o
  -2   3   4        232.71        238.36         3.53 o
  -1   3   4        880.87        909.64        13.02 o
   1   3   4        230.49        213.55         2.97 o
   2   3   4        535.20        533.57         9.62 o
   3   3   4        220.15        229.39         8.59 o
   4   3   4        262.92        259.37         8.94 o
   5   3   4         73.50         79.95         5.60 o
  -5   4   4         30.48         38.00         7.43 o
  -4   4   4         88.28         80.46         3.56 o
  -3   4   4        172.12        173.02         4.50 o
  -2   4   4        276.23        281.56         4.12 o
  -1   4   4        497.98        509.84         9.71 o
   0   4   4        373.16        377.17         7.04 o
   1   4   4        512.90        511.76         7.55 o
   2   4   4        446.59        442.17         8.48 o
   3   4   4        182.16        181.93         4.64 o
   4   4   4         56.16         55.92         4.28 o
   5   4   4        116.14        119.30         6.53 o
  -4   5   4        110.65        112.62         4.28 o
  -3   5   4         73.03         81.33         3.22 o
  -2   5   4        162.28        157.91         3.98 o
  -1   5   4        156.23        168.61         6.69 o
   2   5   4        126.50        123.58         4.43 o
   3   5   4        147.96        137.81         5.37 o
   4   5   4        157.46        149.63         6.45 o
  -3   6   4        106.05        106.47         6.53 o
  -2   6   4        241.37        241.95         9.33 o
   3   6   4        134.34        125.68         4.98 o
  -3  -6   5        146.22        148.42         5.26 o
  -2  -6   5         12.50         14.63         2.34 o
  -1  -6   5        190.99        192.22         4.20 o
   0  -6   5         26.20         32.98         2.71 o
   1  -6   5        126.83        138.28         6.61 o
   2  -6   5         88.38        103.67         6.61 o
  -4  -5   5         93.10         99.99         4.55 o
  -3  -5   5        140.85        135.88         4.57 o
  -2  -5   5        321.86        310.34         5.40 o
  -1  -5   5         88.77         88.59         2.58 o
   0  -5   5        379.09        356.83         4.57 o
   1  -5   5        138.24        140.44         5.02 o
   2  -5   5         81.95         80.99         2.78 o
   3  -5   5         51.59         54.99         2.79 o
  -5  -4   5         59.26         67.66        11.51 o
  -4  -4   5         98.81        108.32         4.16 o
  -3  -4   5        269.37        263.49         4.91 o
  -2  -4   5          0.65         -0.16         0.51 o
  -1  -4   5        478.49        471.70         4.19 o
   0  -4   5        160.65        163.55         2.13 o
   1  -4   5        305.27        306.28         4.14 o
   2  -4   5        186.89        186.18         3.41 o
   3  -4   5        260.37        251.54         5.51 o
   4  -4   5         80.83         86.83         3.85 o
  -5  -3   5         84.05         87.08         3.17 o
  -4  -3   5        304.10        303.43         5.58 o
  -3  -3   5         84.32         80.83         2.11 o
  -2  -3   5        681.61        689.71         6.95 o
  -1  -3   5        278.91        271.50         2.74 o
   0  -3   5        337.93        329.61         3.82 o
   1  -3   5        236.48        235.00         3.27 o
   2  -3   5        125.83        118.45         2.45 o
   3  -3   5        392.28        373.24         4.93 o
   4  -3   5        183.54        171.10         3.75 o
   5  -3   5         94.86         91.67         3.96 o
  -5  -2   5        109.08        109.89         3.34 o
  -4  -2   5        142.39        138.03         3.21 o
  -3  -2   5        246.18        244.71         3.57 o
  -2  -2   5        334.01        329.48         3.30 o
  -1  -2   5       1094.57       1124.48        10.22 o
   0  -2   5        781.01        807.68         8.15 o
   1  -2   5        713.34        705.21         8.82 o
   2  -2   5        424.32        418.06         4.39 o
   3  -2   5        316.11        310.06         4.21 o
   4  -2   5         65.05         69.14         2.37 o
   5  -2   5         64.49         72.35         2.89 o
  -6  -1   5         86.02         87.27         4.37 o
  -5  -1   5        158.02        156.36         5.77 o
  -4  -1   5        284.43        286.48         6.48 o
  -3  -1   5        135.37        127.33         2.90 o
  -2  -1   5       1377.41       1494.35        18.06 o
  -1  -1   5        101.81         94.36         1.21 o
   0  -1   5        589.10        558.09         6.29 o
   1  -1   5        453.38        451.17        10.51 o
   2  -1   5        571.60        576.79         5.87 o
   3  -1   5        450.07        465.38         7.67 o
   4  -1   5        267.25        260.74         4.70 o
   5  -1   5        131.70        133.80         3.49 o
   6  -1   5         52.21         56.98         3.28 o
  -6   0   5         35.47         37.90         6.49 o
  -5   0   5        231.94        230.29        12.68 o
  -4   0   5         64.74         63.46         3.34 o
  -3   0   5        547.95        574.13         7.59 o
  -2   0   5        368.94        364.66         5.27 o
  -1   0   5        527.60        508.57         6.32 o
   0   0   5        695.94        703.01         8.89 o
   1   0   5        230.98        217.20         3.23 o
   2   0   5        249.88        226.98         2.84 o
   3   0   5        269.53        259.57         4.71 o
   4   0   5        155.12        147.17         3.14 o
   5   0   5         67.94         63.98         2.97 o
   6   0   5        218.31        198.86         9.18 o
  -6   1   5         69.65         73.18         6.14 o
  -5   1   5        102.22        101.61         5.06 o
  -4   1   5        126.87        120.02         3.47 o
  -3   1   5        408.50        414.85         5.66 o
  -2   1   5        606.84        626.99         6.98 o
  -1   1   5        844.53        862.48        10.66 o
   0   1   5       1094.09       1118.26        12.00 o
   1   1   5        387.99        364.07         4.83 o
   2   1   5       2012.17       2211.90        27.79 o
   3   1   5        363.98        346.82         6.04 o
   4   1   5        102.65         96.82         2.95 o
   5   1   5        220.78        209.52         6.30 o
   6   1   5         35.95         37.56         4.90 o
  -5   2   5         88.86         93.50         4.71 o
  -4   2   5        130.70        140.79         3.69 o
  -3   2   5        326.64        325.88         5.36 o
  -2   2   5        306.71        295.35         6.17 o
  -1   2   5        893.04        944.65        17.38 o
   0   2   5         19.89         12.30         0.55 o
   1   2   5       1484.58       1629.86        30.49 o
   2   2   5        584.75        589.62         9.36 o
   3   2   5        181.23        186.74         3.42 o
   4   2   5        437.61        422.61         8.34 o
   5   2   5        140.17        141.39         6.61 o
   6   2   5        106.33        110.59         7.47 o
  -5   3   5         57.19         64.37         3.71 o
  -4   3   5        221.23        218.77         5.63 o
  -3   3   5        320.32        313.07         6.71 o
  -2   3   5        445.14        464.28         6.25 o
  -1   3   5        269.78        263.84         3.74 o
   1   3   5        702.94        698.49         8.76 o
   2   3   5        337.23        339.50         6.96 o
   3   3   5        188.00        182.96         7.08 o
   4   3   5        170.87        169.46         6.84 o
   5   3   5         95.69         90.14         5.91 o
  -4   4   5        121.77        121.52         4.24 o
  -3   4   5         71.11         80.11         3.17 o
  -2   4   5        299.42        309.08         5.18 o
  -1   4   5        204.11        196.37         5.00 o
   0   4   5        315.95        300.81         5.83 o
   1   4   5        817.75        836.95        20.18 o
   2   4   5         88.80         85.86         2.03 o
   3   4   5        349.87        310.70         9.64 o
   4   4   5        146.92        156.55         6.61 o
   5   4   5        112.75        117.82         6.61 o
  -4   5   5         75.63         78.00         3.77 o
  -3   5   5        166.82        167.86         4.63 o
  -2   5   5        112.99        113.06         3.97 o
  -1   5   5         75.87         75.46         1.68 o
   1   5   5         70.81         74.82         2.72 o
   2   5   5        245.04        214.80         6.77 o
   3   5   5        221.70        221.41         7.47 o
   4   5   5        130.61        125.06         5.91 o
  -3   6   5         61.16         68.05         5.52 o
  -2   6   5         99.74         87.41         5.99 o
   3   6   5        105.33        109.97         4.74 o
  -2  -6   6         23.16         22.62         2.72 o
  -1  -6   6        193.17        198.73         4.41 o
   0  -6   6         63.45         66.05         2.74 o
   1  -6   6         86.08         87.96         5.76 o
   2  -6   6         59.06         60.12         5.13 o
  -4  -5   6         74.75         68.00         4.94 o
  -3  -5   6         42.27         47.84         7.27 o
  -2  -5   6        277.79        281.68         5.16 o
  -1  -5   6        118.86        116.37         3.07 o
   0  -5   6        220.95        232.24         7.85 o
   1  -5   6        120.40        127.16         5.91 o
   2  -5   6         81.56         86.79         5.60 o
   3  -5   6         96.93         99.86         6.53 o
  -5  -4   6         37.95         40.82         3.27 o
  -4  -4   6         83.12         90.18         3.98 o
  -3  -4   6        117.00        121.51         3.16 o
  -2  -4   6         52.39         53.73         1.11 o
  -1  -4   6        453.39        455.13         5.37 o
   0  -4   6         81.79         82.57         1.67 o
   1  -4   6        261.31        253.68         4.08 o
   2  -4   6        175.24        167.64         3.20 o
   3  -4   6        191.54        182.52         5.60 o
   4  -4   6         24.40         25.10         2.27 o
  -5  -3   6        134.35        131.52         3.81 o
  -4  -3   6        247.64        249.24         5.34 o
  -3  -3   6        129.44        135.35         2.44 o
  -2  -3   6       1272.39       1278.51        12.52 o
  -1  -3   6        146.77        141.52         2.02 o
   0  -3   6        560.42        563.49         7.37 o
   1  -3   6        213.24        208.59         2.99 o
   2  -3   6        228.12        221.72         3.80 o
   3  -3   6        224.64        225.19         3.28 o
   4  -3   6        272.93        273.66         5.12 o
   5  -3   6         35.19         33.66         2.68 o
  -5  -2   6         94.35         93.50         3.15 o
  -4  -2   6         64.01         70.99         2.76 o
  -3  -2   6        367.96        366.90         4.97 o
  -2  -2   6        106.76        107.73         1.50 o
  -1  -2   6        897.46        961.08         9.72 o
   0  -2   6        365.46        350.34         4.17 o
   1  -2   6        330.63        317.20         4.25 o
   2  -2   6        488.77        486.83         7.30 o
   3  -2   6        395.09        393.82         5.16 o
   4  -2   6         52.24         50.94         2.10 o
   5  -2   6        189.36        192.67         4.89 o
  -6  -1   6         62.17         61.82        10.54 o
  -5  -1   6        216.36        221.26         5.90 o
  -4  -1   6        253.65        246.63         4.45 o
  -3  -1   6        190.44        182.10         4.95 o
  -2  -1   6       1124.54       1245.87        12.23 o
   0  -1   6        382.59        387.17         4.53 o
   1  -1   6        675.43        694.89        17.71 o
   2  -1   6        614.96        625.55         7.17 o
   3  -1   6        494.45        489.01         6.21 o
   4  -1   6        508.89        513.73         8.10 o
   5  -1   6         83.51         85.39         2.94 o
   6  -1   6        117.17        116.64         9.95 o
  -6   0   6         63.21         68.95        11.67 o
  -5   0   6         45.64         42.98         2.60 o
  -4   0   6         97.89         94.91         6.26 o
  -3   0   6       1040.83       1062.57        15.26 o
  -2   0   6        165.20        160.63         2.15 o
  -1   0   6       1474.28       1521.63        18.85 o
   0   0   6        720.62        722.40         9.16 o
   1   0   6        689.48        702.47         9.05 o
   2   0   6       1002.00       1076.90        29.17 o
   3   0   6        231.93        246.49         4.09 o
   4   0   6        245.15        249.55         5.69 o
   5   0   6        246.00        234.70         5.90 o
   6   0   6         49.05         48.61         5.21 o
  -5   1   6         51.39         53.26         5.17 o
  -4   1   6        497.41        484.75        12.52 o
  -3   1   6        209.80        214.12         3.88 o
  -2   1   6        372.61        383.51         5.14 o
  -1   1   6        361.75        358.97         4.72 o
   0   1   6        658.92        643.30         9.75 o
   1   1   6       4322.51       4762.91        59.49 o
   2   1   6        456.55        483.15         9.82 o
   3   1   6        456.14        457.89         7.43 o
   4   1   6        573.24        555.75        16.25 o
   5   1   6         45.52         50.88         4.39 o
   6   1   6         51.75         51.80         5.37 o
  -5   2   6         80.11         80.65         5.99 o
  -4   2   6        279.52        266.49         5.72 o
  -3   2   6        323.48        314.28         5.22 o
  -2   2   6        178.32        178.24         2.81 o
  -1   2   6        331.65        321.85         5.95 o
   0   2   6        755.93        785.17         9.72 o
   1   2   6         99.77         92.17         1.92 o
   2   2   6         85.65         76.33         1.59 o
   3   2   6        264.21        259.59         4.54 o
   4   2   6        371.25        357.55         9.10 o
   5   2   6        138.33        149.32         7.31 o
  -5   3   6         87.65         90.92         6.88 o
  -4   3   6        185.67        190.74         5.17 o
  -3   3   6         87.34         89.52         2.54 o
  -2   3   6        402.74        407.20         5.61 o
  -1   3   6        494.57        492.53         6.51 o
   0   3   6        905.70        946.98        13.67 o
   1   3   6        659.98        655.93         8.29 o
   2   3   6        238.50        230.33         6.11 o
   3   3   6        618.69        620.68        12.37 o
   4   3   6         70.33         69.53         4.74 o
   5   3   6        114.32        106.24         5.99 o
  -4   4   6         79.59         86.37         3.73 o
  -3   4   6        134.14        137.71         4.03 o
  -2   4   6        128.96        124.72         3.08 o
  -1   4   6        370.64        372.54         8.94 o
   0   4   6        338.38        334.10         9.33 o
   1   4   6         47.76         39.75         1.41 o
   2   4   6        707.20        720.22        25.28 o
   3   4   6        179.37        176.70         6.53 o
   4   4   6        184.73        177.94         7.15 o
   5   4   6        137.73        128.56         6.92 o
  -4   5   6         78.00         72.81         3.77 o
  -3   5   6         68.71         69.70         3.17 o
  -2   5   6        291.67        282.72         6.23 o
   0   5   6        179.29        175.97         3.52 o
   1   5   6        330.58        332.15         7.89 o
   2   5   6        122.36        121.71         4.74 o
   3   5   6        156.08        151.34         5.91 o
   4   5   6        107.64        108.18         5.76 o
  -2   6   6         56.28         66.73         5.37 o
   2   6   6        246.32        241.01         7.15 o
   3   6   6         60.61         59.57         3.89 o
  -2  -6   7         94.56         85.60         6.65 o
  -1  -6   7         89.63         86.88         3.10 o
   0  -6   7        133.49        132.13         4.67 o
   1  -6   7         26.45         30.10         3.89 o
  -3  -5   7         32.18         33.29         2.91 o
  -2  -5   7        198.07        205.54         7.08 o
  -1  -5   7        139.49        146.80         3.42 o
   0  -5   7         63.43         62.06         4.20 o
   1  -5   7        209.39        214.80         7.93 o
   2  -5   7         95.74        101.65         5.68 o
   3  -5   7         92.98         92.39         6.45 o
  -4  -4   7         73.15         76.57         3.79 o
  -3  -4   7        231.83        233.20         9.33 o
  -2  -4   7        236.44        248.88         3.83 o
  -1  -4   7        199.37        201.81         2.78 o
   0  -4   7        219.07        211.34         4.68 o
   1  -4   7        124.55        124.12         2.33 o
   2  -4   7        237.41        229.99         8.01 o
   3  -4   7         66.85         67.53         4.71 o
   4  -4   7         70.79         70.36         3.36 o
  -5  -3   7         80.81         79.73         3.28 o
  -4  -3   7        137.66        137.00         3.52 o
  -3  -3   7        125.09        127.08         2.40 o
  -2  -3   7        640.60        658.15         6.71 o
  -1  -3   7        140.62        143.24         2.33 o
   0  -3   7        283.62        278.42         4.74 o
   1  -3   7        491.55        502.69        12.21 o
   2  -3   7        125.18        119.65         2.49 o
   3  -3   7         77.62         81.84         2.37 o
   4  -3   7        127.07        131.19         3.92 o
   5  -3   7         17.47         15.92         2.20 o
  -5  -2   7         79.09         78.47         2.96 o
  -4  -2   7          7.79          6.77         1.38 o
  -3  -2   7        808.96        818.79        10.18 o
  -2  -2   7          2.20          2.67         0.47 o
  -1  -2   7        572.30        598.85         6.13 o
   0  -2   7        674.50        687.41         9.22 o
   1  -2   7        367.07        352.85         5.81 o
   2  -2   7        435.73        424.44         6.47 o
   3  -2   7        306.87        307.93         4.19 o
   4  -2   7         84.94         85.23         2.68 o
   5  -2   7        189.77        186.86         4.32 o
  -5  -1   7         65.79         66.89         3.47 o
  -4  -1   7        663.65        652.90        12.70 o
  -3  -1   7         87.43         83.87         2.68 o
  -2  -1   7        415.04        424.62         4.95 o
  -1  -1   7        630.02        668.82         6.80 o
   0  -1   7        765.11        835.07         9.83 o
   1  -1   7        651.54        650.58        12.87 o
   2  -1   7        386.87        393.22         6.46 o
   3  -1   7         87.69         77.54         1.91 o
   4  -1   7        632.58        619.04         9.53 o
   5  -1   7         11.63         12.77         2.11 o
  -6   0   7         38.95         37.24         3.00 o
  -5   0   7        135.28        133.73         4.45 o
  -4   0   7        253.78        246.47         5.68 o
  -3   0   7        899.91        917.38        20.80 o
  -2   0   7        157.74        166.67         2.28 o
  -1   0   7       3689.57       4208.97        48.84 o
   0   0   7        906.30        912.40        17.58 o
   1   0   7        587.33        617.71         8.49 o
   2   0   7        127.39        122.89         2.25 o
   3   0   7        962.10        984.74        16.83 o
   4   0   7         56.86         55.59         2.61 o
   5   0   7        145.21        144.17         4.37 o
   6   0   7         59.06         53.20         5.44 o
  -5   1   7         96.45        101.33         3.77 o
  -4   1   7        564.16        552.03        23.21 o
  -3   1   7        163.44        176.28         3.41 o
  -2   1   7       1030.39       1124.30        12.28 o
  -1   1   7        214.65        184.01         2.68 o
   0   1   7        206.35        185.95         2.24 o
   1   1   7        702.27        742.19         9.58 o
   2   1   7       1281.13       1425.03        26.85 o
   3   1   7        336.22        341.49         7.03 o
   4   1   7        386.63        384.31        12.29 o
   5   1   7         58.51         56.03         2.89 o
   6   1   7         56.72         71.00         6.14 o
  -5   2   7        229.70        254.86        10.11 o
  -4   2   7        111.17        113.02         4.28 o
  -3   2   7        839.47        836.60        12.63 o
  -2   2   7        351.04        340.45         6.33 o
  -1   2   7        380.26        377.87         6.21 o
   0   2   7        590.57        635.56         8.02 o
   1   2   7        471.66        532.77         9.58 o
   2   2   7        790.70        879.70        15.84 o
   3   2   7        770.79        772.39        11.97 o
   4   2   7         17.75         17.89         1.63 o
   5   2   7        297.13        282.46        10.34 o
  -5   3   7         41.99         40.72         3.05 o
  -4   3   7        202.44        192.81         5.33 o
  -3   3   7         27.17         30.08         1.60 o
  -2   3   7        478.59        484.89         7.77 o
  -1   3   7        536.95        565.23         7.45 o
   0   3   7        484.20        488.25         6.29 o
   1   3   7        535.34        554.36         8.44 o
   2   3   7        886.72        890.15        16.97 o
   3   3   7         48.51         45.14         2.44 o
   4   3   7        339.82        337.60        11.12 o
   5   3   7         63.10         67.04         5.76 o
  -4   4   7         43.27         45.28         5.48 o
  -3   4   7        328.78        323.61        10.03 o
  -2   4   7        166.56        176.11         3.56 o
  -1   4   7         72.19         70.60         2.89 o
   0   4   7        392.63        379.15         7.51 o
   1   4   7        194.63        191.46         4.08 o
   2   4   7        487.97        477.05        10.07 o
   3   4   7        423.73        409.00        12.44 o
   4   4   7         94.64         90.29         5.21 o
   5   4   7         72.70         83.06         6.07 o
  -4   5   7         70.07         67.32         3.54 o
  -3   5   7        110.04        114.12         3.86 o
  -2   5   7        128.46        138.04         6.07 o
  -1   5   7        363.37        349.50         9.80 o
   0   5   7        121.45        120.62         3.97 o
   1   5   7        242.83        235.10         7.08 o
   2   5   7        218.81        203.14         6.84 o
   3   5   7         34.52         40.44         3.27 o
   4   5   7        121.93        125.06         6.14 o
  -2   6   7         77.66         85.55         5.76 o
   2   6   7        181.16        181.28         5.99 o
   3   6   7        143.32        142.32         5.83 o
  -2  -6   8        146.26        151.09         5.28 o
  -1  -6   8         36.29         36.49         5.13 o
   0  -6   8        109.67        118.65         4.43 o
   1  -6   8        102.57        108.18         6.61 o
  -3  -5   8        109.22        123.46         4.56 o
  -2  -5   8         54.17         52.08         4.51 o
  -1  -5   8         80.96         85.28         2.82 o
   0  -5   8        100.29        109.42         5.44 o
   1  -5   8        223.11        221.73         8.32 o
   2  -5   8        102.29        106.78         6.30 o
   3  -5   8         53.10         52.88         4.74 o
  -4  -4   8         85.40         88.58         4.39 o
  -3  -4   8        221.71        220.49         5.66 o
  -2  -4   8        228.36        220.98         3.17 o
  -1  -4   8        114.82        117.35         3.01 o
   0  -4   8        495.45        498.61        10.77 o
   1  -4   8         77.97         74.56         2.73 o
   2  -4   8         44.68         45.56         1.92 o
   3  -4   8        136.50        132.39         6.30 o
   4  -4   8         67.25         74.88         3.54 o
  -5  -3   8         26.88         35.90         2.98 o
  -4  -3   8         86.36         88.41         3.68 o
  -3  -3   8        214.94        209.97         4.47 o
  -2  -3   8         14.49         14.30         0.89 o
  -1  -3   8        771.37        786.27        11.45 o
   0  -3   8        276.78        269.98         5.75 o
   1  -3   8        148.79        147.31         5.02 o
   2  -3   8        342.02        331.25         5.32 o
   3  -3   8         75.40         71.64         2.30 o
   4  -3   8         68.53         72.02         3.14 o
   5  -3   8         26.09         26.13         3.07 o
  -5  -2   8        116.85        115.89         4.45 o
  -4  -2   8        271.41        271.20         5.63 o
  -3  -2   8         80.48         79.82         1.85 o
  -2  -2   8        503.77        505.09         5.77 o
  -1  -2   8        553.65        560.13         6.79 o
   0  -2   8        281.68        289.94         3.62 o
   1  -2   8        381.98        367.38         6.13 o
   2  -2   8        364.26        361.27         7.51 o
   3  -2   8        333.23        336.58        11.16 o
   4  -2   8        209.25        211.03         4.28 o
   5  -2   8         75.53         71.71         3.90 o
  -5  -1   8        101.21        105.17         4.07 o
  -4  -1   8        292.39        275.94         6.34 o
  -3  -1   8        187.10        179.05         3.34 o
  -2  -1   8        631.94        649.72        11.81 o
  -1  -1   8        924.77       1004.61        10.06 o
   0  -1   8        320.94        350.96         4.25 o
   1  -1   8        516.68        510.13        19.02 o
   2  -1   8        179.07        166.94         7.39 o
   3  -1   8        143.06        133.78         3.79 o
   4  -1   8         64.99         67.23         3.05 o
   5  -1   8         74.79         73.34         3.65 o
  -5   0   8        179.98        168.24        11.24 o
  -4   0   8         44.46         41.58         2.37 o
  -3   0   8        282.08        284.69         6.18 o
  -2   0   8        734.76        784.89         9.60 o
  -1   0   8         87.97         73.83         1.38 o
   0   0   8        757.75        742.64        10.39 o
   1   0   8        644.23        655.24        14.32 o
   2   0   8        362.08        359.98         6.50 o
   3   0   8        456.61        447.93         9.68 o
   4   0   8        100.74        102.08         7.47 o
   5   0   8        115.36        118.01         4.24 o
  -5   1   8         13.55         15.69         1.95 o
  -4   1   8        216.58        210.56         7.62 o
  -3   1   8        137.97        138.07         3.42 o
  -2   1   8        386.53        401.39         5.42 o
  -1   1   8        253.82        257.55         3.17 o
   0   1   8        434.06        426.74         4.54 o
   1   1   8        222.96        205.02         3.81 o
   2   1   8        465.26        477.67         8.83 o
   3   1   8        192.27        188.50         4.52 o
   4   1   8        247.40        244.85         5.70 o
   5   1   8        158.47        149.41         4.50 o
  -5   2   8        183.76        194.04         8.48 o
  -4   2   8         48.09         47.97         3.58 o
  -3   2   8        607.08        634.46         9.78 o
  -2   2   8        381.37        377.13         5.41 o
  -1   2   8        513.36        532.37        10.64 o
   0   2   8        582.55        606.44         7.73 o
   1   2   8        641.22        670.55        11.47 o
   2   2   8        510.67        513.82        11.11 o
   3   2   8        485.97        496.79        10.05 o
   4   2   8         85.81         86.82         3.11 o
   5   2   8        110.51        116.27         6.77 o
  -5   3   8          7.13          8.33         2.40 o
  -4   3   8        200.13        198.94         7.39 o
  -3   3   8         39.60         42.12         1.89 o
  -2   3   8        300.24        304.36         5.95 o
  -1   3   8        280.27        282.41         4.12 o
   0   3   8        276.66        275.98         4.51 o
   1   3   8        256.79        258.20         4.40 o
   2   3   8        625.87        643.41        12.68 o
   3   3   8         27.00         26.62         3.34 o
   4   3   8        242.53        238.91         8.79 o
   5   3   8         63.18         60.04         5.13 o
  -4   4   8         12.51         14.91         2.45 o
  -3   4   8        387.01        374.56         8.00 o
  -2   4   8         79.75         74.74         2.77 o
  -1   4   8        204.28        213.64         3.92 o
   0   4   8        182.93        180.64         4.51 o
   1   4   8        457.48        446.03         7.06 o
   2   4   8        144.83        140.29         4.74 o
   3   4   8        295.93        300.43         9.80 o
   4   4   8         92.88         83.68         5.29 o
   5   4   8         70.40         70.38         5.99 o
  -3   5   8         48.70         54.81         2.90 o
  -2   5   8        165.73        169.46         9.29 o
  -1   5   8        235.44        232.54         7.08 o
   0   5   8        194.64        185.25         5.83 o
   1   5   8        245.97        239.85         7.47 o
   2   5   8        238.16        223.36         7.47 o
   3   5   8         49.33         47.91         4.04 o
   4   5   8        126.43        133.07         6.61 o
   2   6   8         52.84         57.08         3.42 o
   3   6   8        202.67        198.47         7.31 o
  -1  -6   9         86.81         98.46         6.30 o
   0  -6   9         98.38         98.45         4.36 o
  -3  -5   9         59.96         57.48         3.44 o
  -2  -5   9         42.37         54.49         3.34 o
  -1  -5   9        106.83        111.84         5.76 o
   0  -5   9        211.97        210.53         7.70 o
   1  -5   9         53.33         50.24         4.20 o
   2  -5   9        125.27        124.82         6.92 o
   3  -5   9         67.63         64.78         5.21 o
  -4  -4   9         85.80         85.36         4.36 o
  -3  -4   9         70.23         77.06         3.73 o
  -2  -4   9         93.15         97.74         2.80 o
  -1  -4   9        404.32        400.46         8.17 o
   0  -4   9         13.13         14.40         1.48 o
   1  -4   9        155.95        161.06         6.53 o
   2  -4   9        123.97        123.42         6.22 o
   3  -4   9         35.66         33.52         3.81 o
   4  -4   9         74.08         68.05         5.37 o
  -5  -3   9         67.71         57.63         4.90 o
  -4  -3   9         47.68         51.51         2.43 o
  -3  -3   9         62.18         66.30         2.49 o
  -2  -3   9        392.19        379.78         5.34 o
  -1  -3   9        443.54        464.40         7.13 o
   0  -3   9        326.96        319.01         6.71 o
   1  -3   9        394.60        393.23         8.14 o
   2  -3   9        155.80        151.71         5.21 o
   3  -3   9        178.46        171.35         4.78 o
   4  -3   9         45.03         48.68         4.51 o
  -5  -2   9         75.89         71.20         3.90 o
  -4  -2   9        153.78        150.75         4.56 o
  -3  -2   9        334.33        331.52         5.44 o
  -2  -2   9        357.02        354.86         3.92 o
  -1  -2   9        229.91        221.02         2.81 o
   0  -2   9        191.48        187.31         3.40 o
   1  -2   9        360.32        365.12         7.56 o
   2  -2   9        141.92        142.32         3.93 o
   3  -2   9        204.15        206.52         5.28 o
   4  -2   9        133.91        137.54         4.56 o
   5  -2   9         72.73         78.67         4.12 o
  -5  -1   9         50.73         51.33         3.97 o
  -4  -1   9         68.02         72.04         6.42 o
  -3  -1   9        493.74        484.60         9.63 o
  -2  -1   9        348.78        364.12         4.83 o
  -1  -1   9        356.63        359.29         3.93 o
   0  -1   9        879.57        940.47        10.62 o
   1  -1   9        127.67        111.54         2.55 o
   2  -1   9        168.19        160.27         4.06 o
   3  -1   9        172.59        167.45         6.14 o
   4  -1   9         43.15         38.90         2.41 o
   5  -1   9        120.92        121.71         4.60 o
  -5   0   9         35.90         32.74         3.03 o
  -4   0   9        214.40        213.51         5.19 o
  -3   0   9         46.38         43.00         2.37 o
  -2   0   9        111.55         97.91         2.20 o
  -1   0   9        358.24        372.31         4.05 o
   0   0   9        265.38        261.53         3.86 o
   1   0   9        495.02        510.84         7.80 o
   2   0   9        743.21        758.14        14.33 o
   3   0   9        225.96        216.27         5.20 o
   4   0   9        205.50        202.25         8.40 o
   5   0   9         81.28         81.61         3.69 o
  -4   1   9        126.73        132.54         9.64 o
  -3   1   9        394.68        384.43         7.56 o
  -2   1   9        798.63        822.44        10.53 o
  -1   1   9        167.29        154.79         2.46 o
   0   1   9        505.89        524.90         5.54 o
   1   1   9        411.03        413.70         5.71 o
   2   1   9        320.66        311.86         7.61 o
   3   1   9        188.38        197.52         4.81 o
   4   1   9        246.98        244.00         5.84 o
   5   1   9        124.62        119.68         4.16 o
  -5   2   9         53.90         54.83         5.06 o
  -4   2   9         50.93         67.74         5.13 o
  -3   2   9        300.83        286.57         5.71 o
  -2   2   9        123.11        125.14         2.72 o
  -1   2   9        376.29        399.42         6.43 o
   0   2   9        532.12        555.56        14.40 o
   1   2   9        537.40        541.96         8.43 o
   2   2   9        285.73        273.83         6.97 o
   3   2   9        211.54        208.28         4.93 o
   4   2   9         84.67         83.51         3.08 o
   5   2   9         52.47         54.36         5.06 o
  -5   3   9         45.07         46.74         4.43 o
  -4   3   9        158.81        162.38         4.82 o
  -3   3   9        131.89        129.95         3.80 o
  -2   3   9        149.73        149.46         5.31 o
  -1   3   9        201.08        201.06         3.71 o
   0   3   9        264.26        250.97         4.22 o
   1   3   9        379.93        388.56         6.30 o
   2   3   9        220.58        210.74         7.70 o
   3   3   9        235.32        227.21         5.64 o
   4   3   9        292.52        274.84         9.88 o
   5   3   9         74.96         74.04         6.07 o
  -4   4   9         63.12         66.01         3.65 o
  -3   4   9        177.56        172.35         4.67 o
  -2   4   9        102.98        105.90         3.30 o
  -1   4   9        333.62        324.34         6.93 o
   0   4   9        228.13        228.73         5.17 o
   1   4   9        298.65        303.30         5.14 o
   2   4   9         48.29         51.58         3.58 o
   3   4   9        240.78        227.87         8.17 o
   4   4   9         69.95         77.15         5.44 o
  -3   5   9          8.36          9.95         2.88 o
  -2   5   9        235.39        221.21         5.36 o
  -1   5   9        144.43        148.85         5.29 o
   0   5   9        210.23        214.73         6.77 o
   1   5   9        167.88        171.56         5.99 o
   2   5   9        270.40        261.62         8.63 o
   3   5   9        116.36        113.62         5.52 o
   4   5   9        106.67        103.75         6.22 o
   1   6   9        123.37        122.80         4.43 o
   2   6   9         42.82         42.07         3.34 o
   3   6   9        167.45        156.94         6.53 o
  -3  -5  10         50.68         46.91         3.27 o
  -2  -5  10        128.91        119.85         6.53 o
  -1  -5  10         82.41         83.96         3.77 o
   0  -5  10         27.41         27.38         3.34 o
   1  -5  10        183.95        182.45         7.78 o
   2  -5  10         23.33         25.04         3.81 o
  -4  -4  10         69.83         73.26         5.76 o
  -3  -4  10        130.43        129.33         6.84 o
  -2  -4  10        120.07        119.08         3.79 o
  -1  -4  10        111.63        115.57         5.13 o
   0  -4  10        289.45        274.84         8.94 o
   1  -4  10        125.13        137.34         6.22 o
   2  -4  10        113.98        104.91         5.68 o
   3  -4  10         85.11         85.55         5.76 o
  -4  -3  10        119.59        121.55         4.56 o
  -3  -3  10         92.86         97.15         3.68 o
  -2  -3  10        230.27        229.69         3.67 o
  -1  -3  10        351.51        349.67         5.62 o
   0  -3  10        140.73        134.09         3.74 o
   1  -3  10        220.93        223.62         5.39 o
   2  -3  10        143.47        149.64         4.34 o
   3  -3  10        157.96        151.52         4.66 o
   4  -3  10         90.29         97.37         5.99 o
  -5  -2  10         63.53         70.31         5.44 o
  -4  -2  10        111.12        114.33         4.12 o
  -3  -2  10        150.70        147.49         3.07 o
  -2  -2  10        194.42        191.97         3.19 o
  -1  -2  10         92.11         94.74         2.03 o
   0  -2  10        162.26        161.58         2.75 o
   1  -2  10         90.86         81.71         2.92 o
   2  -2  10        228.42        214.18         8.24 o
   3  -2  10         58.08         56.54         3.05 o
   4  -2  10         70.91         75.60         3.81 o
   5  -2  10         71.05         71.39         5.37 o
  -5  -1  10         42.87         41.41         2.78 o
  -4  -1  10        132.00        131.58         5.79 o
  -3  -1  10        122.09        112.52         3.58 o
  -2  -1  10        483.06        492.76         7.62 o
  -1  -1  10        251.91        237.63         3.03 o
   0  -1  10        361.66        335.59         9.70 o
   1  -1  10        673.53        677.85        13.02 o
   2  -1  10        232.91        220.94         5.25 o
   3  -1  10        186.62        177.13         4.81 o
   4  -1  10        116.67        118.10         4.94 o
   5  -1  10         71.80         67.85         6.49 o
  -5   0  10        172.95        162.23        10.85 o
  -4   0  10         47.34         44.11         2.54 o
  -3   0  10        267.39        269.08         5.92 o
  -2   0  10         70.73         65.97         1.98 o
  -1   0  10        108.78         98.23         1.48 o
   0   0  10        846.81        898.29        11.61 o
   1   0  10        251.43        239.81         5.37 o
   2   0  10        330.92        323.70         8.05 o
   3   0  10        157.85        158.03         4.35 o
   4   0  10        226.49        219.48         5.66 o
   5   0  10         42.81         46.35         2.97 o
  -5   1  10         85.46         93.25         6.30 o
  -4   1  10        206.50        206.40         9.06 o
  -3   1  10        373.85        365.87         7.32 o
  -2   1  10        225.22        234.75         4.19 o
  -1   1  10        730.26        752.24        16.95 o
   0   1  10        280.84        280.90         3.27 o
   1   1  10        233.90        236.45         3.66 o
   2   1  10        123.14        105.55         2.76 o
   3   1  10        232.06        229.41         5.45 o
   4   1  10        127.40        129.40         6.80 o
   5   1  10         74.22         77.97         3.62 o
  -4   2  10         80.59         82.44         5.60 o
  -3   2  10         43.73         45.07         1.53 o
  -2   2  10        131.91        129.99         2.81 o
  -1   2  10        538.24        562.97         8.60 o
   0   2  10        308.73        308.72         5.14 o
   1   2  10        281.32        269.77         4.06 o
   2   2  10        262.55        266.42         4.89 o
   3   2  10        116.95        113.57         3.53 o
   4   2  10        111.42        107.12         5.06 o
   5   2  10         57.63         59.49         5.21 o
  -4   3  10        167.07        165.21         4.86 o
  -3   3  10        101.95         98.62         3.40 o
  -2   3  10        249.68        259.75         4.73 o
  -1   3  10        190.94        191.87         4.84 o
   0   3  10        158.85        163.50         3.06 o
   1   3  10        380.80        389.73         8.43 o
   2   3  10        177.34        177.65         4.98 o
   3   3  10        442.74        420.35        13.07 o
   4   3  10        204.92        207.96         8.48 o
   5   3  10         76.83         75.90         5.91 o
  -4   4  10         73.90         74.97         5.06 o
  -3   4  10         83.74         89.25         3.45 o
  -2   4  10        253.40        255.24         5.73 o
  -1   4  10        216.02        224.52         7.47 o
   0   4  10        299.74        297.58        11.94 o
   1   4  10        116.50        118.51         3.04 o
   2   4  10        132.67        128.94         5.68 o
   3   4  10        124.90        128.79         5.99 o
   4   4  10         29.29         34.61         3.81 o
  -3   5  10         46.38         45.11         3.89 o
  -2   5  10        134.24        131.45         3.90 o
  -1   5  10         73.84         77.69         3.97 o
   0   5  10        161.02        160.44         5.83 o
   1   5  10        177.01        168.84         6.22 o
   2   5  10        229.02        207.96         7.54 o
   3   5  10        120.95        116.73         5.83 o
   4   5  10        104.47         94.26         6.14 o
  -1   6  10         71.69         71.24         3.58 o
   0   6  10         94.08        101.96         3.97 o
   1   6  10         41.61         41.22         2.96 o
   2   6  10        148.91        145.74         5.83 o
  -2  -5  11         75.44         79.64         5.91 o
  -1  -5  11         87.41         87.16         3.86 o
   0  -5  11         80.83         84.23         5.37 o
   1  -5  11         47.60         54.60         4.51 o
   2  -5  11         24.25         26.60         3.97 o
  -3  -4  11         28.11         37.25         4.36 o
  -2  -4  11        100.63         99.99         5.13 o
  -1  -4  11        130.36        126.77         5.60 o
   0  -4  11        126.11        123.73         5.76 o
   1  -4  11        149.87        148.85         6.69 o
   2  -4  11        167.68        166.59         7.54 o
   3  -4  11         39.27         46.35         4.59 o
  -4  -3  11         30.58         33.13         4.04 o
  -3  -3  11         93.45         97.88         4.28 o
  -2  -3  11        108.55        107.33         2.36 o
  -1  -3  11         70.14         69.38         1.98 o
   0  -3  11        134.06        129.57         3.79 o
   1  -3  11        133.93        130.34         3.90 o
   2  -3  11         79.72         83.70         6.03 o
   3  -3  11         84.76         95.11         5.99 o
   4  -3  11        135.78        127.31         6.84 o
  -5  -2  11         57.22         51.48         4.43 o
  -4  -2  11         95.52        104.39         4.86 o
  -3  -2  11        174.58        164.30         4.75 o
  -2  -2  11        151.46        158.32         2.88 o
  -1  -2  11        269.86        268.55         3.43 o
   0  -2  11        540.94        556.08         7.29 o
   1  -2  11        117.47        111.93         3.57 o
   2  -2  11        147.48        141.37         5.52 o
   3  -2  11         80.04         76.01         3.48 o
   4  -2  11         57.71         54.33         4.32 o
  -5  -1  11         80.59         80.01         4.02 o
  -4  -1  11         57.68         50.57         3.31 o
  -3  -1  11        151.44        153.90         6.96 o
  -2  -1  11         81.50         79.04         4.08 o
  -1  -1  11        431.05        438.21         5.17 o
   0  -1  11        241.72        248.01         4.34 o
   1  -1  11        321.87        310.09         6.76 o
   2  -1  11        272.57        264.22         6.04 o
   3  -1  11        179.79        172.87         5.91 o
   4  -1  11        136.49        136.77        10.50 o
   5  -1  11         31.46         35.14         3.00 o
  -5   0  11         78.61         90.37         6.84 o
  -4   0  11        128.34        123.60         5.95 o
  -3   0  11        149.98        150.17         3.98 o
  -2   0  11        253.63        252.91         5.58 o
  -1   0  11        443.87        471.07         5.47 o
   0   0  11        230.88        238.47         3.92 o
   1   0  11        159.76        145.32         3.90 o
   2   0  11        145.45        142.29         3.98 o
   3   0  11        178.00        180.59         4.85 o
   4   0  11        118.75        112.25         4.00 o
   5   0  11         95.79         97.12        12.64 o
  -5   1  11         21.87         22.86         4.04 o
  -4   1  11        110.01        110.53         3.62 o
  -3   1  11         95.63         94.14         2.80 o
  -2   1  11        240.39        231.44         4.97 o
  -1   1  11        228.47        235.70         4.72 o
   0   1  11        169.46        159.75         3.35 o
   1   1  11        290.51        292.93         4.43 o
   2   1  11        165.08        147.01         4.05 o
   3   1  11        179.06        171.51         4.57 o
   4   1  11         48.03         50.01         2.93 o
   5   1  11         62.80         60.31         5.91 o
  -5   2  11         51.02         48.84         5.52 o
  -4   2  11         80.12         86.64         5.99 o
  -3   2  11        102.77        105.09         3.69 o
  -2   2  11        253.13        261.83         5.86 o
  -1   2  11        357.72        358.20         5.84 o
   0   2  11        307.07        319.26         5.38 o
   1   2  11        263.70        258.54         4.30 o
   2   2  11        381.91        387.81         6.70 o
   3   2  11        260.34        256.73         5.96 o
   4   2  11        184.73        175.53         4.91 o
   5   2  11         76.93         76.06         5.99 o
  -4   3  11         98.42         99.36         3.90 o
  -3   3  11         75.91         81.03         3.06 o
  -2   3  11        298.51        310.95         5.50 o
  -1   3  11         96.69        101.03         3.41 o
   0   3  11        161.34        162.93         3.14 o
   1   3  11        216.99        215.19         4.02 o
   2   3  11        140.54        145.85         4.29 o
   3   3  11        166.69        175.22         7.00 o
   4   3  11         46.28         46.90         4.36 o
  -4   4  11         30.33         32.27         3.97 o
  -3   4  11        179.12        180.94         4.87 o
  -2   4  11        187.83        190.96         4.69 o
  -1   4  11        138.06        133.07         5.44 o
   0   4  11        255.50        252.83         8.40 o
   1   4  11        113.48        110.67         3.69 o
   2   4  11        245.76        233.31         8.32 o
   3   4  11         67.16         63.23         4.74 o
   4   4  11         67.36         58.02         4.74 o
  -3   5  11         73.39         77.46         4.98 o
  -2   5  11         39.10         44.33         3.89 o
  -1   5  11         73.81         73.65         4.04 o
   0   5  11        136.78        137.27         5.52 o
   1   5  11        165.46        166.97         6.38 o
   2   5  11        157.78        156.48         6.53 o
   3   5  11         54.82         60.66         4.98 o
  -1   6  11        127.85        122.41         4.82 o
   0   6  11         77.71         84.30         3.97 o
   1   6  11         93.38         99.00         4.51 o
   2   6  11         67.26         70.77         4.43 o
  -2  -5  12         58.81         61.67         5.44 o
  -1  -5  12         42.42         46.17         4.24 o
   0  -5  12         84.71         83.76         5.52 o
   1  -5  12         90.66         86.71         6.07 o
  -3  -4  12         14.27         13.45         3.50 o
  -2  -4  12         51.49         56.63         3.17 o
  -1  -4  12        117.63        115.80         5.60 o
   0  -4  12        133.07        136.10         6.14 o
   1  -4  12         57.40         55.45         4.28 o
   2  -4  12        159.46        166.97         7.85 o
   3  -4  12         19.30         21.23         4.20 o
  -4  -3  12          6.13          8.01         3.50 o
  -3  -3  12        151.18        158.46         4.89 o
  -2  -3  12         77.59         80.13         3.73 o
  -1  -3  12         80.64         80.69         2.32 o
   0  -3  12        155.41        160.06         6.14 o
   1  -3  12        160.32        158.13         4.59 o
   2  -3  12        108.24        108.44         3.99 o
   3  -3  12        114.78        114.32         6.61 o
   4  -3  12         92.95        104.45         6.53 o
  -4  -2  12        116.78        118.19         4.55 o
  -3  -2  12        115.54        110.99         4.09 o
  -2  -2  12        210.09        206.63         4.18 o
  -1  -2  12        456.82        462.62         5.47 o
   0  -2  12        478.31        468.58         9.58 o
   1  -2  12        140.33        135.27         4.10 o
   2  -2  12        155.91        152.70         4.48 o
   3  -2  12         99.09        107.70         4.01 o
   4  -2  12          9.64         12.73         2.34 o
  -5  -1  12        106.75        105.26         6.96 o
  -4  -1  12         39.93         38.68         2.67 o
  -3  -1  12        104.93        115.73         4.36 o
  -2  -1  12         63.09         63.55         2.11 o
  -1  -1  12        113.10        109.13         1.84 o
   0  -1  12        140.04        139.78         3.01 o
   1  -1  12        189.56        190.92         4.94 o
   2  -1  12        201.04        198.75         5.13 o
   3  -1  12         96.01         84.88         3.49 o
   4  -1  12        115.91        115.95         8.59 o
   5  -1  12         42.95         47.85         3.40 o
  -5   0  12          5.77          3.34         3.42 o
  -4   0  12        189.99        192.16         5.15 o
  -3   0  12        127.01        121.22         5.48 o
  -2   0  12        276.04        267.62         5.96 o
  -1   0  12        289.67        298.99         5.84 o
   0   0  12        186.65        183.16         4.47 o
   1   0  12        102.72         95.71         3.34 o
   2   0  12        138.72        142.68         4.19 o
   3   0  12        232.79        222.63         5.65 o
   4   0  12         51.20         56.30         3.24 o
   5   0  12        207.34        204.68         6.16 o
  -5   1  12         61.95         72.33         6.14 o
  -4   1  12         60.28         61.83         5.29 o
  -3   1  12         54.01         54.08         2.64 o
  -2   1  12        291.25        278.08         5.90 o
  -1   1  12        294.71        295.92         9.80 o
   0   1  12        151.60        143.39         4.32 o
   1   1  12        559.51        545.84        10.89 o
   2   1  12        327.53        335.25        12.09 o
   3   1  12         64.67         59.37         3.01 o
   4   1  12        120.14        117.60         4.13 o
   5   1  12         17.64         16.83         4.90 o
  -4   2  12         83.64         80.88         6.14 o
  -3   2  12        171.83        179.57         4.53 o
  -2   2  12        387.90        396.34         5.08 o
  -1   2  12         27.01         27.07         1.22 o
   0   2  12        345.83        352.66         8.33 o
   1   2  12        266.55        260.99         4.14 o
   2   2  12        146.83        153.72         4.29 o
   3   2  12        274.34        260.44         7.50 o
   4   2  12        127.34        127.68         7.58 o
   5   2  12        101.61         99.31         6.77 o
  -4   3  12         35.14         36.24         4.28 o
  -3   3  12        258.13        256.24         5.92 o
  -2   3  12         41.48         40.69         2.33 o
  -1   3  12        213.97        228.99         9.92 o
   0   3  12        325.33        326.42         5.55 o
   1   3  12         73.79         71.37         2.18 o
   2   3  12        112.42        110.94         3.87 o
   3   3  12         37.27         38.81         3.81 o
   4   3  12         48.35         49.46         4.74 o
  -3   4  12         79.50         79.72         5.44 o
  -2   4  12         67.07         68.78         2.80 o
  -1   4  12        191.96        190.38         7.15 o
   0   4  12        229.05        216.67         7.70 o
   1   4  12        185.98        195.05         7.31 o
   2   4  12        264.76        235.02         8.55 o
   3   4  12         88.56         86.71         5.52 o
   4   4  12        193.40        184.55         8.55 o
  -3   5  12         42.64         43.71         3.97 o
  -2   5  12         55.69         58.09         4.28 o
  -1   5  12        194.30        196.84         7.15 o
   0   5  12         54.16         60.97         4.12 o
   1   5  12        135.31        122.96         5.60 o
   2   5  12         34.85         39.59         3.66 o
   3   5  12        143.33        149.71         7.08 o
  -1   6  12         69.60         70.15         3.97 o
   0   6  12         79.88         78.16         4.12 o
   1   6  12         84.33         83.60         4.36 o
   2   6  12         95.08        102.89         5.37 o
  -1  -5  13         44.47         47.84         3.26 o
   0  -5  13         56.88         65.25         4.98 o
   1  -5  13         83.11         79.17         6.22 o
  -3  -4  13         31.83         31.65         4.43 o
  -2  -4  13         56.82         61.40         3.35 o
  -1  -4  13         97.32         99.94         5.44 o
   0  -4  13         90.25         93.48         5.52 o
   1  -4  13         34.17         32.74         3.73 o
   2  -4  13        117.64        121.79         7.08 o
  -4  -3  13         31.31         30.02         4.20 o
  -3  -3  13        179.72        179.81         7.85 o
  -2  -3  13        112.23        114.60         3.24 o
  -1  -3  13        126.46        124.48         4.04 o
   0  -3  13        117.89        123.34         3.98 o
   1  -3  13        163.12        160.54         7.04 o
   2  -3  13         30.40         31.19         3.89 o
   3  -3  13        152.06        156.24         7.39 o
  -4  -2  13        117.67        121.83         4.77 o
  -3  -2  13         37.30         35.94         2.58 o
  -2  -2  13         62.12         63.16         4.44 o
  -1  -2  13        269.88        274.45         3.60 o
   0  -2  13        180.61        181.43         4.86 o
   1  -2  13        106.53        103.94         3.74 o
   2  -2  13        375.47        361.93         8.19 o
   3  -2  13          1.80          1.98         1.87 o
   4  -2  13         92.48         88.78         4.25 o
  -4  -1  13         43.18         41.41         2.78 o
  -3  -1  13         51.41         58.09         3.14 o
  -2  -1  13        266.38        246.81         4.47 o
  -1  -1  13         31.72         33.91         1.28 o
   0  -1  13        231.39        225.78         5.60 o
   1  -1  13        603.16        587.83        11.80 o
   2  -1  13        136.24        137.13         4.27 o
   3  -1  13        216.24        206.95         5.71 o
   4  -1  13        107.48        108.23         4.52 o
  -5   0  13          1.50          2.88         3.42 o
  -4   0  13        181.08        182.85         5.04 o
  -3   0  13        207.65        193.77         4.95 o
  -2   0  13        163.16        169.23         3.21 o
  -1   0  13        120.03        115.18         3.86 o
   0   0  13        686.41        685.20        10.54 o
   1   0  13        394.84        396.93         8.45 o
   2   0  13        222.59        222.30         5.65 o
   3   0  13        100.04        103.75         3.90 o
   4   0  13         51.19         52.76         3.13 o
   5   0  13        102.33        100.02         4.66 o
  -4   1  13         34.63         34.76         4.59 o
  -3   1  13        129.55        131.94         8.55 o
  -2   1  13        227.79        237.71         3.95 o
  -1   1  13        279.25        278.73         9.64 o
   0   1  13       1319.72       1376.29        20.20 o
   1   1  13        268.85        266.03         9.76 o
   2   1  13        146.52        146.89         4.23 o
   3   1  13        161.70        145.17         5.44 o
   4   1  13         99.44        115.49         5.64 o
   5   1  13         10.08          7.73         2.36 o
  -4   2  13        134.79        144.34         7.78 o
  -3   2  13        157.28        160.05         7.15 o
  -2   2  13        127.21        125.48         4.12 o
  -1   2  13        463.58        463.73        12.25 o
   0   2  13         21.02         18.64         1.21 o
   1   2  13         36.17         35.25         2.29 o
   2   2  13        229.31        216.89         8.59 o
   3   2  13        105.69        108.89         3.87 o
   4   2  13         48.11         51.47         3.14 o
  -4   3  13         53.12         50.71         4.90 o
  -3   3  13         43.65         48.76         4.51 o
  -2   3  13        386.74        394.14        12.68 o
  -1   3  13        244.40        241.97         6.16 o
   0   3  13        200.92        205.32         4.20 o
   1   3  13        321.01        304.18         5.46 o
   2   3  13        137.20        119.07         5.76 o
   3   3  13         48.01         47.91         4.28 o
   4   3  13        185.61        176.38         8.40 o
  -3   4  13         99.22         95.97         5.91 o
  -2   4  13         43.60         46.04         3.97 o
  -1   4  13        174.94        180.12         7.15 o
   0   4  13         71.04         69.45         4.59 o
   1   4  13        279.62        269.71         9.41 o
   2   4  13        124.19        118.99         6.07 o
   3   4  13        168.65        164.49         7.54 o
   4   4  13         34.46         28.31         4.04 o
  -2   5  13        170.13        167.36         7.00 o
  -1   5  13         38.01         36.24         3.27 o
   0   5  13        123.51        115.18         5.52 o
   1   5  13         63.67         72.25         4.74 o
   2   5  13         34.33         45.81         4.04 o
   3   5  13        114.87        115.49         6.53 o
   0   6  13         74.14         74.58         4.28 o
   1   6  13         64.23         65.64         4.28 o
  -2  -4  14         34.92         35.12         2.76 o
  -1  -4  14         54.43         49.77         4.04 o
   0  -4  14         33.22         33.52         3.89 o
   1  -4  14         30.21         37.17         3.97 o
   2  -4  14         70.59         85.86         6.61 o
  -3  -3  14         36.53         36.79         4.12 o
  -2  -3  14         97.82         94.78         3.24 o
  -1  -3  14         94.62         94.75         6.92 o
   0  -3  14         54.73         57.71         3.19 o
   1  -3  14        208.15        215.68         5.83 o
   2  -3  14         36.64         40.21         4.28 o
   3  -3  14         17.16         14.54         3.73 o
  -4  -2  14         97.29         93.08         8.24 o
  -3  -2  14         31.04         31.18         2.61 o
  -2  -2  14         62.91         61.90         2.62 o
  -1  -2  14         11.27         12.92         1.96 o
   0  -2  14        271.81        257.01         6.23 o
   1  -2  14        111.12        109.07         3.99 o
   2  -2  14        119.25        111.76         4.12 o
   3  -2  14        158.04        153.65         5.60 o
   4  -2  14         31.68         32.51         4.43 o
  -4  -1  14         44.86         47.67         2.97 o
  -3  -1  14        111.99        119.21         4.22 o
  -2  -1  14        110.36        111.64         3.88 o
  -1  -1  14        403.65        393.90         9.72 o
   0  -1  14        248.81        249.87         6.07 o
   1  -1  14        203.97        207.66         5.44 o
   2  -1  14        124.40        129.33         4.40 o
   3  -1  14        242.57        237.15         6.96 o
   4  -1  14         83.05         87.06         4.37 o
  -4   0  14         89.07         89.36         6.38 o
  -3   0  14         93.47         92.69         3.52 o
  -2   0  14        147.54        134.32         3.98 o
  -1   0  14        298.36        294.29         6.83 o
   0   0  14        396.63        391.29         8.48 o
   1   0  14         96.86         90.91         3.54 o
   2   0  14        518.74        503.52        10.53 o
   3   0  14         41.25         37.68         2.65 o
   4   0  14          2.15          3.61         2.11 o
  -4   1  14         24.10         24.42         4.51 o
  -3   1  14         38.61         41.56         6.42 o
  -2   1  14        185.67        186.91         4.53 o
  -1   1  14        360.82        338.93        11.35 o
   0   1  14         75.27         78.02         2.39 o
   1   1  14        823.65        815.07        15.86 o
   2   1  14         48.33         45.55         2.63 o
   3   1  14         71.98         70.71         3.44 o
   4   1  14        251.90        234.41         6.40 o
  -4   2  14         33.11         30.41         4.28 o
  -3   2  14        164.35        158.03         7.39 o
  -2   2  14        175.65        166.27         7.39 o
  -1   2  14        309.93        309.26         6.39 o
   0   2  14        697.83        696.72        13.11 o
   1   2  14         56.99         48.02         2.67 o
   2   2  14        176.55        170.76         4.85 o
   3   2  14        145.97        155.84         9.92 o
   4   2  14         13.44         11.06         2.16 o
  -3   3  14         83.87         88.27         6.14 o
  -2   3  14        343.72        342.19        11.59 o
  -1   3  14        518.27        509.71        15.63 o
   0   3  14         55.89         58.27         3.89 o
   1   3  14        408.58        402.85        12.99 o
   2   3  14        106.55        108.96         6.14 o
   3   3  14         78.15         67.35         5.13 o
   4   3  14        170.40        149.16         8.01 o
  -3   4  14        133.61        136.88         7.00 o
  -2   4  14         98.15        105.15         6.07 o
  -1   4  14        114.59        113.16         5.76 o
   0   4  14        230.34        219.08         8.24 o
   1   4  14         22.54         26.21         3.42 o
   2   4  14         96.34         88.11         5.52 o
   3   4  14        167.99        170.86         7.93 o
  -2   5  14        171.67        157.33         7.00 o
  -1   5  14        158.88        151.42         6.61 o
   0   5  14         28.85         31.73         3.42 o
   1   5  14        111.60        107.48         5.68 o
   2   5  14         98.96        102.27         6.07 o
  -2  -4  15         59.65         53.72         6.38 o
  -1  -4  15         23.70         24.26         3.50 o
   0  -4  15         37.48         33.44         3.97 o
   1  -4  15         51.83         50.63         4.67 o
  -3  -3  15          7.86          3.58         3.42 o
  -2  -3  15         89.99         96.59         4.19 o
  -1  -3  15         80.62         79.40         5.21 o
   0  -3  15        124.76        110.28         5.76 o
   1  -3  15         11.62         15.71         3.27 o
   2  -3  15        131.62        136.57         7.31 o
   3  -3  15         17.54         18.04         3.97 o
  -3  -2  15         81.56         89.21         4.19 o
  -2  -2  15         74.76         74.12         3.72 o
  -1  -2  15        107.22        105.71         3.91 o
   0  -2  15        137.66        135.81         4.48 o
   1  -2  15        229.60        228.66         6.04 o
   2  -2  15        103.59        103.52         4.20 o
   3  -2  15        107.22        107.23         4.65 o
  -4  -1  15         37.90         34.35         4.74 o
  -3  -1  15        106.07        105.67         4.05 o
  -2  -1  15        132.40        135.15         4.43 o
  -1  -1  15         92.98         92.60         3.71 o
   0  -1  15        148.36        140.20         4.45 o
   1  -1  15         74.39         73.84         3.41 o
   2  -1  15        140.12        139.25         4.65 o
   3  -1  15         16.23         17.97         3.27 o
   4  -1  15         79.88         67.74         5.13 o
  -4   0  15         24.85         29.16         4.43 o
  -3   0  15         57.34         56.17         5.06 o
  -2   0  15        131.41        129.51         5.25 o
  -1   0  15         80.81         77.72         3.49 o
   0   0  15        186.77        194.55         7.85 o
   1   0  15        345.50        349.07         8.40 o
   2   0  15         21.06         19.56         2.25 o
   3   0  15        131.59        133.75         4.82 o
   4   0  15         38.68         38.00         3.04 o
  -4   1  15         37.16         40.67         5.21 o
  -3   1  15        139.40        138.35         7.54 o
  -2   1  15         19.49         21.54         1.69 o
  -1   1  15        108.20        109.66         5.83 o
   0   1  15        115.91        112.53         4.28 o
   1   1  15         71.62         69.71         5.41 o
   2   1  15        147.43        151.97         4.81 o
   3   1  15        120.94        121.35         4.48 o
   4   1  15        104.65        108.56         4.58 o
  -3   2  15         62.54         69.92         6.07 o
  -2   2  15        177.25        191.32         8.32 o
  -1   2  15        233.30        240.78         9.25 o
   0   2  15        177.14        178.55         4.43 o
   1   2  15        145.29        142.19         5.02 o
   2   2  15        119.79        114.88         4.20 o
   3   2  15         89.20         91.68         6.03 o
   4   2  15         20.23         22.18         2.54 o
  -3   3  15         36.38         33.29         4.36 o
  -2   3  15         48.38         55.06         4.67 o
  -1   3  15         82.39         77.69         5.44 o
   0   3  15         21.67         26.21         3.42 o
   1   3  15        181.12        182.14         7.85 o
   2   3  15        109.26        105.92         5.91 o
   3   3  15         48.66         45.96         4.67 o
  -3   4  15         29.89         36.01         4.74 o
  -2   4  15        161.54        165.73         7.78 o
  -1   4  15         13.88         14.31         2.96 o
   0   4  15        213.45        203.92         8.09 o
   1   4  15         44.66         40.52         3.89 o
   2   4  15         56.34         50.24         4.51 o
   3   4  15        120.99        117.43         7.00 o
  -1   5  15        129.87        120.39         6.22 o
   0   5  15         66.83         67.12         5.06 o
   1   5  15         85.70         95.66         5.52 o
   2   5  15        106.50         90.29         6.07 o
  -1  -4  16         22.23         26.68         3.89 o
   0  -4  16         53.61         50.47         4.67 o
  -2  -3  16         46.33         56.17         3.35 o
  -1  -3  16         62.45         67.27         5.29 o
   0  -3  16         64.13         65.41         5.44 o
   1  -3  16         78.27         72.72         5.76 o
   2  -3  16         49.02         47.21         4.90 o
  -3  -2  16         42.03         37.55         3.07 o
  -2  -2  16         33.25         32.77         2.17 o
  -1  -2  16         66.09         60.26         3.34 o
   0  -2  16         77.12         79.82         5.13 o
   1  -2  16         64.55         67.28         3.56 o
   2  -2  16         32.73         32.07         2.80 o
   3  -2  16         53.36         47.67         4.98 o
  -3  -1  16         65.50         71.52         3.68 o
  -2  -1  16         55.94         56.92         4.78 o
  -1  -1  16         69.66         73.90         3.75 o
   0  -1  16         79.60         78.87         5.33 o
   1  -1  16         22.59         19.98         2.20 o
   2  -1  16         44.99         49.50         4.90 o
   3  -1  16         76.41         74.26         3.89 o
   4  -1  16         11.86         12.05         3.97 o
  -4   0  16         29.19         35.62         5.29 o
  -3   0  16         36.15         37.58         2.47 o
  -2   0  16         57.61         61.64         6.38 o
  -1   0  16        216.74        219.17         5.93 o
   0   0  16         67.27         64.51         3.54 o
   1   0  16        195.61        198.01         5.56 o
   2   0  16        183.77        175.32         7.23 o
   3   0  16         62.98         66.90         3.82 o
   4   0  16         56.33         55.04         4.59 o
  -4   1  16        101.67        105.46         7.93 o
  -3   1  16         57.27         55.76         5.13 o
  -2   1  16        140.26        142.59         4.11 o
  -1   1  16         20.02         23.72         3.73 o
   0   1  16         78.91         82.34         3.81 o
   1   1  16        104.52         97.92         3.98 o
   2   1  16         55.35         54.37         8.24 o
   3   1  16         81.87         80.45         4.07 o
   4   1  16         38.28         42.98         4.51 o
  -3   2  16         51.26         64.47         5.83 o
  -2   2  16         93.91         95.11         5.99 o
  -1   2  16        135.01        142.71         6.92 o
   0   2  16        180.55        181.75         7.93 o
   1   2  16         85.42         88.46         3.69 o
   2   2  16         94.68         95.40         4.32 o
   3   2  16         28.75         28.68         2.88 o
   4   2  16         34.11         33.24         4.98 o
  -3   3  16         24.18         35.62         4.67 o
  -2   3  16         33.54         31.34         4.12 o
  -1   3  16         21.87         28.62         3.97 o
   0   3  16        199.07        178.56         7.78 o
   1   3  16         93.27        102.11         6.30 o
   2   3  16         87.49         97.29         6.38 o
   3   3  16         87.39         87.88         6.61 o
  -2   4  16         70.38         68.98         5.76 o
  -1   4  16        105.43         96.90         6.14 o
   0   4  16        114.72        104.14         5.99 o
   1   4  16         24.12         27.69         3.73 o
   2   4  16         83.46         79.79         5.99 o
  -1   5  16        108.41        106.39         5.99 o
   0   5  16         35.32         36.16         3.97 o
   1   5  16        114.07        106.62         6.07 o
  -2  -3  17         79.89         73.07         4.01 o
  -1  -3  17         20.30         23.95         3.73 o
   0  -3  17         20.05         18.43         3.58 o
   1  -3  17         65.93         72.87         5.68 o
  -3  -2  17         38.76         38.19         3.26 o
  -2  -2  17         23.65         24.72         2.13 o
  -1  -2  17         37.51         43.28         3.03 o
   0  -2  17         43.68         41.38         2.86 o
   1  -2  17         15.21         20.67         2.92 o
   2  -2  17         34.88         35.80         3.10 o
   3  -2  17         23.55         22.09         4.28 o
  -3  -1  17         55.07         57.36         3.51 o
  -2  -1  17         74.70         74.08         3.77 o
  -1  -1  17         81.82         90.49         4.04 o
   0  -1  17        105.07        100.05         4.14 o
   1  -1  17        175.47        168.31        10.69 o
   2  -1  17        111.79        104.11         4.34 o
   3  -1  17         39.75         39.40         4.01 o
  -3   0  17         22.43         20.76         4.43 o
  -2   0  17         51.80         52.07         2.93 o
  -1   0  17         61.73         63.29         7.89 o
   0   0  17         76.60         76.85         3.77 o
   1   0  17         51.99         50.55         9.33 o
   2   0  17         47.86         52.26         5.83 o
   3   0  17         63.00         61.87         4.63 o
  -3   1  17         42.46         37.17         4.98 o
  -2   1  17         85.78         93.48         6.69 o
  -1   1  17         69.15         73.34         5.60 o
   0   1  17        120.31        119.38         4.57 o
   1   1  17         49.48         47.83         3.05 o
   2   1  17         76.87         73.41         3.99 o
   3   1  17         30.49         32.83         3.02 o
  -3   2  17         36.85         38.65         4.82 o
  -2   2  17         51.23         51.95         4.90 o
  -1   2  17         90.31         88.04         6.30 o
   0   2  17         38.34         47.75         4.67 o
   1   2  17        102.96        108.02         6.69 o
   2   2  17         58.59         58.88         6.80 o
   3   2  17         47.56         41.87         3.04 o
  -2   3  17         60.47         65.41         5.52 o
  -1   3  17         47.30         46.27         4.67 o
   0   3  17        151.64        160.83         7.62 o
   1   3  17         66.06         72.95         5.52 o
   2   3  17         99.48         99.08         6.77 o
   3   3  17         84.86         89.44         6.38 o
  -1   4  17        114.85        117.98         7.00 o
   0   4  17         27.94         23.88         3.66 o
   1   4  17         44.47         43.55         4.43 o
   2   4  17         53.86         47.91         4.67 o
  -1  -3  18         12.97         14.08         3.66 o
   0  -3  18         31.00         31.03         4.12 o
  -2  -2  18         49.32         49.20         3.23 o
  -1  -2  18         88.85         84.08         4.29 o
   0  -2  18         43.87         44.90         3.10 o
   1  -2  18          9.57         10.33         2.47 o
   2  -2  18         66.35         62.37         5.37 o
  -3  -1  18          7.06         10.08         2.37 o
  -2  -1  18         78.10         83.51         4.05 o
  -1  -1  18         54.67         52.47         3.28 o
   0  -1  18         60.07         56.22         9.64 o
   1  -1  18        155.89        154.98         5.28 o
   2  -1  18         60.06         61.39         3.77 o
   3  -1  18         42.70         44.51         3.55 o
  -3   0  18         63.57         65.25         6.30 o
  -2   0  18         46.66         51.80         3.14 o
  -1   0  18          9.38          8.89         2.18 o
   0   0  18         35.80         35.06         3.34 o
   1   0  18         12.63         12.80         2.36 o
   2   0  18         86.77         86.05         4.52 o
   3   0  18         30.83         32.90         5.21 o
  -3   1  18         61.26         62.06         6.30 o
  -2   1  18         51.65         46.04         4.90 o
  -1   1  18         95.86         89.36         6.22 o
   0   1  18        101.04         98.86         4.31 o
   1   1  18         99.93         99.28         5.68 o
   2   1  18         35.93         33.70         3.31 o
   3   1  18         26.56         33.77         3.10 o
  -2   2  18         25.03         26.05         4.12 o
  -1   2  18         48.45         42.62         4.51 o
   0   2  18         76.36         77.85         5.68 o
   1   2  18         48.26         52.18         5.21 o
   2   2  18        125.29        121.92         4.94 o
   3   2  18         87.03         82.99         4.40 o
  -2   3  18         40.05         42.00         5.13 o
  -1   3  18        101.71        114.17         7.15 o
   0   3  18         37.89         36.63         4.28 o
   1   3  18         60.95         57.86         5.21 o
   2   3  18         32.65         36.71         4.74 o
  -1   4  18         30.55         35.70         4.82 o
   0   4  18         46.33         37.95         4.20 o
   1   4  18         87.31         93.71         6.61 o
  -1  -2  19         93.05         94.71         4.70 o
   0  -2  19         28.96         27.37         2.90 o
   1  -2  19         27.14         25.59         4.20 o
  -2  -1  19         24.85         23.12         2.65 o
  -1  -1  19          8.93          6.62         3.03 o
   0  -1  19         37.69         42.07         3.29 o
   1  -1  19         60.75         67.11         3.87 o
   2  -1  19          0.79          0.66         2.47 o
  -2   0  19         23.01         25.43         4.74 o
  -1   0  19         69.01         67.58         5.91 o
   0   0  19         49.03         53.47         3.48 o
   1   0  19          9.28         12.01         2.42 o
   2   0  19        147.85        145.76         5.66 o
  -2   1  19         52.58         60.82         5.76 o
  -1   1  19         76.86         84.77         6.84 o
   0   1  19         50.16         52.65         5.06 o
   1   1  19         98.36        103.83         4.79 o
   2   1  19         13.80         14.62         2.67 o
   3   1  19         48.55         40.85         3.40 o
  -2   2  19         13.28         11.20         4.12 o
  -1   2  19         32.05         40.67         4.98 o
   0   2  19         38.62         38.65         4.43 o
   1   2  19        100.52        109.27         7.31 o
   2   2  19         47.03         40.75         3.81 o
  -1   3  19         25.57         27.06         4.36 o
   0   3  19         56.31         65.48         5.52 o
   1   3  19         10.87         10.65         3.89 o
  -1  -1  20          7.43          8.36         2.69 o
   0  -1  20         63.32         67.52         3.93 o
   1  -1  20         26.80         32.68         4.12 o
  -2   0  20          3.93          8.24         3.89 o
  -1   0  20        162.42        156.48         8.24 o
   0   0  20         32.11         34.61         3.11 o
   1   0  20         15.10         15.94         2.72 o
   2   0  20        106.99        107.80         5.09 o
  -2   1  20        109.85        119.53         8.32 o
  -1   1  20         36.14         43.32         5.29 o
   0   1  20         12.16         20.61         4.28 o
   1   1  20        105.26        104.00        10.42 o
   2   1  20         39.90         34.06         6.65 o
  -1   2  20         21.28         27.69         4.90 o
   0   2  20         60.17         69.92         5.99 o
   1   2  20          0.58         -2.18         3.19 o
   2   2  20        174.22        163.32         7.93 o
   0   0  21         53.21         51.85         3.80 o
   1   0  21         18.07         17.65         4.28 o
  -1   1  21          7.72          5.91         4.28 o
   0   1  21         67.82         61.36         5.52 o
   1   1  21         71.63         66.84         4.03 o
                                                
